# Supplementary material for: A Kolmogorov-Smirnov test for the molecular clock based on Bayesian ensembles of phylogenies
Source: PLoS One. 2018 Jan 4;13(1):e0190826. doi: 10.1371/journal.pone.0190826 (PMC5754089; doi:10.1371/journal.pone.0190826)
Supplement: S1 File — Each folder contains the corresponding alignments in nexus format. (ZIP) [file pone.0190826.s001.zip]

Archive with 65 entries (41 files):
- pks-alignments/
- pks-alignments/simulated/
- pks-alignments/sanson/
- pks-alignments/fungi/
- pks-alignments/cox1/
- pks-alignments/18s/
- pks-alignments/env/
- pks-alignments/simulated/non-clock/
- pks-alignments/simulated/non-clock/simulated-nc-mb.nex
- pks-alignments/simulated/non-clock/simulated-seq.nex
- pks-alignments/simulated/seq-gen/
- pks-alignments/simulated/seq-gen/generate-seq.sh
- pks-alignments/simulated/seq-gen/tree.txt
- pks-alignments/simulated/seq-gen/simulated-seq.txt
- pks-alignments/sanson/non-clock/
- pks-alignments/sanson/non-clock/sanson-nc-mb.nex
- pks-alignments/sanson/non-clock/sanson-nc-mb-mixed.nex
- pks-alignments/sanson/non-clock/sanson-seq.nex
- pks-alignments/sanson/relaxed/
- pks-alignments/sanson/relaxed/sanson-r-mb.nex
- pks-alignments/sanson/relaxed/sanson-r-mb-mixed.nex
- pks-alignments/sanson/relaxed/sanson-seq.nex
- pks-alignments/sanson/clock/
- pks-alignments/sanson/clock/sanson-c-mb-mixed.nex
- pks-alignments/sanson/clock/sanson-c-mb.nex
- pks-alignments/sanson/clock/sanson-seq.nex
- pks-alignments/fungi/non-clock/
- pks-alignments/fungi/non-clock/fungi-nc-mb.nex
- pks-alignments/fungi/non-clock/fungi.nex
- pks-alignments/fungi/relaxed/
- pks-alignments/fungi/relaxed/fungi-r-igr-mb.nex
- pks-alignments/fungi/relaxed/fungi-r-cpp-mb.nex
- pks-alignments/fungi/relaxed/fungi-r-tk02-mb.nex
- pks-alignments/fungi/relaxed/fungi.nex
- pks-alignments/fungi/clock/
- pks-alignments/fungi/clock/fungi-c-mb.nex
- pks-alignments/fungi/clock/fungi.nex
- pks-alignments/cox1/non-clock/
- pks-alignments/cox1/non-clock/Cox1_primates-nc-mb.nex
- pks-alignments/cox1/non-clock/Cox1-proteins.nex
- pks-alignments/cox1/non-clock/Cox1.nex
- pks-alignments/cox1/relaxed/
- pks-alignments/cox1/relaxed/Cox1-r-mb.nex
- pks-alignments/cox1/relaxed/Cox1.nex
- pks-alignments/cox1/clock/
- pks-alignments/cox1/clock/Cox1-c-mb.nex
- pks-alignments/cox1/clock/Cox1.nex
- pks-alignments/18s/non-clock/
- pks-alignments/18s/non-clock/18S-nc-mb.nex
- pks-alignments/18s/non-clock/18S.nex
- pks-alignments/18s/relaxed/
- pks-alignments/18s/relaxed/18S-r-mb.nex
- pks-alignments/18s/relaxed/18S.nex
- pks-alignments/18s/clock/
- pks-alignments/18s/clock/18S-c-mb.nex
- pks-alignments/18s/clock/18S.nex
- pks-alignments/env/non-clock/
- pks-alignments/env/non-clock/Env-nc-mb.nex
- pks-alignments/env/non-clock/Env.nex
- pks-alignments/env/relaxed/
- pks-alignments/env/relaxed/Env-r-mb.nex
- pks-alignments/env/relaxed/Env.nex
- pks-alignments/env/clock/
- pks-alignments/env/clock/Env-c-mb.nex
- pks-alignments/env/clock/Env.nex
