# Supplementary material for: A Kolmogorov-Smirnov test for the molecular clock based on Bayesian ensembles of phylogenies
Source: PLoS One. 2018 Jan 4;13(1):e0190826. doi: 10.1371/journal.pone.0190826 (PMC5754089; doi:10.1371/journal.pone.0190826)
Supplement: S1 File — Each folder contains the corresponding alignments in nexus format. (ZIP) [file pone.0190826.s001.zip › pks-alignments/simulated/non-clock/simulated-seq.nex]

#NEXUS

BEGIN TAXA;
       dimensions ntax=9;
       taxlabels
             S1
             S2
             S3
             S4
             S5
             S6
             S7
             S8
             O
;
END;

BEGIN CHARACTERS;
	dimensions nchar=10000;
	Format MISSING=? GAP=- DATATYPE=DNA;
	Matrix
S1
AATTACAAGGTTGATACTTGGTTAGTTGACTGGCTGCTGCAGCACTAAAATCCTGCTCAGTCCACCCGTCCCCTACGCGTCGTTTGAAGGTGAAAGCCTATAAGTATCGAAGCGCACGGTGGATAGGAAAGCGACTGCGCTGCCGATACGAATGCTCTATTACGCTCGTTCACTTCATCGAGTTCGATGAGCCCCTTCGCGGCCGTGGCGGGCATAGTGCTTAACTACGGAGTGTCGTTGCGTATTAGATACACAGCGTTCTAAGCTGCCATGCTACCTGTCGTTGAGGCCATTCTTGTTGCCAGTCTGTGACCAGCTCGACCGGTTCTTCCCCGTCTGTGTCTCACGGCGAACGCTTTTCATGCGCATCAGCGATAATGTCTTGCGCACTAAACAATGCCTATCCCACTCGCCGTTCCTCTACGGTAGAAAGCTATTAATAAATGGGTAGGGACTTGACAGGTGTTCAGCTACGGGCCGTGTGTGACTTGTACCGTCCTTACTAAAAATGCGTCCTGGCTCTTATAGCTGCAGTGGATCACACCATGGGCAACCCAGAAGCTCATATGCGTAAGCACACATGATGCGCCCGCGTTGGGTGCAGCTAGTCAACCGATCATGGCCCTCGTCGATAGCCGGTCGGTATCCATATACGAAGTCTCTCATCCGAGGAGGACGATGTACCAAGTCTTTATACGAAATCCAACCCGTTACATAGAGACACATAAAAATAGGCGCTCCTCACGCAATGCTGGAGCGGAAGGGTGGACAGTGGTTTTCGGAGCGGCCTGTGGACACAGCAAGGCTCACTCTGACGACTCTCCGCTAGCGTTCTTGAGCCATAGGAACTTTGTTGAAAAAGCGCTCTTTGGTAGTCATTATCCTTTCCCGTGAGACGAATCGGCGGTCTTCGATTTGATATGTTGGCTCCAAGAGTGACATGGACCTCGTACAGCCTTACGTTTAACTTACATAGAAATATTTTCTCGGGCGGAATCGCGGGTTCATGCCCTATCACGTTGCAAACCGAATGTTTCTGCTTCACAACTGTGTATTAGACGGCAGGCGCTAGGTATAGATTATGGTGGGGAGTTGGAGACGCTGCAGATGCTTAGCCGAATCCTTTACACTTTCTCCAACCTCATGAGTAAAATTAGATAATATTTTAGCTACTGTACTACTCGGAGACTCGCAAAAACTGATGGGCCGGTCATCTGAAAAAGATGCGGCGATACTTTGGTTTGAGGAAATCTGCCATCCACAGCCTGAGGGTTTATGAAGGTCGGAGGTGCTCGTTCTCTTGGCGCCTTACGGAGAACCGTAAGTTGCTTTTGAAGGGTTGTCTGACCAAGAACTGTGTTAGGCACTAATAGCTTGAATATGGACCCGATAGTTTGTACATCAAAATCAAATGCAACGCATCCGATACCCCCCTCTTTGGCACACCAAGACTGACAAAAGAACAGATTCTGTAGATGCAGGTGTTCACGAGGAACATACGCATAGCTGAGCCCCTGGTATCGAGTAGAAGATAGTTTCATGTTAGTAGCGGCCAGTTAGTGTCGCCTGCAGGGGAGACCGGACGGATAATTCATTGCCGCCGCTGGATCCAGTGTGTTAAAGGAAGATTAGCGGTTGCGGACCAGGAGGTTAACATTTTCACTCGCAACACATGTGATGTTCGATTCGGTCCCAACCTCAACACACAAAGATCCCCACACAGAGTGGGGTTGGGAGCAGTAACTAACGGTATCGGCCGAAAATTCAGTCGAGTATGCTCCCGGGAAGCTAGATCGAGGGTATGCCTATTGTACCAAGGCCAGATATAGTCATCCTGGGAGCGCAGGGCACGGATCGCAGTCTCAACTAGCCTACGATGTTAGTCGTGGCGGACATTATACATTGGGATATTAGTACACAGCGACGAGTACCACCGATATGTTTCTTCCCACTGTATCGTCGGTGTATTGGAGTACGGAAATGCACGTACAACCTTATCGTCGAACATGTTCAGACATAGGTCGTTTTGGCCATATTTGCTGGAGTGGCGCGGTCCATAGGTCTCCACCGTACCGAGAACACATTTCGAGCCACTCGCGAGACTGCCTAACAGCACCAGTAACGAAAAGCATATTTGTTCTTTTCGTCTCGCGACCACCCTTAAGGGTGAATCTGATTTTTTGAGCCGGGTCCCACGCTCATCCGGGTCCTAACAAAAGTTAGTTGGCTTGGTATAAAAGAACGTAACTCCCAGTCTGGAGGAAGGTGATACGTTTACGTGATCCAAATTTATACCGTTCTTGCTTATACAACCAGAGCCTTTCCCATTAGGGAGCCGCAGGGAAAAGGTGCCTTTCGGGAATAGGCATCACCAAGCACAAAAGTGGGTCACAACGCTGTTTCGCAGAGTGGTTGTAGTAGCTCATCAGCATTTATGACCGCATTCGCGCCCTGCCAGAATCACGTAACATAACCTAGTTAGGCCGGTCGTCAAGGGACTCCCTCCCATTTAGCCTCTTGTAGACATTTACAACCCTTCAGAACGCCCATTCTGTCTTAGTTTTGTCCAAATGGTCCTAAGGGGAGTCCTCAATCTTGCGTAACCCCAGTGAAAGAGATTGTTCGGCCACTACCTTTGACCCGTCGCATTTCGAGGCTAAGGCGCGAACCTTTAACAAGAGAACGCCTTTTTCTTCTTAGAGAGGCGTTCGTTTTTAATGGAAACCTAACCCGTATTGGTATGATTATGACTACCGCGGCCGGAAGACCTCCGCGTACGTGCAGCTTTGCCCAAGAATCCAGCTAATGCAATTGACAAAGCGACGAGGTTTACAATAGTCTGGGCTGAACCCGTCGCGTTTGGGATATTTTGAAATTTGACGCATGTTTTACAACGGGCCGTTCACGTTCGAGACACCTCTTGTACTCGACGTTAGACTAGAACCAAATTAATGTTTGCTCAAGTCTATACGGGATGTGAAATAACCTAGCAGGTATTTCTATGGGACATCCGACTAGGGGCAGCACCGAGGAAACGCAAGAGAGACCATGCACTCTTGAACATTCCCTACTTTAGGAGAATTAGTAGTGATTCCGGCATCCCCTGTTTCCTAGGAATAGAAGAAACAAATCGGGGAGCAAGAAGGAGTCACCGCACCAAAATTGGGCAATTAGTAAAAGGTTCTATCCCACATACTGATGAGCTCTACCGTGCGCTCGTAATCTATCAAGACCATTCCCCTAATGGTTGTGAAAGCCAGTTGTTAAATATCTAGCGGTAAGCGTCTAGCTCACCGCTATGCTCTTGGGGACGATTGCAAACCTGGCTTTTCTGCGATGGATGTCCAGAGCAACCTAATGCCGAGCTACGCTTTGACGTAGTCTCGTCGGATCGATCGTAGGCTATTGAGTCCGAAATCGTGGGCTGAACTAGTAGATAGACAGGGCGCTGTACTCGGCCTGAATCAGCGACCTTCCCTTGAGGGTAGGGTCAGCCTACCTAATACACTAATCCCAGGTACGAGGCCTGTATGTCTCCGCAACAAACTGTGAGTTTGCAGCTAGCAACGGACCCCTCGCGAAGCTGCGGAAAGGAACATAGACCCGCGCTACACTAGCGCCGGAAAGCAATCTACATAATCGCCAAGTTATGCGTGAGGGATTAATTGACTCTACAAAACTATAACGTAAACGTGGTGACGGCATAGTTTCTTGCCACCGGGGAGTACCGCCACGCAGAATGTGCGAGCCACCCCCTTGATCGTATGTTGGCCTGCGCTAAGCGAGATCGGTCTACACATGGGAACTGTGCATCGCGTGAAAACTGCAGTCATGTCCATGACCTGACTGTAAACTGCCCAGACAAGACTACGACGAACTCGATTATGGAGTCAAGGCACGTTTTATCGGGTGTGACAGAGCCGGACAGTCGCCGCGTCCTCTGCCAGGCAAGCGGGCACCCCTAGTTGATCGTGAGGGGTAAGCTTGTGCTGTAACATATTGAGGGGACTTGGTGGAGGGTTAATATGCCACGGGCTATCTTACACAACCTAAGGAGAGCCTCGTAGCCCCTAAGTAAGATATATCCGTGAGACCGTACAATGATACGATAAGCTACCCCAACGCGTCCGTCCCAGGCCCGTTTTAATATGTCCTGTCGCTCTACGATCCGGGCTAAAGGTGAAACAGTATCTTACTGGCCATAATTTTAGATACTATCAATGGATAGCCTCCTATTCCTGTGAACGTCGGGTAGCTGGATCAGCTTTTGCCAAGCTCCTCCGCGGAAATCCATCCGCTCGTCCTCGTAACAGTCAGGCTTCTTGTAGTACACCAATCACTACCGAGGCAATGCAGCTATCCCATCTGCACACGAAGCTTACTTGGGCCATGAGACGTGGGACGCTTTCTAATTGGGTATGTCAGGAAAGACCTTTGTCATAGTTGTTTACTAAGTACGTTCTGAAAATAACCCTTCCCAATTTGTCCAGTCCTCAGGCGAAACACCAAGGAGGCTTCGGGGTGGTCTTTGGATACATCTTAAGTGTCAGTTGATCCAGCGTCCCGCCGCATAGATGCTCATCAATTGATCCTCTATCCATACTTCTGGACCGCAATATAAGATAAGGCTCATAAACACCGCCATAGATATACCAAAAGGCAATCTACAGTCGACGGGGAGACGCTCCCGCCAGTTGTTTTTCACTCACTGTCGCGAGCAGATGTAGAAAGAAACTCTATCTCGGTTAGGGAATGGATTTGGAGCTTCATGGATGAGATTCAAGACACAATCGGTGAGTCTTGCATCTGCAACCCGTTTGGATAGAACTCAGGGGAACGTGCTACCCATATGCACAGCGACAGGGCGAATGCTGGCCGCATAAATGGGCAGCGGATATATAAACCTGCCACGAGTCATGAAGGAGCACTGAGCGTTGCTGAGGGTTTGCTATGTTCTATAGACGATCTGATTGGGCCCAGTACGGGTCCGGGTCTACAACGATACACGACCCGCTCAAGATTACGATCGGACACCTGTGGCGACGCGCGAAAGCGTGACTTCGGAACTTTTCAGACGCTTTCCATGATTCCACTACTTAAATTGAAAAGATCCCACACACATACTCATGGAAAGGGGGTGCTGATGGTGTCCCGCTGCTCAGTTCCTATCGTTTTAGTTATAGATAACATAGGGGGACTGTGCATAAGGCCCGAGTCACTACAGGCCAACTAGTCTGATTCCTGGGCCCCTTACCGGGCATTGGGTAGTCAAATTCCTGCGCAGTTAGACAGCTTCACCCTATCAGACTACGTACTGTTAGCTCTGGTATGTGCGCCGTACGTCTCCTATTCGGTTTTATGGTACGGTGGACATCGTACGAACAAACTAGCCAGAAGTGTTGGGAGGCCCTACTGGGGAAACGCTGCTTTATAATCATGCGGGTCAGCGTTCTCGAGAGTTCATGGGCTACAGAGGGCTGTCCCCCCCAATTCCTCCCCTTAACAAGAGCGGATACCGGAACATTCCCAACCTCGTTCCTGCCCAGGGTTTTTTCCTGTTCTGGTTTGTGGACGATTGATTCACTAATCTTTGCATCCGTGCGATCCAGAGTACTAAAGGCCACATTACAGGTTGGGCCATGCCCGCTACATTAACCAAGATCCAGAAATATGGATACACTCGTTTGGCACCGACTATCGTTTCAACATCACACAAGCACCTACTTAGCTGTGGAGATTCCCCGGCTCGGGACTGTTCCGCAGTAAAACCACAGCCACCAAATTCCGACTCCGAGGTTAGGATGGATTCTCGCTACACTTTTGTCGACCTTGACCCGAGGCAATTCACGGTCAAGAACACGGGGGATCACTAGTCATTAGGTCTTTTGTAGTAATGTTATAAACTACAAGCTTCCTGCGGAGTGGTAATCCTTCTATCTTCTACATTAAAAGGCAAGTTAGAGGCCGTTACCATCGTGCTTGGTTACTCGCTTGATTAGTCGCGACATACACACTGGCCGCTAGCTTGTACCACAAAATGCCAAGGAACGCTTGATCCTGTGACGCGGCCTGAAAAAATTGGCAGCAGTCCTGAGAGCATCCTTTAGTGCATTGTCTCCTGTCTGCCCGGGGTAATTGCTTAGGGGACACACTTTCTGGTAAGGTGCCATAGTCCGAAACAAGAGAAGTTAAAACCGACGTTAATCGCAGATGAGCAAAGAATCGACGTATAGTCACGGTGGACTTGTAAGGCGCTCTAGGACTCTGCATAAATGTGCAATAGATGACACGGGCAGCCGATTTGCATCTGACTAACCTTCGGGTTTGGCTCGTGTTGGATAATGTGGTGCGAACGCGGTCACCAATGAGAAGAAGGCCTAGCACTCGCAGTGTCAGCCGGTTTCTGGTGAGCGCAATTTTAGCGTACTGTTTCCGTAGGAAGCCGCTGCTTCGCGCAGCCTGCTATCTTCTAACGATTGATATGAAACCCCAAGGTTCAACTCTTCCACCGGCATATGCTCAGGAATCAACCACGTGCAGAGCGCGCTGAAGAGTGGGCCTCCTACACACTTACCTGTCTAGAAAGTTTCAAAACCGCTACGAACGCGAAGGGCCTCATATATAGATGTTGCGGTGATGTTGTCGTTTAAAGTGCTCGTCTTCCGGCGATCACAATAAGAACTCCTTGTAATAGGCAACGCACATCCCGTCAGATATGGGGACCTCCAACAGCATTGAAAAAGCGAGATTGAGTACATTGAGTCCGCCTGCGTCCTGGACCCCTCTCTGCAGCTATTTCTTCATGAATTGTCGGGTCGAATAGGGTATTCAATCTCTTGTTCGGTGGGACGGGGCTCCGCGGTTCCGTTGATTAATCCTGAATCTCATGAGCTTTGCTGAGGCTTCGGCTATTCTCGTGCAGTCCGCGGCGAGCCATGCACCAGTGGAGCAGTCCTGGTCCGCTAGCGGTGCACAAAACATAGTGGTCGTGCTGGTTGTATGCTAGAAACTGCGAGGGGGTCCCGACTTCAAGCCTAAGTACCTTTACATGTTTTAATGAAAATCGGTTCGGGTATTGTTTGGGGGATATATACTCATGACTTTTCCTATCTTCGCATCGTATTCCCACACTATCGCGTTAGTGTACGACACTGCATTGGTATGGTTCCTATTCGCACACGATCGACTACAACGATCGCTGCTATCTATCTGGGCCCGTTTAAGCTAACCATGGATATTCAGTACGGTGAGAAGACCATGCCGGCCAGGAGTAGAACCCTAACATAATTTGATGGGAGACTATGCATCGCTAAGGGTAGACCACCGTCTCCGTGATTAAATTTGTTTGCAAACGTCCAACACACTCGGAGAGCTTTGTCTTTTGTGCTTGTAGCGTGTGTATCTTGGACTCGGTACGTCTACGTAAACGTTTTGAGAATGCGCAGTTAACGACGCGTGGGTGACACCCGAGGCCTTTCCGCGAGCGGCGACGAAGTGTCGCGCCGCCCCGACGGTTAGTAAATGAAGCTCTATCGGTCATCGCTTGATTAGGTCAAACGTCAAGTAGTGGTCAGTTTTGTCAAATCAACCTGGCTTGGGAACCGCTGTTATACGAAACCGGGTCTTTCCCTTAGCTAAGCCTCTTTTTATGGTGTACAGCTGACAGCTGTGCCCCCTCGTGGGTTGATATTCTCCGTATCTATATTGCTGTTTCTGCGGAAAATTTACGGAGTTCCATTCCTAAAACTACTTTGTATGTGCTTGCAAGAGCTCCCTGGTCGATGACTTTCGGCCGCACGCCTGGATCTATGCGTATTATAACCTGCTCGAATCAGGGATCTCTCAAGGTGAGATCTATAACCTAATAATTTTCTGGAAGTAAGCGCTTACGTGCTGGACAAACGGGCACATGTTCTGTAGAAATCCCCTGAGCCTGTAGCGGAGCGTGGAACGCAACCGAGTCTCATATTGTAAGCATAGACATGTTATAACAGTCCTTCGCGCTGCGGCAATAGTGTGCCTGGTTATCTTGAACGGTATACAACTGCCCTAAAGAGTAGAACGGACATCATCGCTCCGAAGGTTGGCGGTCCGAAACCTTCCCAGACGAAACCAAGCAAGCGATCTCGGCCGTACATATAGTCATACGCTGGGAGGTAAATGAAAGCGCCAAACGTGCCATCATGGCGCCGGGTCCACGCTACTCCCATATAACTACTCTCGTGAGGGTAGGGTCTAGTGAAAGGGGAGCACCGCAGACTGTGAGCCCGGTGGGATACGGCAGCGGCTTCCCGTTGTCCCCCCCATCGAGTGAGGCGACCTATCTACGATGTGACCGGCAAAAGCTGGATAGAATACACAGCCCCAACAAGTCGCACTCGGAGTATACCGATACTCGACTGCAGAATCCAGCCACCTCCCATTCACCGGTGTAGAACATATGAGAGACCGGTCAAAGTTATATGCTCCGGTGTGTAGCAGTTCAATCAACTGTACGCGGAAAAACCATGTGGACCGGGCATGACTGACGACCTGAGTGCTACGACTTCGCGTAACGTTTCGACAGGTGCAGGATTCGGCTGTTATCCATGAAATATTTCTAGTGAGACGTGGAGAAGACGCGATGTGCGGGGACCTTTTGCTGTGATACTCGATCCAGAAGCGCCCATCGTGCTGGCAAGCGCGTCTAGTTGCGTTGTTGAGTGTTTATGATAGGGGAAATAGGGCCACCAAAGGGCTACGCTTTGCGACGCGGGTAGAATAGAGGGCCCTTCCATGCACTCCCGCGGATGTTCGACTCGGGGACGTCTGTCGTACCAATAAGGCACAGGAGGAGCTCCTCTATCTTAAGAGCGCCGCCTCCTGAGCGGGCGTCGTCTCTGGAACTCAAAAGGCGTGCATCAGAAGTGGGGTTACAAACGCAAGTGATCCGGCGCGGGGGCGGTGGAATCGTTGACTACGGCAAGCGAGAAAATCCTGGTGGCGAAAGTTTACTCGCCTGTAAAAGGTATCAACTCGCACCGAACCTAACATAGCAGTGTCCTGTCCGCAAAATACCTGATATTCGTATCGTTCGTGCATAGATAAACCGGAGACTCGGCTCGATCACAGAGTATATAGCAAAATGCTGGTCATCGTGGGGGCGGTCTATGTTCGTCCATACTGATAGTTATCTGTCTAATACACCAGCGTGTAGTTCACCGGACAAGTGCATGGCCAAGTTGTGCTCCAGCGTATTTAATCACGGGTGTTTATTTAGAAAATAAGCGTCTCGTTACGTAATTGGACCGTGTACCCAAGTTTTGTCCTAATATGGCTTGTTAAACAGAGCGGTTACCACGACTGTGTCACTTGTACAGCAAACTATGGGGCACCGTAGGATGTAACGAACCTACTTCCCGGGATTTCAAGATGTCGCCTGTCATAAGTAGAGCTACATGTCAGGGCTGTAACTCCGTACCGGGGCCATATGGCCGGAGTGATGATGGCGTCCCACGTACCAATGACCGAGTTCGATGAGATCAACCCAGTGCTTACCATTTTACACGGGCAACTCGTACCGCGCCAGTGCATGCTGTTTAAGCAGTCGGGTCCCCGTCTAAGAATAGCCGTCATGAAACCTACCTCCAACGATATCGGACGAACATTGTACACCTCGAGGTTCATATCTCACTACTTCTCCCCTACGTCAAAAGGCTGAGAGTACGCCTACGGATAGCTAATTGCAGCACAGAGTAAGGGACGTTGAGGGCTCCCGAATAGGGTTCATAGTCACGCAGAGGACCATACTTATCATTTCCGATATTGGCGTTACTTTGGGGAACTGCTTATGGGCGCACGATCTGGACGGATCTAGCTACAACTAGATGATAAGTTTATTCCGGGACTCGGAAACCCAACGGAGTGTTGGGCGGCGGAGCTAACCTAAATGTCGTAACTTACTGGTGCCAGAACATACGACGCATGAGCGCAAACCGCCTTACAATTTACACTATCCCCG

S2
AATTACAAGGTTGATACTTGGTTAGTTGACTGGCTGCTGCAGCACTAAAATCCTGCTCAGTCCACCCGTCCCCTACGCGTCGTTTGAAGGTGAAAGCCTATAAGTATCGAAGCGCACGGTGGATAGGAAAGCGACTGCGCTGCCGATACGAATGCTCTATTACGCTCGTTCACTTCATCGAGTTCGATGAGCCCCTTCGCGGCCGTGGCGGGCATAGTGCTTAACTACGGAGTGTCGTTGCGTATTAGATACACAGCGTTCTAAGCTGCCATGCTACCTGTCGTTGAGGCCATTCTTGTTGCCAGTCTGTGACCAGCTCGACCGGTTCTTCCCCGTCTGTGTCTCACGGCGAACGCTTTTCATGCGCATCAGCGATAATGTCTTGCGCACTAAACAATGCCTATCCCACTCGCCGTTCCTCTACGGTAGAAAGCTATTAATAAATGGGTAGGGACTTGACAGGTGTTCAGCTACGGGCCGTGTGTGACTTGTACCGTCCTTACTAAAAATGCGTCCTGGCTCTTATAGCTGCAGTGGATCACACCATGGGCAACCCAGAAGCTCATATGCGTAAGCACACATGATGCGCCCGCGTTGGGTGCAGCTAGTCAACCGATCATGGCCCTCGTCGATAGCCGGTCGGTATCCATATACGAAGTCTCTCATCCGAGGAGGACGATGTACCAAGTCTTTATACGAAATCCAACCCGTTACATAGAGACACATAAAAATAGGCGCTCCTCACGCAATGCTGGAGCGGAAGGGTGGACAGTGGTTTTCGGAGCGGCCTGTGGACACAGCAAGGCTCACTCTGACGACTCTCCGCTAGCGTTCTTGAGCCATAGGAACTTTGTTGAAAAAGCGCTCTTTGGTAGTCATTATCCTTTCCCGTGAGACGAATCGGCGGTCTTCGATTTGATATGTTGGCTCCAAGAGTGACATGGACCTCGTACAGCCTTACGTTTAACTTACATAGAAATATTTTCTCGGGCGGAATCGCGGGTTCATGCCCTATCACGTTGCAAACCGAATGTTTCTGCTTCACAACTGTGTATTAGACGGCAGGCGCTAGGTATAGATTATGGTGGGGAGTTGGAGACGCTGCAGATGCTTAGCCGAATCCTTTACACTTTCTCCAACCTCATGAGTAAAATTAGATAATATTTTAGCTACTGTACTACTCGGAGACTCGCAAAAACTGATGGGCCGGTCATCTGAAAAAGATGCGGCGATACTTAGGTTTGAGGAAATCTGCCATCCACAGCCTGAGGGTTTATGAAGGTCGGAGGTGCTCGTTCTCTTGGCGCCTTACGGAGAACCGTAAGTTGCTTTTGAAGGGTTGTCTGACCAAGAACTGTGTTAGGCACTAATAGCTTGAATATGGACCCGATAGTTTGTACATCAAAATCAAATGCAACGCATCCGATACCCCCCTCTTTGGCACACCAAGACTGACAAAAGAACAGATTCTGTAGATGCAGGTGTTCACGAGGAACATACGCATAGCTGAGCCCCTGGTATCGAGTAGAAGATAGTTTCATGTTAGTAGCGGCCAGTTAGTGTCGCCTGCAGGGGAGACCGGACGGATAATTCATTGCCGCCGCTGGATCCAGTGTGTTAAAGGAAGATTAGCGGTTGCGGACCAGGAGGTTAACATTTTCACTCGCAACACATGTGATGTTCGATTCGGTCCCAACCTCAACACACAAAGATCCCCACACAGAGTGGGGTTGGGAGCAGTAACTAACGGTATCGGCCGAAAATTCAGTCGAGTATGCTCCCGGGAAGCTAGATCGAGGGTATGCCTATTGTACCAAGGCCAGATATAGTCATCCTGGGAGCGCAGGGCACGGATCGCAGTCTCAACTAGCCTACGATGTTAGTCGTGGCGGACATTATACATTGGGATATTAGTACACAGCGACGAGTACCACCGATATGTTTCTTCCCACTGTATCGTCGGTGTATTGGAGTACGGAAATGCACGTACAACCTTATCGTCGAACATGTTCAGACATAGGTCGTTTTGGCCATATTTGCTGGAGTGGCGCGGTCCATAGGTCTCCACCGTACCGAGAACACATTTCGAGCCACTCGCGAGACTGCCTAACAGCACCAGTAACGAAAAGCATATTTGTTCTTTTCGTCTCGCGACCACCCTTAAGGGTGAATCTGATTTTTTGAGCCGGGTCCCACGCTCATCCGGGTCCTAACAAAAGTTAGTTGGCTTGGTATAAAAGAACGTAACTCCCAGTCTGGAGGAAGGTGATACGTTTACGTGATCCAAATTTATACCGTTCTTGCTTATACAACCAGAGCCTTTCCCATTAGGGAGCCGCAGGGAAAAGGTGCCTTTCGGGAATAGGCATCACCAAGCACAAAAGTGGGTCACAACGCTGTTTCGCAGAGTGGTTGTAGTAGCTCATCAGCATTTATGACCGCATTCGCGCCCTGCCAGAATCACGTAACATAACCTAGTTAGGCCGGTCGTCAAGGGACTCCCTCCCATTTAGCCTCTTGTAGACATTTACAACCCTTCAGAACGCCCATTCTGTCTTAGTTTTGTCCAAATGGTCCTAAGGGGAGTCCTCAATCTTGCGTAACCCCAGTGAAAGAGATTGTTCGGCCACTACCTTAGACCCGTCGCATTTCGAGGCTAAGGCGCGAACCTTTAACAAGAGAACGCCTTTTTCTTCTTAGAGAGGCGTTCGTTTTTAATGGAAACCCAACCCGTATTGGTATGATTATGACTACCGCGGCCGGAAGACCTCCGCGTACGTGCAGCTTTGCCCAAGAATCCAGCTAATGCGATTGACAAAGCGACGAGGTTTACAATAGTCTGGGCTGAACCCGTCGCGTTTGGGATATTTTGAAATTTGACGCATGTTTTACAACGGGCCGTTCACGTTCGAGACACCTCTTGTACTCGACGTTAGACTAGAACCAAATTAATGTTTGCTCAAGTCTATACGGGATGTGAAATAACCTAGCAGGTATTTCTATGGGACATCCGACTAGGGGCAGCACCGAGGAAACGCAAGAGAGACCATGCACTCTTGAACATTCCCTACTTTAGGAGAATTAGTAGTGATTCCGGCATCCCCTGTTTCCTAGGAATAGAAGAAACAAATCGGGGAGCAAGAAGGAGTCACCGCACCAAAATTGGGCAATTAGTAAAAGGTTCTATCCCACATACTGATGAGCTCTACCGTGCGCTCGTAATCTATCAAGACCATTCCCCTAATGGTTGTGAAAGCCAGTTGTTAAATATCTAGCGGTAAGCGTCTAGCTCACCGCTATGCTCTTGGGGACGATTGCAAACCTGGCTTTTCTGCGATGGATGTCCAGAGCAACCTAATGCCGAGCTACGCTTTGACGTAGTCTCGTCGGATCGATCGTAGGCTATTGAGTCCGAAATCGTGGGCTGAACTAGTAGATAGACAGGGCGCTGTACTCGGCCTGAATCAGCGACCTTCCCTTGAGGGTAGGGTCAGCCTACCTAATACACTAATCCCAGGTACGAGGCCTGTATGTCTCCGCAACAAACTGTGAGTTTGCAGCTAGCAACGGACCCCTCGCGAAGCTGCGGAAAGGAACATAGACCCGCGCTACACTAGCGCCGGAAAGCAATCTACATAATCGCCAAGTTATGCGTGAGGGATTAATTGACTCTACAAAACTATAACGTAAACGTGGTGACGGCATAGTTTCTTGCCACCGGGGAGTACCGCCACGCAGAATGTGCGAGCCACCCCCTTGATCGTATGTTGGCCTGCGCTAAGCGAGATCGGTCTACACATGGGAACTGTGCATCGCGTGAAAACTGCAGTCATGTCCATGACCTGACTGTAAACTGCCCAGACAAGACTACGACGAACTCGATTATGGAGTCAAGGCACGTTTTATCGGGTGTGACAGAGCCGGACAGTCGCCGCGTCCTCTGCCAGGCAAGCGGGCACCCCTAGTTGATCGTGAGGGGTAAGCTTGTGCTGTAACATATTGAGGGGACTTGGTGGAGGGTTAATATGCCACGGGCTATCTTACACAACCTAAGGAGAGCCTCGTAGCCCCTAAGTAAGATATATCCGTGAGACCGTACAATGATACGATAAGCTACCCCAACGCGTCCGTCCCAGGCCCGTTTTAATATGTCCTGTCGCTCTACGATCCGGGCTAAAGGAGAAACAGTATCTTACTGGCCATAATTTTAGATACTATCAATGGATAGCCTCCTATTCCTGTGAACGTCGGGTAGCTGGATCAGCTTTTGCCAAGCTCCTCCGCGGAAATCCATCCGCTCGTCCTCGTAACAGTCAGGCTTCTTGTAGTACACCAATCACTACCGAGGCAATGCAGCTATCCCATCTGCACACGAAGCTTACTTGGGCCATGAGACGTGGGACGCTTTCTAATTGGGTATGTCAGGAAAGACCTTTGTCATAGTTGTTTACTAAGTACGTTCTGAAAATAACCCTTCCCAATTTGTCCAGTCCTCAGGCGAAACACCAAGGAGGCTTCGGGGTGGTCTTTGGATACATCTTAAGTGTCAGTTGATCCAGCGTCCCGCCGCATAGATGCTCATCAATTGATCCTCTATCCATACTTCTGGACCGCAATATAAGATAAGGCTCATAAACACCGCCATAGATATACCAAAAGGCAATCTACAGTCGACGGGGAGACGCTCCCGCCAGTTGTTTTTCACTCACTGTCGCGAGCAGATGTAGAAAGAAACTCTATCTCGGTTAGGGAATGGATTTGGAGCTTCATGGATGAGATTCAAGACACAATCGGTGAGTCTTGCATCTGCAACCCGTTTGGATAGAACTCAGGGGAACGTGCTACCCATATGCACAGCGACAGGGCGAATGCTGGCCGCATAAATGGGCAGCGGATATATAAACCTGCCACGAGTCATGAAGGAGCACTGAGCGTTGCTGAGGGTTTGCTATGTTCTATAGACGATCTGATTGGGCCCAGTACGGGTCCGGGTCTACAACGATACACGACCCGCTCAAGATTACGATCGGACACCTGTGGCGACGCGCGAAAGCGTGACTTCGGAACTTTTCAGACGCTTTCCATGATTCCACTACTTAAATTGAAAAGATCCCACACACATACTCATGGAAAGGGGGTGCTGATGGTGTCCCGCTGCTCAGTTCCTATCGTTTTAGTTATAGATAACATAGGGGGACTGTGCATAAGGCCCGAGTCACTACAGGCCAACTAGTCTGATTCCTGGGCCCCTTACCGGGCATTGGGTAGTCAAATTCCTGCGCAGTTAGACAGCTTCACCCTATCAGACTACGTACTGTTAGCTCTGGTATGTGCGCCGTACGTCTCCTATTCGGTTTTATGGTACGGTGGACATCGTACGAACAAACTAGCCAGAAGTGTTGGGAGGCCCTACTGGGGAAACGCTGCTTTATAATCATGCGGGTCAGCGTTCTCGAGAGTTCATGGGCTACAGAGGGCTGTACCCCCCAATTCCTCCCCTTAACAAGAGCGGATACCGGAACATTCCCAACCTCGTTCCTGCCCAGGGTTTTTTCCTGTTCTGGTTTGTGGACGATTGATTCACTAATCTTTGCATCCGTGCGATCCAGAGTACTAAAGGCCACATTACAGGTTGGGCCATGCCCGCTACATTAACCAAGATCCAGAAATATGGATACACTCGTTTGGCACCGACTATCGTTTCAACATCACACAAGCACCTACTTAGCTGTGGAGATTCCCCGGCTCGGGACTGTTCCGCAGTAAAACCACAGCCACCAAATTCCGACTCCGAGGTTAGGATGGATTCTCGCTACACTTTTGTCGACCTTGACCCGAGGCAATTCACGGTCAAGAACACGGGGGATCACTAGTCATTAGGTCTTTTGTAGTAATGTTATAAACTACAAGCTTCCTGCGGAGTGGTAATCCTTCTATCTTCTACATTAAAAGGCAAGTTAGAGGCCGTTACCATCGTGCTTGGTTACTCGCTAGATTAGTCGCGACATACACACTGGCCGCTAGCTTGTACCACAAAATGCCAAGGAACGCTTGATCCTGTGACGCGGCCTGAAAAAATTGGCAGCAGTCCTGAGAGCATCCTTTAGTGCATTGTCTCCTGTCTGCCCGGGGTAATTGCTTAGGGGACACACTTTCTGGTAAGGTGCCATAGTCCGAAACAAGAGAAGTTAAAACCGACGTTAATCGCAGATGAGCAAAGAATCGACGTATAGTCACGGTGGACTTGTAAGGCGCTCTAGGACTCTGCATAAATGTGCAATAGATGACACGGGCAGCCGATTTGCATCTGACTAACCTTCGGGTTTGGCTCGTGTTGGATAATGTGGTGCGAACGCGGTCACCAATGAGAAGAAGGCCTAGCACTCGCAGTGTCAGCCGGTTTCTGGTGAGCGCAATTTTAGCGTACTGTTTCCGTAGGAAGCCGCTGCTTCGCGCAGCCTGCTATCTTCTAACGATTGATATGAAACCCCAAGGTTCAACTCTTCCACCGGCATATGCTCAGGAATCAACCACGTGCAGAGCGCGCTGAAGAGTGGGCCTCCTACACACTTACCTGTCTAGAAAGTTTCAAAACCGCTACGAACGCGAAGGGCCTCATATATAGATGTTGCGGTGATGTTGTCGTTTAAAGTGCTCGTCTTCCGGCGATCAGAATAAGAACTCCTTGTAATAGGCAACGCACATCCCGTCAGATATGGGGACCTCCAACAGCATTGAAAAAGCGAGATTGAGTACATTGAGTCCGCCTGCGTCCTGGACCCCTCTCTGCAGCTATTTCTTCATGAATTGTCGGGTCGAATAGGGTATTCAATCTCTTGTTCGGTGGGACGGGGCTCCGCGGTTCCGTTGATTAATCCTGAATCTCATGAGCTTTGCTGAGGCTTCGGCTATTCTCGTGCAGTCCGCGGCGAGCCATGCACCAGTGGAGCAGTCCTGGTCCGCTAGCGGTGCACAAAACATAGTGGTCGTGCTGGTTGTATGCTAGAAACTGCGAGGGGGTCCCGACTTCAAGCCTAAGTATCTTTACATGTTTTAATGAAAATCGGTTCGGGTATTGTTTGGGGGATATATACTCATGACTTTTCCTATCTTCGCATCGTATTCCCACACTATCGCGTTAGTGTACGACACTGCATTGGTATGGTTCCTATTCGCACACGATCGACTACAACGATCGCTGCTATCTATCTGGGCCCGTTTAAGCTAACCATGGATATTCAGTACGGTGAGAAGACCATGCCGGCCAGGAGTAGAACCCTAACATAATTTGATGGGAGACTATGCATCGCTAAGGGTAGACCACCGTCTCCGTGATTAAATTTGTTTGCAAACGTCCAACACACTCGGAGAGCTTTGTCTTTTGTGCTTGTAGCGTGTGTATCTTGGACTCGGTACGTCTACGTAAACGTTTTGAGAATGCGCAGTTAACGACGCGTGGGGGACACCCGAGGCCTTTCCGCGAGCGGCGACGAAGTGTCGCGCCGCCCCGACGGTTAGTAAATGAAGCTCTATCGGTCATCGCTTGATTAGGTCAAACGTCAAGTAGTGGTCAGTTTTGTCAAATCAACCTGGCTTGGGAACCGCTGTTATACGAAACCGGGTCTTTCCCTTAGCTAAGCCTCTTTTTATGGTGTACAGCTGACAGCTGTGCCCCCTCGTGGGTTGATATTCTCCGTATCTATATTGCTGTTTCTGCGGAAAATTTACGGAGTTCCATTCCTAAAACTACTTTGTATGTGCTTGCAAGAGCTCCCTGGTCGATGACTTTCGGCCGCACGCCTGGATCTATGCGTATTATAACCTGCTCGAATCAGGGATCTCTCAAGGTGAGATCTATAACCTAATAATTTTCTGGAAGTAAGCGCTTACGTGCTGGACAAACGGGCACATGTTCTGTAGAAATCCCCTGAGCCTGTAGCGGAGCGTGGAACGCAACCGAGTCTCATATTGTAAGCATAGACATGTTATAACAGTCCTTCGCGCTGCGGCAATAGTGTGCCTGGTTATCTTGAACGGTATACAACTGCCCTAAAGAGTAGAACGGACATCATCGCTCCGAAGGTTGGCGGTCCGAAACCTTCCCAGACGAAACCAAGCAAGCGATCTCGGCCGTACATATAGTCATACGCTGGGAGGTAAATGAAAGCGCCAAACGTGCCATCATGGCGCCGGGTCCACGCTACTCCCATATAACTACTCTCGTGAGGGTAGGGTCTAGTGAAAGGGGAGCACCGCAGACTGTGAGCCCGGTGGGATACGGCAGCGGCTTCCCGTTGTCCCCCCCATCGAGTGAGGCGACCTATCTACGATGTGACCGGCAAAAGCTGGATAGAATACACAGCCCCAACAAGTCGCACTCGGAGTATACCGATACTCGACTGCAGAATCCAGCCACCTCCCATTCACCGGTGTAGAACATATGAGAGACCGGTCAAAGTTATATGCTCCGGTGTGTAGCAGTTCAATCAACTGTACGCGGAAAAACCATGTGGACCGGGCATGACTGACGACCTGAGTGCTACGACTTCGCGTAACGTTTCGACAGGTGCAGGATTCGGCTGTTATCCATGAAATATTTCTAGTGAGACGTGGAGAAGACGCGATGTGCGGGGACCTTTTGCTGTGATACTCGATCCAGAAGCGCCCATCGTGCTGGCAAGCGCGTCTAGTTGCGTTGTTGAGTGTTTATGATAGGGGAAATAGGGCCACCAAAGGGCTACGCTTTGCGACGCGGGTAGAATAGAGGGCCCTTCCATGCACTCCCGCGGATGTTCGACTCGGGGACGTCTGTCGTACCAATAAGGCACAGGAGGAGCTCCTCTATCTTAAGAGCGCCGCCTCCTGAGCGGGCGTCGTCTCTGGAACTCAAAAGGCGTGCATCAGAAGTGGGGTTACAAACGCAAGTGATCCGGCGCGGGGGCGGTGGAATCGTTGACTACGGCAAGCGAGAAAATCCTGGTGGCGAAAGTTTACTCGCCTGTAAAAGGTATCAACTCGCACCGAACCTAACATAGCAGTGTCCTGTCCGCAAAATACCTGATATTCGTATCGTTCGTGCATAGATAAACCGGAGACTCGGCTCGATCACAGAGTATATAGCAAAATGCTGGTCATCGTGGGGGCGGTCTATGTTCGTCCATACTGATAGTTATCTGTCTAATACACCAGCGTGTAGTTCACCGGACAAGTGCATGGCCAAGTTGTGCTCCAGCGTATTTAATCACGGGTGTTTATTTAGAAAATAAGCGTCTCGTTACGTAATTGGACCGTGTACCCAAGTTTTGTCCTAATATGGCTTGTTAAACAGAGCGGTTACCACGACTGTGTCACTTGTACAGCAAACTATGGGGCACCGTAGGATGTAACGAACCTACTTCCCGGGATTTCAAGATGTCGCCTGTCATAAGTAGAGCTACATGTCAGGGCTGTAACTCCGTACCGGGGCCATATGGCCGGAGTGATGATGGCGTCCCACGTACCAATGACCGAGTTCGATGAGATCAACCCAGTGCTTACCATTTTACACGGGCAACTCGTACCGCGCCAGTGCATGCTGTTTAAGCAGTCGGGTCCCCGTCTAAGAATAGCCGTCATGAAACCTACCTCCAACGATATCGGACGAACATTGTACACCTCGAGGTCCATATCTCACTACTTCTCCCCTACGTCAAAAGGCTGAGAGTACGCCTACGGATAGCTAATTGCAGCACAGAGTAAGGGACGTTGAGGGCTCCCGAATAGGGTTCATAGTCACGCAGAGGACCATACTTATCATTTCCGATATTGGCGTTACTTTGGGGAACTGCTTATGGGCGCACGATCTGGACGGATCTAGCTACAACTAGATGATAAGTTTATTCCGGGACTCGGAAACCCAACGGAGTGTTGGGCGGCGGAGCTAACCTAAATGTCGTAACTTACTGGTGCCAGAACATACGACGCATGAGCGCAAACCGCCTTACAATTTACACTATCCCCG

S3
AATTACAAGGTTGATACTTGGTTAGTTGACTGGCTGCTGCAGCACTAAAATCCTGCTCAGTCCACCCGTCCCCTACGCGTCGTTTGAAGGTGAAAGCCTATAAGTAACGAAGCGCACGGTGGATAGGAAAGCGACTGCGCTGCCGATACGAATGCTCTATTACGCTCGTTCACTTCATCGAGTTCGATGAGCCCCTTCGCGGCCGTGGCGGGCATAGTGCTTAACTACGGAGTGTCGTTGCGTATTAGATACACAGCGTTCTAAGCTGCCATGCTACCTGTCGTTGAGGCCATTCTTGTTGCCAGTCTGTGACCAGCTCGACCGGTTCTTCCCCGTCTGTGTCTCACGGCGAACGCTTTTCATGCGCATCAGCGATAATGTCTTGCGCACTAAACAATGCCTATCCCACTCGCCCTTCCTCTACGGTAGAAAGCTATTAATAAATGGGTAGGGACTTGACACGTGTTCAGCTACGGGCCGTGTGTGACTTGTACCGTCCTTACTAAAAATGCGTCCTGGCTCTTATAGCTGCAGTGGATCACACCATGGGCAACCCAGAAGCTCATATGCGTAAGCACACATGATGCGCCCGCGTTGGGTGCAGCTAGTCAACCGATCATGGCCCTCGTCGATAGCCGGTCGGTATCCATATACGAAGTCTCTCATCCGAGGAGGACGATGTACCAAGTCTTTATACGAAATCCAACCCGTTACATAGAGACACATAAAAATAGGCGCTCCTCACGCAATGCTGGAGCGGAAGGGTGGACAGTGGTTTTCGGAGCGGCCTGTGGACACAGCAAGGCTCACTCTGACGACTCTCCGCTAGCGTTCTTGAGCCATAGGAACTTTGTTGAAAAAGCGCTCTTTGGTAGTCATTATCCTTTCCCGTGAGACGAATCGGCGGTCTTCGATTTGATATGTTGGCTCCAAGAGTGACATGGACCTCGTACAGCCTTACGTTTAACTTACATAGAAATATTTTCTCGGGCGGAATCGCGGGTTCATGCCCTATCACGTTGCAAACCGAATGTTTCTGCTTCACAACTGTGTATTAGACGGCAGGCGCTAGGTATAGATTATGGTGGGGAGTTGGAGACGCTGCAGATGCTTAGCCGAATCCGTTACACTTTCTCCAACCTCATGAGTAAAATTAGATAATATTTTAGCTACTGTACTACTCGGAGACTCGCAAAAACTGATGGGCCGGTCATCTGAAAAAGATGCGGCGATACTTAGGTTTGAGGAAATCTGCCATCCACAGCCTGAGGGTTTATGAAGGTCGGAGGTGCTCGTTCTCTTGGCGCCTTACGGAGAACCGTAAGTTGCTTTTGAAGGGTTGTCTGACCAAGAACTGTGTTAGGCACTAATAGCTTGAATATGGACCCGATAGTTTGTACATCAAAATCAAATGCAACGCATCCGATACCCCCCTCTTTGGCACACCAAGACTGACAAAAGAACAGATTCTGTAGATGCAGGTGTTCACGAGGAACATACGCATAGCTGAGCCCCTGGTATCGAGTAGAAGATAGTTTCATGTTAGTAGCGGCCAGTTAGTGTCGCCTGCAGGGGAGACCGGACGGATAATTCATTGCCGCCGCTGGATCCAGTGTGTTAAAGGAAGATTAGCGGTTGCGGACCAGGAGGTTAACATTTTCACTCGCAACACATGTGATGTTCGATTCGGTCCCAACCTCAACACACAAAGATCCCCACACAGAGTGGGGTTGGGAGCAGTAACTAACGGTATCGGCCGAAAATTCAGTCGAGTATGCTCCCGGGAAGCTAGATCGAGGGTATGCCTATTGTACCAAGGCCAGATATAGTCATCCTGGGAGCGCAGGGCACGGATCGCAGTCTCAACTAGCCTACGATGTTAGTCGTGGCGGACATTATACATTGGGATATTAGTACACAGCGACGAGTACCACCGATATGTTTCTTCCCACTGTATCGTCGGTGTATTGGAGTACGGAAATGCACGTACAACCTTATCGTCGAACATGTTCAGACATAGGTCGTTTTGGCCATATTTGCTGGAGTGGCGCGGTCCATAGGTCTCCACCGTACCGAGAACACATTTCGAGCCACTCGCGAGACTGCCTAACAGCACCAGTAACGAAAAGCATATTTGTTCTTTTCGTCTCGCGACCACCCTTAAGGGTGAATCTGATTTTTTGAGCCGGGTCCCACGCTCATCCGGGTCCTAACAAAAGTTAGTTGGCTTGGTATAAAAGAACGTAACTCCCAGTCTGGAGGAAGGTGATACGTTTACGTGATCCAAATTTATACCGTTCTTGCTTATACAACCAGAGCCTTTCCCATTAGGGAGCCGCAGGGAAAAGGTGCCTTTCGGGAATAGGCATCACCAAGCACAAAAGTGGGTCACAACGCTGTTTCGCAGAGTGGTTGTAGTAGCTCATCAGCATTTATGACCGCATTCGCGCCCTGCCAGAATCACGTAACATAACCTAGTTAGGCCGGTCGTCAAGGGACTCCCTCCCATTTAGCCTCTTGTAGACATTTACAACCCTTCAGAACGCCCATTCTGTCTTAGTTTTGTCCAAATGGTCCTAAGGGGAGTCCTCAATCTTGCGTAACCCCAGTGAAAGAGATTGTTCGGCCACTACCTTTGACCCGTCGCATTTCGAGGCTAAGGCGCGAACCTTTAACAAGAGAACGCCTTTTTCTTCTTAGAGAGGCGTTCGTTTTTAATGGAAACCCAACCCGTATTGGTATGATTATGACTACCGCGGCCGGAAGACCTCCGCGTACGTGCAGCTTTGCCCAAGAATCCAGCTAATGCAATTGACAAAGCGACGAGGTTTACAATAGTCTGGGCTGAACCCGTCGCGTTTGGGATATTTTGAAATTAGACGCATGTTTTACAACGGGCCGTTCACGTTCGAGACACCTCTTGTACTCGACGTTAGACTAGAACCAAATTAATGTTTGCTCAAGTCTATACGGGATGTGAAATAACCTAGCAGGTATTTCTATGGGACATCCGACTAGGGGCAGCACCGAGGAAACGCAAGAGAGACCATGCACTCTTGAACATTCCCTACTTTAGGAGAATTAGTAGTGATTCCGGCATCCCCTGTTTCCTAGGAATAGAAGAAACAAATCGGGGAGCAAGAAGGAGTCACCGCACCAAAATTGGGCAATTAGTAAAAGGTTCTATCCCACATACTGATGAGCTCTACCGTGCGCTCGTAATCTATCAAGACCATTCCCCTAATGGTTGTGAAAGCCAGTTGTTAAATATCTAGCGGTAAGCGTCTAGCTCACCGCTATGCTCTTGGGGACGATTGCAAACCTGGCTTTTCTGCGATGGATGTCCAGAGCAACCTAATGCCGAGCTACGCTTTGACGTAGTCTCGTCGGATCGATCGTAGGCTATTGAGTCCGAAATCGTGGGCTGAACTAGTAGATAGACAGGGCGCTGTACTCGGCCTGAATCAGCGACCTTCCCTTGAGGGTAGGGTCAGCCTACCTAATACACTAATCCCAGGTACGAGGCCTGTATGTCTCCGCAACAAACTGTGAGTTTGCAGCTAGCAACGGACCCCTCGCGAAGCTGCGGAAAGGAACATAGACCCGCGCTACACTAGCGCCGGAAAGCAATCTACATAATCGCCAAGTTATGCGTGAGGGATTAATTGACTCTACAAAACTATAACGTAAACGTGGTGACGGCATAGTTTCTTGCCACCGGGGAGTACCGCCACGCAGACTGTGCGAGCCACCCCCTTGATCGTATGTTGGCCTGCGCTAAGCGAGATCGGTCTACACATGGGAACTGTGCATCGCGTGAAAACTGCAGTCATGTCCATGACCTGACTGTAAACTGCCCAGACAAGACTACGACGAACTCGATTATGGAGTCAAGGCACGTTTTATCGGGTGTGACAGAGCCGGACAGTCGCCGCGTCCTCTGCCAGGCAAGCGGGCACCCCTAGTTGATCGTGAGGGGTAAGCTTGTGCTGTAACATATTGAGGGGACTGGGTGGAGGGTTAATATGCCACGGGCTATCTTACACAACCTAAGGAGAGCCTCGTAGCCCCTAAGTAAGATATATCCGTGAGACCGTACAATGATACGATAAGCTACCCCAACGCGTCCGTCCCAGGCCCGTTTTAATATGTCCTGTCGCTCTACGATCCGGGCTAAAGGAGAAACAGTATCTTACTGGCCATAATTTTAGATACTATCAATGGATAGCCTCCTATTCCTGTGAACGTCGGGTAGCTGGATCAGCTTTTGCCAAGCTCCTCCGCGGAAATCCATCCGCTCGTCCTCGTAACAGTCAGGCTTCTTGTAGTACACCAATCACTACTGAGGCAATGCAGCTATCCCATCTGCACACGAAGCTTACTTGGGCCATGAGACGTGGGACGCTTTCTAATTGGGTATGTCAGGAAAGACCTTTGTCATAGTTGTTTACTAAGTACGTTCTGAAAATAACCCTTCCCAATTTGTCCAGTCCTCAGGCGAAACACCAAGGAGGCTTCGGGGTGGTCTTTGGATACATCTTAAGTGTCAGTTGATCCAGCGTCCCGCCGCATAGATGCTCATCAATTGATCCTCTATCCATACTTCTGGACCGCAATATAAGATAAGGCTCATAAACACCGCCATAGATATACCAAAAGGCAATCTACAGTCGACGGGGAGACGCTCCCGCCAGTTGTTTTTCACTCACTGTCGCGAGCAGATGTAGAAAGAAACTCTATCTCGGTTAGGGAATGGATTTGGAGCTTCATGGATGAGATTCAAGACACAATCGGTGAGTCTTGCATCTGCAACCCGTTTGGATAGAACTCAGGGGAACGTGCTACCCATATGCACAGCGACAGGGCGAATGCTGGCCGCATAAATGGGCAGCGGATATATAAACCTGCCACGAGTCATGAAGGAGCACTGAGCGTTGCTGAGGGTTTGCTATGTTCTATAGACGATCTGATTGGGCCCAGTACGGGTCCGGGTCTACAACGATACACGACCCGCTCAAGATTACGATCGGACACCTGTGGCGACGCGCGAAAGCGTGACTTCGGAACTTTTCAGACGCTTTCCATGATTCCACTACTTAAATTGAAAAGATCCCACACACATACTCATGGAAAGGGGGTGCTGATGGTGTCCCGCTGCTCAGTTCCTATCGTTTTAGTTATAGATAACATAGGGGGACTGTGCATAAGGCCCGAGTCACTACAGGCCAACTAGTCTGATTCCTGGGCCCCTTACCGGGCATTGGGTAGTCAAATTCCTGCGCAGTTAGACAGCTTCACCCTATCAGACTACGTACTGTTAGCTCTGGTATGTGCGCCGTACGTCTCCTATTCGGTTTTATGGTACGGTGGACATCGTACGAACAAACTAGCCAGAAGTGTTGGGAGGCCCTACTGGGGAAACGCTGCTTTATAATCATGCGGGTCAGCGTTCTCGAGAGTTCATGGGCTACAGAGGGCTGTACCCCCCAATTCCTCCCCTTAACAAGAGCGGATACCGGAACATTCCCAACCTCGTTCCTGCCCAGGGTTTTTTCCTGTTCTGGTTTGTGGACGATTGATTCACTAATCTTTGCATCCGTGCGATCCAGAGTACTAAAGGCCACATTACAGGTTGGGCCATGCCCGCTACATTAACCAAGATCCAGAAATATGGATACACTCGTTTGGCACCGACTATCGTTTCAACATCACACAAGCACCTACTTAGCTGTGGAGATTCCCCGGCTCGGGACTGTTCCGCAGTAAAACCACAGCCACCAAATTCCGACTCCGAGGTTAGGATGGATTCTCGCTACACTTTTGTCGACCTTGACCCGAGGCAATTCACGGTCAAGAACACGGGGGATCACTAGTCATTAGGTCTTTTGTAGTAATGTTATAAACTACAAGCTTCCTGCGGAGTGGTAATCCTTCTATCTTCTACATTAAAAGGCAAGTTAGAGGCCGTTACCATCGTGCTTGGTTACTCGCTTGATTAGTCGCGACATACACACTGGCCGCTAGCTTGTACCACAAAATGCCAAGGAACGCTTGATCCTGTGACGCGGCCTGAAAAAATTGGCAGCAGTCCTGAGAGCATCCTTTAGTGCATTGTCTCCTGTCTGCCCGGGGTAATTGCTTAGGGGACACACTTTCTGGTAAGGTGCCATAGTCCGTAACAAGAGAAGTTAAAACCGACGTTAATCGCAGATGAGCAAAGAATCGACGTATAGTCACGGTGGACTTGTAAGGCGCTCTAGGACTCTGCATAAATGTGCAATAGATGACACGGGCAGCCGATTTGCATCTGACTAACCTTCGGGTTTGGCTCGTGTTGGATAATGTGGTGCGAACGCGGTCACCAATGAGAAGAAGGCCTAGCACTCGCAGTGTCAGCCGGTTTCTGGTGAGCGCAATTTTAGCGTACTGTTTCCGTAGGAAGCCGCTGCTTCGCGCAGCCTGCTATCTTCTAACGATTGATATGAAACCCCAAGGTTCAACTCTTCCACCGGCATATGCTCAGGAATCAACCACGTGCAGAGCGCGCTGAAGAGTGGGCCTCCTACACACTTACCTGTCTAGAAAGTTTCAAAACCGCTACGAACGCGAAGGGCCTCATATATAGATGTTGCGGTGATGTTGTCGTTTAAAGTGCTCGTCTTCCGGCGATCAGAATAAGAACTCCTTGTAATAGGCAACGCACATCCCGTCAGATATGGGGACCTCCAACAGCATTGAAAAAGCGAGATTGAGTACATTGAGTCCGCCTGCGTCCTGGACCCCTCTCTGCAGCTATTTCTTCATGAATTGTCGGGTCGAATAGGGTATTCAATCTCTTGTTCGGTGGGACGGGGCTCCGCGGTTCCGTTGATTAATCCTGAATCTCATGAGCTTTGCTGAGGCTTCGGCTATTCTCGTGCAGTCCGCGGCGAGCCATGCACCAGTGGAGCAGTCCTGGTCCGCTAGCGGTGCACAAAACATAGTGGTCGTGCTGGTTGTATGCTAGAAACTGCGAGGGGGTCCCGACTTCAAGCCTAAGTACCTTTACATGTTTTAATGAAAATCGGTTCGGGTATTGTTTGGGGGATATATACTCATGACTTTTCCTATCTTCGCATCGTATTCCCACACTATCGCGTTAGTGTACGACACTGCATTGGTATGGTTCCTATTCGCACACGATCGACTACAACGATCGCTGCTATCTATCTGGGCCCGTTTAAGCTAACCATGGATATTCAGTACGGTGAGAAGACCATGCCGGCCAGGAGTAGAACCCTAACATAATTTGATGGGAGACTATGCATCGCTAAGGGTAGACCACCGTCTCCGTGATTAAATTTGTTTGCAAACGTCCAACACACTCGGAGAGCTTTGTCTTTTGTGCTTGTAGCGTGTGTATCTTGGACTCGGTACGTCTACGTAAACGTTTTGAGAATGCGCAGTTAACGACGCGTGGGTGACACCCGAGGCCTTTCCGCGAGCGGCGACGAAGTGTCGCGCCGCCCCGACGGTTAGTAAATGAAGCTCTATCGGTCATCGCTTGATTAGGTCAAACGTCAAGTAGTGGTCAGTTTTGTCAAATCAACCTGGCTTGGGAACCGCTGTTATACGAAACCGGGTCTTTCCCTTAGCTAAGCCTCTTTTTATGGTGTACAGCTGACAGCTGTGCCCCCTCGTGGGTTGATATTCTCCGTATCTATATTGCTGTTTCTGCGGAAAATTTACGGAGTTCCATTCCTAAAACTACTTTGTATGTGCTTGCAAGAGCTCCCTGGTCGATGACTTTCGGCCGCACGCCTGGATCTATGCGTATTATAACCTGCTCGAATCAGGGATCTCTCAAGGTGAGATCTATAACCTAATAATTTTCTGGAAGTAAGCGCTTACGTGCTGGACAAACGGGCACATGTTCTGTAGAAATCCCCTGAGCCTGTAGCGGAGCGTGGAACGCAACCGAGTCTCATATTGTAAGCATAGACATGTTATAACAGTCCTTCGCGCTGCGGCAATAGTGTGCCTGGTTATCTTGAACGGTATACAACTGCCCTAAAGAGTAGAACGGACATCATCGCTCCGAAGGTTGGCGGTCCGAAACCTTCCCAGACGAAACCAAGCAAGCGATCTCGGCCGTACATATAGTCATACGCTGGGAGGTAAATGAAAGCGCCAAACGTGCCATCATGGCGCCGGGTCCACGCTACTCCCATATAACTACTCTCGTGAGGGTAGGGTCTAGTGAAAGGGGAGCACCGCAGACTGTGAGCCCGGTGGGATACGGCAGCGGCTTCCCGTTGTCCCCCCCATCGAGTGAGGCGACCTATCTACGATGTGACCGGCAAAAGCTGGATAGAATACACAGCCCCAACAAGTCGCACTCGGAGTATACCGATACTCGACTGCAGAATCCAGCCACCTCCCATTCACCGGTGTAGAACATATGAGAGACCGGTCAAAGTTATATGCTCCGGTGTGTAGCAGTTCAATCAACTGTACGCGGAAAAACCATGTGGACCGGGCATGACTGACGACCTGAGTGCTACGACTTCGCGTAACGTTTCGACAGGTGCAGGATTCGGCTGTTATCCATGAAATATTTCTAGTGAGACGTGGAGAAGACGCGATGTGCGGGGACCTTTTGCTGTGATACTCGATCCAGAAGCGCCCATCGTGCTGGCAAGCGCGTCTAGTTGCGTTGTTGAGTGTTTATGATAGGGGAAATAGGGCCACCAAAGGGCTACGCTTTGCGACGCGGGTAGAATAGAGGGCCCTTCCATGCACTCCCGCGGATGTTCGACTCGGGGACGTCTGTCGTACCAATAAGGCACAGGAGGAGCTCCTCTATCTTAAGAGCGCCGCCTCCTGAGCGGGCGTCGTCTCTGGAACTCAAAAGGCGTGCATCAGAAGTGGGGTTACAAACGCAAGTGATCCGGCGCGGGGGCGGTGGAATCGTTGACTACGGCAAGCGAGAAAATCCTGGTGGCGAAAGTTTACTCGCCTGTAAAAGGTATCAACTCGCACCGAACCTAACATAGCAGTGTCCTGTCCGCAAAATACCTGATATTCGTATCGTTCGTGCATAGATAAACCGGAGACTCGGCTCGATCACAGAGTATATAGCAAAATGCTGGTCATCGTGGGGGCGGTCTATGTTCGTCCATACTGATAGTTATCTGTCTAATACACCAGCGTGTAGTTCACCGGACAAGTGCATGGCCAAGTTGTGCTCCAGCGTATTTAATCACGGGTGTTTATTTAGAAAATAAGCGTCTCGTTACGTAATTGGACCGTGTACCCAAGTTTTGTCCTAATATGGCTTGTTAAACAGAGCGGTTACCACGACTGTGTCACTTGTACAGCAAACTATGGGGCACCGTAGGATGTAACGAACCTACTTCCCGGGATTTCAAGATGTCGCCTGTCATAAGTAGAGCTACATGTCAGGGCTGTAACTCCGTACCGGGGCCATATGGCCGGAGTGATGATGGCGTCCCACGTACCAATGACCGAGTTCGATGAGATCAACCCAGTGCTTACCATTTTACACGGGCAACTCGTACCGCGCCAGTGCATGCTGTTTAAGCAGTCGGGTCCCCGTCTAAGAATAGCCGTCATGAAACCTACCTCCAACGATATCGGACGAACATTGTACACCTCGAGGTTCATATCTCACTACTTCTCCCCTACGTCAAAAGGCTGAGAGTACGCCTACGGATAGCTAATTGCAGCACAGAGTAAGGGACGTTGAGGGCTCCCGAATAGGGTTCATAGTCACGCAGAGGACCATACTTATCATTTCCGATATTGGCGTTACTTTGGGGAACTGCTTATGGGCGCACGATCTGGACGGATCTAGCTACAACTAGATGATAAGTTTATTCCGGGACTCGGAAACCCAACGGAGTGTTGGGCGGCGGAGCTAACCTAAATGTCGTAACTTACTGGTGCCAGAACATACGCCGCATGAGCGCAAACCGCCTTACAATTTACACTATCCCCG

S4
AATTACAAGGTTGATACTTGGTTAGTTGACTGGCTGCTGCAGCACTAAAATCCTGCTCAGTCCACCCGTCCCCTACGCGTCGTTTGAAGGTGAAAGCCTATAAGTAACGAAGCGCACGGTGGATAGGAAAGCGACTGCGCTGCCGATACGAATGCTCTATTACGCTCGTTCACTTCATCGAGTTCGATGAGCCCCTTCGCGGCCGTGGCGGGCATAGTGCTTAACTACGGAGTGTCGTTGCGTATTAGATACACAGCGTTCTAAGCTGCCATGCTACCTGTCGTTGAGGCCATTCTTGTTGCCAGTCTGTGACCAGCTCGACCGGTTCTTCCCCGTCTGTGTCTCACGGCGAACGCTTTTCATGCGCATCAGCGATAATGTCTTGCGCACTAAACAATGCCTATCCCACTCGCCCTTCCTCTACGGTAGAAAGCTATTAATAAATGGGTAGGGACTTGACAGGTGTTCAGCTACGGGCCGTGTGTGACTTGTACCGTCCTTACTAAAAATGCGTCCTGGCTCTTATAGCTGCAGTGGATCACACCATGGGCAACCCAGAAGCTCATATGCGTAAGCACACATGATGCGCCCGCGTTGGGTGCAGCTAGTCAACCGATCATGGCCCTCGTCGATAGCCGGTCGGTATCCATATACGAAGTCTCTCATCCGAGGAGGACGATGTACCAAGTCTTTATACGAAATCCAACCCGTTACATAGAGACACATAAAAATAGGCGCTCCTCACGCAATGCTGGAGCGGAAGGGTGGACAGTGGTTTTCGGAGCGGCCTGTGGACACAGCAAGGCTCACTCTGACGACTCTCCGCTAGCGTTCTTGAGCCATAGGAACTTTGTTGAAAAAGCGCTCTTTGGTAGTCATTATCCTTTCCCGTGAGACGAATCGGCGGTCTTCGATTTGATATGTTGGCTCCAAGAGTGACATGGACCTCGTACAGCCTTACGTTTAACTTACATAGAAATATTTTCTCGGGCGGAATCGCGGGTTCATGCCCTATCACGTTGCAAACCGAATGTTTCTGCTTCACAACTGTGTATTAGACGGCAGGCGCTAGGTATAGATTATGGTGGGGAGTTGGAGACGCTGCAGATGCTTAGCCGAATCCTTTACACTTTCTCCAACCTCATGAGTAAAATTAGATAATATTTTAGCTACTGTACTACTCGGAGACTCGCAAAAACTGATGGGCCGGTCATCTGAAAAAGATGCGGCGATACTTAGGTTTGAGGAAATCTGCCATCCACAGCCTGAGGGTTTATGAAGGTCGGAGGTGCTCGTTCTCTTGGCGCCTTACGGAGAACCGTAAGTTGCTTTTGAAGGGTTGTCTGACCAAGAACTGTGTTAGGCACTAATAGCTTGAATATGGACCCGATAGTTTGTACATCAAAATCAAATGCAACGCATCCGATACCCCCCTCTTTGGCACACCAAGACTGACAAAAGAACAGATTCTGTAGATGCAGGTGTTCACGAGGAACATACGCATAGCTGAGCCCCTGGTATCGAGTAGAAGATAGTTTCATGTTAGTAGCGGCCAGTTAGTGTCGCCTGCAGGGGAGACCGGACGGATAATTCATTGCCGCCGCTGGATCCAGTGTGTTAAAGGAAGATTAGCGGTTGCGGACCAGGAGGTTAACATTTTCACTCGCAACACATGTGATGTTCGATTCGGTCCCAACCTCAACACACAAAGATCCCCACACAGAGTGGGGTTGGGAGCAGTAACTAACGGTATCGGCCGAAAATTCAGTCGAGTATGCTCCCGGGAAGCTAGATCGAGGGTATGCCTATTGTACCAAGGCCAGATATAGTCATCCTGGGAGCGCAGGGCACGGATCGCAGTCTCAACTAGCCTACGATGTTAGTCGTGGCGGACATTATACATTGGGATATTAGTACACAGCGACGAGTACCACCGATATGTTTCTTCCCACTGTATCGTCGGTGTATTGGAGTACGGAAATGCACGTACAACCTTATCGTCGAACATGTTCAGACATAGGTCGTTTTGGCCATATTTGCTGGAGTGGCGCGGTCCATAGGTCTCCACCGTACCGAGAACACATTTCGAGCCACTCGCGAGACTGCCTAACAGCACCAGTAACGAAAAGCATATTTGTTCTTTTCGTCTCGCGACCACCCTTAAGGGTGAATCTGATTTTTTGAGCCGGGTCCCACGCTCATCCGGGTCCTAACAAAAGTTAGTTGGCTTGGTATAAAAGAACGTAACTCCCAGTCTGGAGGAAGGTGATACGTTTACGTGATCCAAATTTATACCGTTCTTGCTTATACAACCAGAGCCTTTCCCATTAGGGAGCCGCAGGGAAAAGGTGCCTTTCGGGAATAGGCATCACCAAGCACAAAAGTGGGTCACAACGCTGTTTCGCAGAGTGGTTGTAGTAGCTCATCAGCATTTATGACCGCATTCGCGCCCTGCCAGAATCACGTAACATAACCTAGTTAGGCCGGTCGTCAAGGGACTCCCTCCCATTTAGCCTCTTGTAGACATTTACAACCCTTCAGAACGCCCATTCTGTCTTAGTTTTGTCCAAATGGTCCTAAGGGGAGTCCTCAATCTTGCGTAACCCCAGTGAAAGAGATTGTTCGGCCACTACCTTTGACCCGTCGCATTTCGAGGCTAAGGCGCGAACCTTTAACAAGAGAACGCCTTTTTCTTCTTAGAGAGGCGTTCGTTTTTAATGGAAACCCAACCCGTATTGGTATGATTATGACTACCGCGGCCGGAAGACCTCCGCGTACGTGCAGCTTTGCCCAAGAATCCAGCTAATGCAATTGACAAAGCGACGAGGTTTACAATAGTCTGGGCTGAACCCGTCGCGTTTGGGATATTTTGAAATTTGACGCATGTTTTACAACGGGCCGTTCACGTTCGAGACACCTCTTGTACTCGACGTTAGACTAGAACCAAATTAATGTTTGCTCAAGTCTATACGGGATGTGAAATAACCTAGCAGGTATTTCTATGGGACATCCGACTAGGGGCAGCACCGAGGAAACGCAAGAGAGACCATGCACTCTTGAACATTCCCTACTTTAGGAGAATTAGTAGTGATTCCGGCATCCCCTGTTTCCTAGGAATAGAAGAAACAAATCGGGGAGCAAGAAGGAGTCACCGCACCAAAATTGGGCAATTAGTAAAAGGTTCTATCCCACATACTGATGAGCTCTACCGTGCGCTCGTAATCTATCAAGACCATTCCCCTAATGGTTGTGAAAGCCAGTTGTTAAATATCTAGCGGTAAGCGTCTAGCTCACCGCTATGCTCTTGGGGACGAATGCAAACCTGGCTTTTCTGCGATGGATGTCCAGAGCAACCTAATGCCGAGCTACGCTTTGACGTAGTCTCGTCGGATCGATCGTAGGCTATTGAGTCCGAAATCGTGGGCTGAACTAGTAGATAGACAGGGCGCTGTACTCGGCCTGAATCAGCGACCTTCCCTTGAGGGTAGGGTCAGCCTACCTAATACACTAATCCCAGGTACGAGGCCTGTATGTCTCCGCAACAAACTGTGAGTTTGCAGCTAGCAACGGACCCCTCGCGAAGCTGCGGAAAGGAACATAGACCCGCGCTACACTAGCGCCGGAAAGCAATCTACATAATCGCCAAGTTATGCGTGAGGGATTAATTGACTCTACAAAACTATAACGTAAACGTGGTGACGGCATAGTTTCTTGCCACCGGGGAGTACCGCCACGCAGAATGTGCGAGCCACCCCCTTGATCGTATGTTGGCCTGCGCTAAGCGAGATCGGTCTACACATGGGAACTGTGCATCGCGTGAAAACTGCAGTCATGTCCATGACCTGACTGTAAACTGCCCAGACAAGACTACGACGAACTCGATTATGGAGTCAAGGCACGTTTTATCGGGTGTGACAGAGCCGGACAGTCGCCGCGTCCTCTGCCAGGCAAGCGGGCACCCCTAGTTGATCGTGAGGGGTAAGCTTGTGCTGTAACATATTGAGGGGACTTGGTGGAGGGTTAATATGCCACGGGCTATCTTACACAACCTAAGGAGAGCCTCGTAGCCCCTAAGTAAGATATATCCGTGAGACCGTACAATGATACGATAAGCTACCCCAACGCGTCCGTCCCAGGCCCGTTTTAATATGTCCTGTCGCTCTACGATCCGGGCTAAAGGAGAAACAGTATCTTACTGGCCCTAATTTTAGATACTATCAATGGATAGCCTCCTATTCCTGTGAACGTCGGGTAGCTGGATCAGCTTTTGCCAAGCTCCTCCGCGGAAATCCATCCGCTCGTCCTCGTAACAGTCAGGCTTCTTGTAGTACACCAATCACTACTGAGGCAATGCAGCTATCCCATCTGCACACGAAGCTTACTTGGGCCATGAGACGTGGGACGCTTTCTAATTGGGTATGTCAGGAAAGACCTTTGTCATAGTTGTTTACTAAGTACGTTCTGAAAATAACCCTTCCCAATTTGTCCAGTCCTCAGGCGAAACACCAAGGAGGCTTCGGGGTGGTCTTTGGATACATCTTAAGTGTCAGTTGATCCAGCGTCCCGCCGCATAGATGCTCATCAATTGATCCTCTATCCATACTTCTGGACCGCACTATAAGATAAGGCTCATAAACACCGCCATAGATATACCAAAAGGCAATCTACAGTCGACGGGGAGACGCTCCCGCCAGTTGTTTTTCACTCACTGTCGCGAGCAGATGTAGAAAGAAACTCTATCTCGGTTAGGGAATGGATTTGGAGCTTCATGGATGAGATTCAAGACACAATCGGTGAGTCTTGCATCTGCAACCCGTTTGGATAGAACTCAGGGGAACGTGCTACCCATATGCACAGCGACAGGGCGAATGCTGGCCGCATAAATGGGCAGCGGATATATAAACCTGCCACGAGTCATGAAGGAGCACTGAGCGTTGCTGAGGGTTTGCTATGTTCTATAGACGATCTGATTGGGCCCAGTACGGGTCCGGGTCTACAACGATACACGACCCGCTCAAGATTACGATCGGACACCTGTGGCGACGCGCGAAAGCGTGACTTCGGAACTTTTCAGACGCTTTCCATGATTCCACTACTTAAATTGAAAAGATCCCACACACATACTCATGGAAAGGGGGTGCTGATGGTGTCCCGCTGCTCAGTTCCTATCGTTTTAGTTATAGATAACATAGGGGGACTGTGCATAAGGCCCGAGTCACTACAGGCCAACTAGTCTGATTCCTGGGCCCCTTACCGGGCATTGGGTAGTCAAATTCCTGCGCAGTTAGACAGCTTCACCCTATCAGACTACGTACTGTTAGCTCTGGTATGTGCGCCGTACGTCTCCTATTCGGTTTTATGGTACGGTGGACATCGTACGAACAAACTAGCCAGAAGTGTTGGGAGGCCCTACTGGGGAAACGCTGCTTTATAATCATGCGGGTCAGCGTTCTCGAGAGTTCATGGGCTACAGAGGGCTGTACCCCCCAATTCCTCCCCTTAACAAGAGCGGATACCGGAACATTCCCAACCTCGTTCCTGCCCAGGGTTTTTTCCTGTTCTGGTTTGTGGACGATTGATTCACTAATCTTTGCATCCGTGCGATCCAGAGTACTAAAGGCCACATTACAGGTTGGGCCATGCCCGCTACATTAACCAAGATCCAGAAATATGGATACACTCGTTTGGCACCGACTATCGTTTCAACATCACACAAGCACCTACTTAGCTGTGGAGATTCCCCGGCTCGGGACTGTTCCGCAGTAAAACCACAGCCACCAAATTCCGACTCCGAGGTTAGGATGGATTCTCGCTACACTTTTGTCGACCTTGACCCGAGGCAATTCACGGTCAAGAACACGGGGGATCACTAGTCATTAGGTCTTTTGTAGTAATGTTATAAACTACAAGCTTCCTGCCGAGTGGTAATCCTTCTATCTTCTACATTAAAAGGCAAGTTAGAGGCCGTTACCATCGTGCTTGGTTACTCGCTTGATTAGTCGCGACATACACACTGGCCGCTAGCTTGTACCACAAAATGCCAAGGAACGCTTGATCCTGTGACGCGGCCTGAAAAAATTGGCAGCAGTCCTGAGAGCATCCTTTAGTGCATTGTCTCCTGTCTGCCCGGGGTAATTGCTTAGGGGACACACTTTCTGGTAAGGTGCCATAGTCCGTAACAAGAGAAGTTAAAACCGACGTTAATCGCAGATGAGCAAAGAATCGACGTATAGTCACGGTGGACTTGTAAGGCGCTCTAGGACTCTGCATAAATGTGCAATAGATGACACGGGCAGCCGATTTGCATCTGACTAACCTTCGGGTTTGGCTCGTGTTGGATAATGTGGTGCGAACGCGGTCACCAATGAGAAGAAGGCCTAGCACTCGCAGTGTCAGCCGGTTTCTGGTGAGCGCAATTTTAGCGTACTGTTTCCGTAGGAAGCCGCTGCTTCGCGCAGCCTGCTATCTTCTAACGATTGATATGAAACCCCAAGGTTCAACTCTTCCACCGGCATATGCTCAGGAATCAACCACGTGCAGAGCGCGCTGAAGAGTGGGCCTCCTACACACTTACCTGTCTAGAAAGTTTCAAAACCGCTACGAACGCGAAGGGCCTCATATATAGATGTTGCGGTGATGTTGTCGTTTAAAGTGCTCGTCTTCCGGCGATCAGAATAAGAACTCCTTGTAATAGGCAACGCACATCCCGTCAGATATGGGGACCTCCAACAGCATTGAAAAAGCGAGATTGAGTACATTGAGTCCGCCTGCGTCCTGGACCCCTCTCTGCAGCTATTTCTTCATGAATTGTCGGGTCGAATAGGGTATTCAATCTCTTGTTCGGTGGGACGGGGCTCCGCGGTTCCGTTGATTAATCCTGAATCTCATGAGCTTTGCTGAGGCTTCGGCTATTCTCGTGCAGTCCGCGGCGAGCCATGCACCAGTGGAGCAGTCCTGGTCCGCTAGCGGTGCACAAAACATAGTGTTCGTGCTGGTTGTATGCTAGAAACTGCGAGGGGGTCCCGACTTCAAGCCTAAGTACCTTTACATGTTTTAATGAAAATCGGTTCGGGTATTGTTTGGGGGATATATACTCATGACTTTTCCTATCTTCGCATCGTATTCCCACACTATCGCGTTAGTGTACGACACTGCATTGGTATGGTTCCTATTCGCACACGATCGACTACAACGATCGCTGCTATCTATCTGGGCCCGTTTAAGCTAACCATGGATATTCAGTACGGTGAGAAGACCATGCCGGCCAGGAGTAGAACCCTAACATAATTTGATGGGAGACTATGCATCGCTAAGGGTAGACCACCGTCTCCGTGATTAAATTTGTTTGCAAACGTCCAACACACTCGGAGAGCTTTGTCTTTTGTGCTTGTAGCGTGTGTATCTTGGACTCGGTACGTCTACGTAAACGTTTTGAGAATGCGCAGTTAACGACGCGTGGGTGACACCCGAGGCCTTTCCGCGAGCGGCGACGAAGTGTCGCGCCGCCCCGACGGTTAGTAAATGAAGCTCTATCGGTCATCGCTTGATTAGGTCAAACGTCAAGTAGTGGTCAGTTTTGTCAAATCAACCTGGCTTGGGAACCGCTGTTATACGAAACCGGGTCTTTCCCTTAGCTAAGCCTCTTTTTATGGTGTACAGCTGACAGCTGTGCCCCCTCGTGGGTTGATATTCTCCGTATCTATATTGCTGTTTCTGCGGAAAATTTACGGAGTTCCATTCCTAAAACTACTTTGTATGTGCTTGCAAGAGCTCCCTGGTCGATGACTTTCGGCCGCACGCCTGGATCTATGCGTATTATAACCTGCTCGAATCAGGGATCTCTCAAGGTGAGATCTATAAGCTAATAATTTTCTGGAAGTAAGCGCTTACGTGCTGGACAAACGGGCACATGTTCTGTAGAAATCCCCTGAGCCTGTAGCGGAGCGTGGAACGCAACCGAGTCTCATATTGTAAGCATAGACATGTTATAACAGTCCTTCGCGCTGCGGCAATAGTGTGCCTGGTTATCTTGAACGGTATACAACTGCCCTAAAGAGTAGAACGGACATCATCGCTCCGAAGGTTGGCGGTCCGAAACCTTCCCAGACGAAACCAAGCAAGCGATCTCGGCCGTACATATAGTCATACGCTGGGAGGTAAATGAAAGCGCCAAACGTGCCATCATGGCGCCGGGTCCACGCTACTCCCATATAACTACTCTCGTGAGGGTAGGGTCTAGTGAAAGGGGAGCACCGCAGACTGTGAGCCCGGTGGGATACGGCAGCGGCTTCCCGTTGTCCCCCCCATCGAGTGAGGCGACCTATCTACGATGTGACCGGCAAAAGCTGGATAGAATACACAGCCCCAACAAGTCGCACTCGGAGTATACCGATACTCGACTGCAGAATCCAGCCACCTCCCATTCACCGGTGTAGAACATATGAGAGACCGGTCAAAGTTATATGCTCCGGTGTGTAGCAGTTCAATCAACTGTACGCGGAAAAACCATGTGGACCGGGCATGACTGACGACCTGAGTGCTACGACTTCGCGTAACGTTTCGACAGGTGCAGGATTCGGCTGTTATCCATGAAATATTTCTAGTGAGACGTGGAGAAGACGCGATGTGCGGGGACCTTTTGCTGTGATACTCGATCCAGAAGCGCCCATCGTGCTGGCAAGCGCGTCTAGTTGCGTTGTTGAGTGTTTATGATAGGGGAAATAGGGCCACCAAAGGGCTACGCTTTGCGACGCGGGTAGAATAGAGGGCCCTTCCATGCACTCCCGCGGATGTTCGACTCGGGGACGTCTGTCGTACCAATAAGGCACAGGAGGAGCTCCTCTATCTTAAGAGCGCCGCCTCCTGAGCGGGCGTCGTCTCTGGAACTCAAAAGGCGTGCATCAGAAGTGGGGTTACAAACGCAAGTGATCCGGCGCGGGGGCGGTGGAATCGTTGACTACGGCAAGCGAGAAAATCCTGGGGGCGAAAGTTTACTCGCCTGTAAAAGGTATCAACTCGCACCGAATCTAACATAGCAGTGTCCTGTCCGCAAAATACCTGATATTCGTATCGTTCGTGCATAGATAAACCGGAGACTCGGCTCGATCACAGAGTATATAGCAAAATGCTGGTCATCGTGGGGGCGGTCTATGTTCGTCCATACTGATAGTTATCTGTCTAATACACCAGCGTGTAGTTCACCGGACAAGTGCATGGCCAAGTTGTGCTCCAGCGTATTTAATCACGGGTGTTTATTTAGAAAATAAGCGTCTCGTTACGTAATTGGACCGTGTACCCAAGTTTTGTCCTAATATGGCTTGTTAAACAGAGCGGTTACCACGACTGTGTCACTTGTACAGCAAACTATGGGGCACCGTAGGATGTAACGAACCTACTTCCCGGGATTTCAAGATGTCGCCTGTCATAAGTAGAGCTACATGTCAGGGCTGTAACTCCGTACCGGGGCCATATGGCCGGAGTGATGATGGCGTCCCACGTACCAATGACCGAGTTCGATGAGATCAACCCAGTGCTTACCATTTTACACGGGCAACTCGTACCGCGCCAGTGCATGCTGTTTAAGCAGTCGGGTCCCCGTCTAAGAATAGCCGTCATGAAACCTACCTCCAACGATATCGGACGAACATTGTACACCTCGAGGTTCATATCTCACTACTTCTCCCCTACGTCAAAAGGCTGAGAGTACGCCTACGGATAGCTAATTGCAGCACAGAGTAAGGGACGTTGAGGGCTCCCGAATAGGGTTCATAGTCACGCAGAGGACCATACTTATCATTTCCGATATTGGCGTTACTTTGGGGAACTGCTTATGGGCGCACGATCTGGACGGATCTAGCTACAACTAGATGATAAGTTTATTCCGGGACTCGGAAACCCAACGGAGTGTTGGGCGGCGGAGCTAACCTAAATGTCGTAACTTACTGGTGCCAGAACATACGACGCATGAGCGCAAACCGCCTTACAATTTACACTATCCCCG

S5
AATTACAAGGTTGATACTTGGTTAGTTGACTGGCTGCTGCAGCACTAAAATCCTGCTCAGTCCACCCGTCCCCTACGCGTCGTTTGAAGGTGAAAGCCTATAAGTAACGAAGCGCACGGTGGATAGGAAAGCGACTGCGCTGCCGATACGAATGCTCTATTACGCTCGTTCACTTCATCGAGTTCGATGAGCCCCTTCGCGGCCGTGGCGGGCATAGTGCTTAACTACGGAGTGTCGTTGCGTATTAGATACACAGCGTTCTAAGCTGCCATGCTACCTGTCGTTGAGGCCATTCTTGTTGCCAGTCTGTGACCAGCTCGACCGGTTCTTCCCCGTCTGTGTCTCACGGCGAACGCTTTTCATGCGCATCAGCGATAATGTCTTGCGCACTAAACAATGCCTATCCCACTCGCCGTTCCTCTACGGTAGAAAGCTATTAATAAATGGGTAGGGACTTGACAGGTGTTCAGCTACGGGCCGTGTGTGACTTGTACCGTCCTTACTAAAAATGCGTCCTGGCTCTTATAGCTGCAGTGGATCACACCATGGGCAACCCAGAAGCTCATATGCGTAAGCACACATGATGCGCCCGCGTTGGGTGCAGCTAGTCAACCGATCATGGCCCTCGTCGATAGCCGGCCGGTATCCATATACGAAGTCTCTCATCCGAGGAGGACGATGTACCAAGTCTTTATACGAAATCCAACCCGTTACATAGAGACACATAAAAATAGGCGCTCCTCACGCAATGCTGGAGCGGAAGGGTGGACAGTGGTTTTCGGAGCGGCCTGTGGACACAGCAAGGCTCACTCTGACGACTCTCCGCTAGCGTTCTTGAGCCATAGGAACTTTGTTGAAAAAGCGCTCTTTGGTAGTCATTATCCTTTCCCGTGAGACGAATCGGCGGTCTTCGATTTGATATGTTGGCTCCAAGAGTGACATGGACCTCGTACAGCCTTACGTTTAACTTACATAGAAATATTTTCTCGGGCGGAATCGCGGGTTCATGCCCTATCACGTTGCAAACCGAATGTTTCTGCTTCACAACTGTGTATTAGACGGCAGGCGCTAGGTATAGATTATGGTGGGGAGTTGGAGACGCTGCAGATGCTTAGCCGAATCCTTTACACTTTCTCCAACCTCATGAGTAAAATTAGATAATATTTTAGCTACTGTACTACTCGGAGACTCGCAAAAACTGATGGGCCGGTCATCTGAAAAAGATGCGGCGATACTTAGGTTTGAGGAAATCTGCCATCCACAGCCTGAGGGTTTATGAAGGTCGGAGGTGCTCGTTCTCTTGGCGCCTTACGGAGAACCGTAAGTTGCTTTTGAAGGGTTGTCTGACCAAGAACTGTGTTAGGCACTAATAGCTTGAATATGGACCCGATAGTTTGTACATCAAAATCAAATGCAACGCATCCGATACCCCCCTCTTTGGCACACCAAGACTGACAAAAGAACAGATTCTGTAGATGCAGGTGTTCACGAGGAACATACGCATAGCTGAGCCCCTGGTATCGAGTAGAAGATAGTTTCATGTTAGTAGCGGCCAGTTAGTGTCGCCTGCAGGGGAGACCGGACGGATAATTCATTGCCGCCGCTGGATCCAGTGTGTTAAAGGAAGATTAGCGGTTGCGGACCAGGAGGTTAACATTTTCACTCGCAACACATGTGATGTTCGATTCGGTCCCAACCTCAACACACAAAGATCCCCACACAGAGTGGGGTTGGGAGCAGTAACTAACGGTATCGGCCGAAAATTCAGTCGAGTATGCTCCCGGGAAGCTAGATCGAGGGTATGCCTATTGTACCAAGGCCAGATATAGTCATCCTGGGAGCGCAGGGCACGGATCGCAGTCTCAACTAGCCTACGATGTTAGTCGTGGCGGACATTATACATTGGGATATTAGTACACAGCGACGAGTACCACCGATATGTTTCTTCCCACTGTATCGTCGGTGTATTGGAGTACGGAAATGCACGTACAACCTTATCGTCGAACATGTTCAGACATAGGTCGTTTTGGCCATATTTGCTGGAGTGGCGCGGTCCATAGGTCTCCACCGTACCGAGAACACATTTCGAGCCACTCGCGAGACTGCCTAACAGCACCAGTAACGAAAAGCATATTTGTTCTTTTCGTCTCGCGACCACCTTTAAGGGTGAATCTGATTTTTTGAGCCGGGTCCCACGCTCATCCGGGTCCTAACAAAAGTTAGTTGGCTTGGTATAAAAGAACGTAACTCCCAGTCTGGAGGAAGGTGATACGTTTACGTGATCCAAATTTATACCGTTCTTGCTTATACAACCAGAGCCTTTCCCATTAGGGAGCCGCAGGGAAAAGGTGCCTTTCGGGAATAGGCATCACCAAGCACAAAAGTGGGTCACAACGCTGTTTCGCAGAGTGGTTGTAGTAGCTCATCAGCATTTATGACCGCATTCGCGCCCTGCCAGAATCACGTAACATAACCTAGTTAGGCCGGTCGTCAAGGGACTCCCTCCCATTTAGCCTCTTGTAGACATTTACAACCCTTCAGAACGCCCATTCTGTCTTAGTTTTGTCCAAATGGTCCTAAGGGGAGTCCTCAATCTTGCGTAACCCCAGTGAAAGAGATTGTTCGGCCACTACCTTTGACCCGTCGCATTTCGAGGCTAAGGCGCGAACCTTTAACAAGAGAACGCCTTTTTCTTCTTAGAGAGGCGTTCGTTTTTAATGGAAACCCAACCCGTATTGGTATGATTATGACTACCGCGGCCGGAAGACCTCCGCGTACGTGCAGCTTTGCCCAAGAATCCAGCTAATGCAATTGACAAAGCGACGAGGTTTACAATAGTCTGGGCTGAACCCGTCGCGTTTGGGATATTTTGAAATTTGACGCATGTTTTACAACGGGCCGTTCACGTTCGAGACACCTCTTGTACTCGACGTTAGACTAGAACCAAATTAATGTTTGCTCAAGTCTATAGGGGTTGTGAAATAACCTAGCAGGTATTTCTATGGGACATCCGACTAGGGGCAGCACCGAGGAAACGCAAGAGAGACCATGCACTCTTGAACATTCCCTACTTTAGGAGAATTAGTAGTGATTCCGGCATCCCCTGTTTCCTAGGAATAGAAGAAACAAATCGGGGAGCAAGAAGGAGTCACCGCACCAAAATTGGGTAATTAGTAAAAGGTTCTATCCCACATACTGATGAGCTCTACCGTGCGCTCGTAATCTATCAAGACCATTCCCCTAATGGTTGTGAAAGCCAGTTGTTAAATATCTAGCGGTAAGCGTCTAGCTCACCGCTATGCTCTTGGGGACGATTGCAAACCTGGCTTTTCTGCGATGGATGTCCAGAGCAACCTAATGCCGGGCTACGCTTTGACGTAGTCTCGTCGGATCGATCGTAGGCTATTGAGTCCGAAATCGTGGGCTGAACTAGTAGATAGACAGGGCGCTGTACTCGGCCTGAATCAGCGACCTTCCCTTGAGGGTAGGGTCAGCCTACCTAATACACTAATCCCAGGTACGAGGCCTGTATGTCTCCGCAACAAACTGTGAGTTTGCAGCTAGCAACGGACCCCTCGCGAAGCTGCGGAAAGGAACATAGACCCGCGCTACACTAGCGCCGGAAAGCAATCTACATAATCGCCAAGTTATGCGTGAGGGATTAATTGACTCTACAAAACTATAACGTAAACGTGGTGACGGCATAGTTTCTTGCCACCGGGGAGTACCGCCACGCAGAATGTGCGAGCCACCCCCTTGATCGTATGTTGGCCTGCGCTAAGCGAGATCGGTCTACACATGGGAACTGTGCATCGCGTGAAAACTGCAGTCATGTCCATGACCTGACTGTAAACTGCCCAGACAAGACTACGACGAACTCGATTATGGAGTCAAGGCACGTTTTATCGGGTGTGACAGAGCCGGACAGTCGCCGCGTCCTCTGCCAGGCAAGCGGGCACCCCTAGTTGATCGTGAGGGGTAAGCTTGTGCTGTAACATATTGAGGGGACTTGGTGGAGGGTTAATATGCCACGGGCTATCTTACACAACCTAAGGAGAGGCTCGTAGCCCCTAAGTAAGATATATCCGTGAGACCGTACAATGATACGATAAGCTACCCCAACGCGTCCGTCCCAGGCCCGTTTTAATATGTCCTGTCGCTCTACGATCCGGGCTAAAGGAGAAACAGTATCTTACTGGCCATAATTTTAGATACTATCAATGGATAGCCTCCTATTCCTGTGAACGTCGGGTAGCTGGATCAGCTTTTGCCAAGCTCCTCCGCGGAAATCCATCCGCTCGTCCTCGTAACAGTCAGGCTTCTTGTAGTACACCAATCACTACTGAGGCAATGCAGCTATCCCATCTGCACACGAAGCTTATTTGGGCCATGAGACGTGGGACGCTTTCTAATTGGGTATGTCAGGAAAGACCTTTGTCATAGTTGTTTACTAAGTACGTTCTGAAAATAACCCTTCCCAATTTGTCCAGTCCTCAGGCGAAACACCAAGGAGGCTTCGGGGTGGTCTTTGGATACATCTTAAGTGTCAGTTGATCCAGCCTCCCGCCGCATAGATGCTCATCAATTGATCCTCTATCCATACTTCTGGACCGCAATATAAGATAAGGCTCATAAACACCGCCATAGATATACCAAAAGGCAATCTACAGTCGACGGGGAGACGCTCCCGCCAGTTGTTTTTCACTCACTGTCGCGAGCTGATGTAGAAAGAAACTCTATCTCGGTTAGGGAATGGATTTGGAGCTTCATGGATGAGATTCAAGACACAATCGGTGAGTCTTGCATCTGCAACCCGTTTGGATAGAACTCAGGGGAACGTGCTACCCATATGCACAGCGACAGGGCGAATGCTGGCCGCATAAATGGGCAGCGGATATATAAACCTGCCACGAGTCATGAAGGAGCACTGAGCGTTGCTGAGGGTTTGCTTTGTTCTATAGACGATCTGATTGGGCCCAGTACGGGTCCGGGTCTACAACGATACACGACCCGCTCAAGATTACGATCGGACACCTGTGGCGACGCGCGAAAGCGTGACTTCGGAACTTTTCAGACGCTTTCCATGATTCCACTACTTAAATTGAAAAGATCCCACACACATACTCATGGAAAGGGGGTGCTGATGGTGTCCCGCTGCTCAGTTCCTATCGTTTTAGTTATAGATAACATAGGGGGACTGTGCATAAGGCCCGAGTCACTACAGGCCAACTAGTCTGATTCCTGGGCCCCTTACCGGGCATTGGGTAGTCAAATTCCTGCGCAGTTAGACAGCTTCACCCTATCAGACTACGTACTGTTAGCTCTGGTATGTGCGCCGTACGTCTCCTATTCGGTTTTATGGTACGGTGGACATCGTACGAACAAACTAGCCAGAAGTGTTGGGAGGCCCTACTGGGGAAACGCTGCTTTATAATCATGCGGGGCAGCGTTCTCGAGAGTTCATGGGCTACAGAGGGCTGTACCCCCCAATTCCTCCCCTTAACAAGAGCGGATACCGGAACATTCCCAACCTCGTTCCTGCCCAGGGTTTTTTCCTGTTCTGGTTTGTGGACGATTGATTCACTAATCTTTGCATCCGTGCGATCCAGAGTACTAAAGGCCACATTACAGGTTGGGCCATGCCCGCTACATTAACCAAGATCCAGAAATATGGATACACTCGTTTGGCACCGACTATCGTTTCAACATCACACAAGCACCTACTTAGCTGTGGAGATTCCCCGGCTCGGGACTGTTCCGCAGTAAAACCACAGCCACCAAATTCCGACTCCGAGGTTAGGATGGATTCTCGCTACACTTTTGTCGACCTTGACCCGAGGCAATTCACGGTCAAGAACACGGGGGATCACTAGTCATTAGGTCTTTTGTAGTAATGTTATAAACTACAAGCTTCCTGCGGAGTGGTAATCCTTCTATCTTCTACATTAAAAGGCAAGTTAGAGGCCGTTACCATCGTGCTTGGTTACTCGCTTGATTAGTCGCGACATACACACTGGCCGCTAGCTTGTACCACAAAATGCCAAGGAACGCTTGATCCTGTGACGCGGCCTGAAAAAATTGGCAGCAGTCCTGAGAGCATCCTTTAGTGCATTGTCTCCTGTCTGCCCGGGGTAATTGCTTAGGGGACACACTTTCTGGTAAGGTGCCATAGTCCGAAACAAGAGAAGTTAAAACCGACGTTAATCGCAGATGAGCAAAGAATCGACGTATAGTCACGGTGGACTTGTAAGGCGCTCTAGGACTCTGCATAAATGTGCAATAGATGACACGGGCAGCCGATTTGCATCTGACTAACCTTCGGGTTTGGCTCGTGTTGGATAATGTGGTGCGAACGCGGTCACCAATGAGAATAAGGCCTAGCACTCGCAGTGTCAGCCGGTTTCTGGTGAGCGCAATTTTAGCGTACTGTTTCCGTAGGAAGCCGCTGCTTCGCGCAGCCTGCTATCTTCTAACGATTGATATGAAACCCCAAGGTTCAACTCTTCCACCGGCATATGCTCAGGAATCAACCACGTGCAGAGCGCGCTGAAGAGTGGGCCTCCTACACACTTACCTGTCTAGAAAGTTTCAAAACCGCTACGAACGCGAAGGGCCTCATATATAGATGTTGCGGTGATGTTGTCGTTTAAAGTGCTCGTCTTCCGGCGATCAGAATAAGAACTCCTTGTAATAGGCAACGCACATCCCGTCAGAAATGGGGACCTCCAACAGCATTGAAAAAGCGAGATTGAGTACATTGAGTCCGCCTGCGTCCTGGACCCCTCTCTGCAGCTATTTCTTCATGAATTGTCGGGTCGAATAGGGTATTCAATCTCTTGTTCGGTGGGACGGGGCTCCGCGGTTCCGTTGATTAATCCTGAATCTCATGAGCTTTGCTGAGGCTTCGGCTATTCTCGTGCAGTCCGCGGCGAGCCATGCACCAGTGGAGCAGTCCTGGTCCGCTAGCGGTGCACAAAACATAGTGGTCGTGCTGGTTGTCTGCTAGAAACTGCGAGGGGGTCCCGACTTCAAGCCTAAGTACCTTTACATGTTTTAATGAAAATCGGTTCGGGTATTGTTTGGGGGATATATACTCATGACTTTTCCTATCTTCGCATCGTATTCCCACACTATCGCGTTAGTGTACGACACTGCATTGGTATGGTTCCTATTCGCACACGATCGACTACAACGATCGCTGCTATCTATCTGGGCCCGTTTAAGCTAACCATGGATATTCAGTACGGTGAGAAGACCATGCCGGCCAGGAGTAGAACCCTAACATAATTTGATGGGAGACTATGCATCGCTAAGGGTAGACCACCGTCTCCGTGATTAAATTTGTTTGCAAACGTCCAACACACTCGGAGAGCTTTGTCTTTTGTGCTTGTAGCGTGTGTATCTTGGAATCGGTACGTCTACGTAAACGTTTTGAGAATGCGCAGTTAACGACGCGTGGGTGACACCCGAGGCCTTTCCGCGAGCGGCGACGAAGTGTCGCGCCGCCCCGACGGTTAGTAAATGAAGCTCTATCGGTCATCGCTTGATTAGGTCAAACGTCAAGTAGTGGTCAGTTTTGTCAAATCAACCTGGCTTGGGAACCGCTGTTATACGAAACCGGGTCTTTCCCTTAGCTAAGCCTCTTTTTATGGTGTACAGCTGACAGCTGTGCCCCCTCGTGGGTTGATATTCTCCGTATCTATATTGCTGTTTCTGCGGAAAATTTACGGAGTTCCATTCCTAAAACTACTTTGTATGTGCTTGCAAGAGCTCCCTGGTCGATGACTTTCGGCCGCACGCCTGGATCTATGCGTATTATAACCTGCTCGAATCAGGGATCTCTCAAGGTGAGATCTATAACCTAATAATTTTCTGGAAGTAAGCGCTTACGTGCTGGACAAACGGGCACATGTTCTGTAGAAATCCCCTGAGCCTGTAGCGGAGCGTGGAACGCAACCGAGTCTCATATTGTAAGCATAGACATGTTATAACAGTCCTTCGCGCTGCGGCAATAGTGTGCCTGGTTATCTTGAACGGTATACAACTGCCCTAAAGAGTAGAACGGACATCATCGCTCCGAAGGTTGGCGGTCCGAAACCTTCCCAGACGAAACCAAGCAAGCGATCTCGGCCGTACATATAGTCATACGCTGGGAGGTAAATGAAAGCGCCAAACGTGCCATCATGGCGCCGGGTCCACGCTACTCCCATATAACTACTCTCGTGAGGGTAGGGTCTAGTGAAAGGGGAGCACCGCAGACTGTGAGCCCGGTGGGATACGGCAGCGGCTTCCCGTTGTCCCCCCCATCGAGTGAGGCGACCTATCTACGATGTGACCGGCAAAAGCTGGATAGAATACACAGCCCCAACAAGTCGCACTCGGAGTATACCGATACTCGACTGCAGAATCCAGCCACCTCCCATTCACCGGTGTAGAACATATGAGAGACCGGTCAAAGTTATATGCTCCGGTGTGTAGCAGTTCAATCAACTGTACGCGGAAAAACCATGTGGACCGGGCAGGACTGACGACCTGAGTGCTACGACTTCGCGTAACGTTTCGACAGGTGCAGGATTCGGCTGTTATCCATGAAATATTTCTAGTGAGACGTGGAGAAGACGCGATGTGCGGGGACCTTTTGCTGTGATACTCGATCCAGAAGCGCCCATCGTGCTGGCAAGCGCGTCTAGTGGCGTTGTTGAGTGTTTATGATAGGGGATATAGGGCCACCAAAGGGCTACGCTTTGCGACGCGGGTAGAATAGAGGGCCCTTCCATGCACTCCCGCGGATGTTCGACTCGGGGACGTCTGTCGTACCAATAAGGCACAGGAGGAGCTCCTCTATCTTAAGAGCGCCGCCTCCTGAGCGGGCGTCGTCTCTGGAACTCAAAAGGCGTGCATCAGAAGTGGGGTTACAAACGCAAGTGATCCGGCCCGGGGGCGGTGGAATCGTTGACTACGGCAAGCGAGAAAATCCTGGTGGCGAAAGTTTACTCGCCTGTAAAAGGTATCAACTCGCACCGAACCTAACATAGCAGTGTCCTGTCCGCAAAATACCTGATATTCGTATCGTTCGTGCATAGATAAACCGGAGACTCGGCTCGATCACAGAGTATATAGCAAAATGCTGGTCATCGTGGGGGCGGTCTATGTTCGTCCATACTGATAGTTATCTGTCTAATACACCAGCGTGTAGTTCACCGGACAAGTGCATGGCCAAGTTGTGCTCCAGCGTATTTAATCACGGGTGTTTATTTAGAAAATAAGCGTCTCGTTACGTAATTGGAGCGTGTACCCAAGTTTTGTCCTAATATGGCTTGTTAAACAGAGCGGTTACCACGACTGTGTCACTTGTACAGCAAACTATGGGGCACCGTAGGATGTAACGAACCTACTTCCCGGGATTTCAAGATGTCGCCTGTCATAAGTAGAGCTACATGTCAGGGCTGTAACTCCGTACCGAGGCCATATGGCCGGAGTGATGATGGCGTCCCACGTACCGATGACCGAGTTCGATGAGATCAACCCAGTGCTTACCATTTTACACGGGCAACTCGTACCGCGCCAGTGCATGCTGTTTAAGCAGTCGGGTCCCCGTCTAAGAATAGCCGTCATGAAACCTACCTCCAACGATATCGGACGAACATTGTACACCTCGAGGTTCATATCTCACTACTTCTCCCCTACGTCAAAAGGCTGAGAGTACGCCTACGGATAGCTAATTGCAGCACAGAGTAAGGGACGTTGAGGGCTCCCGAATAGGGTTCATAGTCACGCAGAGGACCATACTTATCATTTCCGATATTGGCGTTACTTTGGGGAACTGCTTATGGGCGCACGATCTGGACGGATCTCGCTACAACTAGATGATAAGTTTATTCCGGGACTCGGAAACCCAACGGAGTGCTGGGCGGCGGAGCTAACCTAAATGTCGTAACTTACTGGTGCCAGAACATACGACGCATGAGCGCAAACCGCCTTACAATTTACACTATCCCCG

S6
AATTACAAGGTTGATACTTGGTTAGTTGACTGGCTGCTGCAGCACTAAAATCCTGCTCAGTCCACCCGTCCCCTACGCGTCGTTTGAAGGTGAAAGCCTATAAGTAACGAAGCGCACGGTGGATAGGAAAGCGACTGCGCTGCCGATACGAATGCTCTATTACGCTCGTTCACTTCATCGAGTTCGATGAGCCCCTTCGCGGCCGTGGCGGGCATAGTGCTTAACTACGGAGTGTCGTTGCGTATTAGATACACAGCGTTCTAAGCTGCCATGCTACCTGTCGTTGAGGCCATTCTTGTTGCCAGTCTGTGACCAGCTCGACCGGTTCTTCCCCGTCTGTGTCTCACGGCGAACGCTTTTCATGCGCATCAGCGATAATGTCTTGCGCACTAAACAATGCCTATCCCACTCGCCGTTCCTCTACGCTAGAAAGCTATTAATAAATGGGTAGGGACTTGACAGGTGTTCAGCTACGGGCCGTGTGTGACTTGTACCGTCCTTACTAAAAATGCGTCCTGGCTCTTATAGCTGCAGTGGATCACACCATGGGCAACCCAGAAGCTCATATGCGTAAGCACACATGATGCGCCCGCGTTGGGTGCAGCTAGTCAACCGATCATGGCCCTCGTCGATAGCCGGCCGGTATCCATATACGAAGTCTCTCATCCGAGGAGGACGATGTACCAAGTCTTTATACGAAATCCAACCCGTTACATAGAGACACATAAAAATAGGCGCTCCTCACGCAATGCTGGAGCGGAAGGGTGGACAGTGGTTTTCGGAGCGGCCTGTGGACACAGCAAGGCTCACTCTGACGACTCTCCGCTAGCGTTCTTGAGCCATAGGAACTTTGTTGAAAAAGCGCTCTTTGGTAGTCATTATCCTTTCCCGTGAGACGAATCGGCGGTCTTCGATTTGATATGTTGGCTCCAAGAGTGACATGGACCTCGTACAGCCTTACGTTTAACTTACATAGAAATATTTTCTCGGGCGGAATCGCGGGTTCATGCCCTATCACGTTGCAAACCGAATGTTTCTGCTTCACAACTGTGTATTAGACGGCAGGCGCTAGGTATAGATTATGGTGGGGAGTTGGAGACGCTGGAGATGCTTAGCCGAATCCTTTACACTTTCTCCAACCTCATGAGTAAAATTAGATAATATTTTAGCTACTGTACTACTCGGAGACTCGCAAAAACTGATGGGCCGGTCATCTGAAAAAGATGCGGCGATACTTAGGTTTGAGGAAATCTGCCATCCACAGCCTGAGGGTTTATGAAGGTCGGAGGTGCTCGTTCTCTTGGCGCCTTACGGAGAACCGTAAGTTGCTTTTGAAGGGTTGTCTGACCAAGAACTGTGTTAGGCACTAATAGCTTGAATATGGACCCGATAGTTTGTACATCAAAATCAAATGCAACGCATCCGATACCCCCCTCTTTGGCACACCAAGACTGACAAAAGAACAGATTCTGTAGATGCAGGTGTTCACGAGGAACATACGCATAGCTGAGCCCCTGGTATCGAGTAGAAGATAGTTTCATGTTAGTAGCGGCCAGTTAGTGTCGCCTGCAGGGGAGACCGGACGGATAATTCATTGCCGCCGCTGGATCCAGTGTGTTAAAGGAAGATTAGCGGTTGCGGACCAGGAGGTTAACATTTTCACTCGCAACACATGTGATGTTCGATTCGGTCCCAACCTCAACACACAAAGATCCCCACACAGAGTGGGGTTGGGAGCAGTAACTAACGGTATCGGCCGAAAATTCAGTCGAGTATGCTCCCGGGAAGCTAGATCGAGGGTATGCCTATTGTACCAAGGCCAGATATAGTCATCCTGGGAGCGCAGGGCACGGATCGCAGTCTCAACTAGCCTACGATGTTAGTCGTGGCGGTCATTATACATTGGGATATTAGTACACAGCGACGAGTACCACCGATATGTTTCTTCCCACTGTATCGTCGGTGTATTGGAGTACGGAAATGCACGTACAACCTTATCGTCGAACATGTTCAGACATAGGTCGTTTTGGCCATATTTGCTGGAGTGGCGCGGTCCATAGGTCTCCACCGTACCGAGAACACATTTCGAGCCACTCGCGAGACTGCCTAACAGCACCAGTAACGAAAAGCATATTTGTTCTTTTCGTCTCGCGACCACCCTTAAGGGTGAATCTGATTTTTTGAGCCGGGTCCCACGCTCATCCGGGTCCTAACAAAAGTTAGTTGGCTTGGTATAAAAGAACGTAACTCCCAGTCTGGAGGAAGGTGATACGTTTACGTGATCCAAATTTATACCGTTCTTGCTTATACAACCAGAGCCTTTCCCATTAGGGAGCCGCAGGGAAAAGGTGCCTTTCGGGAATAGGCATCACCAAGCACAAAAGTGGGTCACAACGCTGTTTCGCAGAGTGGTTGTAGTAGCTCATCAGCATTTATGACCGCATTCGCGCCCTGCCAGAATCACGTAACATAACCTAGTTAGGCCGGTCGTCAAGGGACTCCCTCCCATTTAGCCTCTTGTAGACATTTACAACCCTTCAGAACGCCCATTCTGTCTTAGTTTTGTCCAAATGGTCCTAAGGGGAGTCCTCAATCTTGCGTAACCCCAGTGAAAGAGATTGTTCGGCCACTACCTTTGACCCGTCGCATTTCGAGGCTAAGGCGCGAACCTTTAACAAGAGAACGCCTTTTTCTTCTTAGAGAGGCGTTCGTTTTTAATGGAAACCCAACCCGTATTGGTATGATTATGACTACCGCGGCCGGAAGACCTCCGCGTACGTGCAGCTTTGCCCAAGAATCCAGCTAATGCAATTGACAAAGCGACGAGGTTTACAATAGTCTGGGCTGAACCCGTCGCGTTTGGGATATTTTGAAATTTGACGCATGTTTTACAACGGGCCGTTCACGTTCGAGACACCTCTTGTACTCGACGTTAGACTAGAACCAAATTAATGTTTGCTCAAGTCTATAGGGGTTGTGAAATAACCTAGCAGGTATTTCTATGGGACATCCGACTAGGGGCAGCACCGAGGAAACGCAAGAGAGACCATGCACTCTTGAACATTCCCTACTTTAGGAGAATTAGTAGTGATTCCGGCATCCCCTGTTTCCTAGGAATAGAAGAAACAAATCGGGGAGCAAGAAGGAGTCACCGCACCAAAATTGGGCAATTAGTAAAAGGTTCTATCCCACATACTGATGAGCTCTACCGTGCGCTCGTAATCTATCAAGACCATTCCCCTAATGGTTGTGAAAGCCAGTTGTTAAATATCTAGCGGTAAGCGTCTAGCTCACCGCTATGCTCTTGGGGACGATTGCAAACCTGGCTTTTCTGCGATGGATGTCCAGAGCAACCTAATGCCGGGCTACGCTTTGACGTAGTCTCGTCGGATCGATCGTAGGCTATTGAGTCCGAAATCGTGGGCTGAACTAGTAGATAGACAGGGCGCTGTACTCGGCCTGAATCAGCGACCTTCCCTTGAGGGTAGGGTCAGCCTACCTAATACACTAATCCCAGGTACGAGGCCTGTATGTCTCCGCAACAAACTGTGAGTTTGCAGCTAGCAACGGACCCCTCGCGAAGCTGCGGAAAGGAACATAGACCCGCGCTACACTAGCGCCGGAAAGCAATCTACATAATCGCCAAGTTATGCGTGAGGGATTAATTGACTCTACAAAACTATAACGTAAACGTGGTGACGGCATAGTTTCTTGCCACCGGGGAGTACCGCCACGCAGAATGTGCGAGCCACCCCCTTGATCGTATGTTGGCCTGCGCTAAGCGAGATCGGTCTACACATGGGAACTGTGCATCGCGTGAAAACTGCAGTCATGTCCATGACCTGACTGTAAACTGCCCAGACAAGACTACGACGAACTCGATTATGGAGTCAAGGCACGTTTTATCGGGTGTGACAGAGCCGGACAGTCGCCGCGTCCTCTGCCAGGCAAGCGGGCACCCCTAGTTGATCGTGAGGGGTAAGCTTGTGCTGTAACATATTGAGGGGACTTGGTGGAGGGTTAATATGCCACGGGCTATCTTACACAACCTAAGGAGAGGCTCGTAGCCCCTAAGTAAGATATATCCGTGAGACCGTACAATGATACGATAAGCTACCCCAACGCGTCCGTCCCAGGCCCGTTTTAATATGTCCTGTCGCTCTACGATCCGGGCTAAAGGAGAAACAGTATCTTACTGGCCATAATTTTAGATACTATCAATGGATAGCCTCCTATTCCTGTGAACGTCGGGTAGCTGGATCAGCTTTTGCCAAGCTCCTCCGCGGAAATCCATCCGCTCGTCCTCGTAACAGTCAGGCTTCTTGTAGTACACCAATCACTACTGAGGCAATGCAGCTATCCCATCTGCACACGAAGCTTATTTGGGCCATGAGACGTGGGACGCTTTCTAATTGGGTATGTCAGGAAAGACCTTTGTCATAGTTGTTTACTAAGTACGTTCTGAAAATAACCCTTCCCAATTTGTCCAGTCCTCAGGCGAAACACCAAGGAGGCTTCGGGGTGGTCTTTGGATACATCTTAAGTGTCAGTTGATCCAGCCTCCCGCCGCATAGATGCTCATCAATTGATCCTCTATCCATACTTCTGGACCGCAATATAAGATAAGGCTCATAAACACCGCCATAGATATACCAAAAGGCAATCTACAGTCGACGGGGAGACGCTCCCGCCAGTTGTTTTTCACTCACTGTCGCGAGCAGATGTAGAAAGAAACTCTATCTCGGTTAGGGAATGGATTTGGAGCTTCATGGATGAGATTCAAGACACAATCGGTGAGTCTTGCATCTGCAACCCGTTTGGATAGAACTCAGGGGAACGTGCTACCCATATGCACAGCGACAGGGCGAATGCTGGCCGCATAAATGGGCAGCGGATATATAAACCTGCCACGAGTCATGAAGGAGCACTGAGCGTTGCTGAGGGTTTGCTTTGTTCTATAGACGATCTGATTGGGCCCAGTACGGGTCCGGGTCTACAACGATACACGACCCGCTCAAGATTACGATCGGACACCTGTGGCGACGCGCGAAAGCGTGACTTCGGAACTTTTCAGACGCTTTCCATGATTCCACTACTTAAATTGAAAAGATCCCACACACATACTCATGGAAAGGGGGTGCTGATGGTGTCCCGCTGCTCAGTTCCTATCGTTTTAGTTATAGATAACATAGGGGGACTGTGCATAAGGCCCGAGTCACTACAGGCCAACTAGTCTGATTCCTGGGCCCCTTACCGGGCATTGGGTAGTCAAATTCCTGCGCAGTTAGACAGCTTCACCCTATCAGACTACGTACTGTTAGCTCTGGTATGTGCGCCGTACGTCTCCTATTCGGTTTTATGGTACGGTGGACATCGTACGAACAAACTAGCCAGAAGTGTTGGGAGGCCCTACTGGGGAAACGCTGCTTTATAATCATGCGGGGCAGCGTTCTCGAGAGTTCATGGGCTACAGAGGGCTGTACCCCCCAATTCCTCCCCTTAACAAGAGCGGATACCGGAACATTCCCAACCTCGTTCCTGCCCAGGGTTTTTTCCTGTTCTGGTTTGTGGACGATTGATTCACTAATCTTTGCATCCGTGCGATCCAGAGTACTAAAGGCCACATTACAGGTTGGGCCATGCCCGCTACATTAACCAAGATCCAGAAATATGGATACACTCGTTTGGCACCGACTATCGTTTCAACATCACACAAGCACCTACTTAGCTGTGGAGATTCCCCGGCTCGGGACTGTTCCGCAGTAAAACCACAGCCACCAAATTCCGACTCCGAGGTTAGGATGGATTCTCGCTACACTTTTGTCGACCTTGACCCGAGGCAATTCACGGTCAAGAACACGGGGGATCACTAGTCATTAGGTCTTTTGTAGTAATGTTATAAACTACAAGCTTCCTGCGGAGTGGTAATCCTTCTATCTTCTACATTAAAAGGCAAGTTAGAGGCCGTTACCATCGTGCTTGGTTACTCGCTTGATTAGTCGCGACATACACACTGGCCGCTAGCTTGTACCACAAAATGCCAAGGAACGCTTGATCCTGTGACGCGGCCTGAAAAAATTGGCAGCAGTCCTGAGAGCATCCTTTAGTGCATTGTCTCCTGTCTGCCCGGGGTAATTGCTTAGGGGACACACTTTCTGGTAAGGTGCCATAGTCCGAAACAAGAGAAGTTAAAACCGACGTTAATCGCAGATGAGCAAAGAATCGACGTATAGTCACGGTGGACTTGTAAGGCGCTCTAGGACTCTGCATAAATGTGCAATAGATGACACGGGCAGCCGATTTGCATCTGACTAACCTTCGGGTTTGGCTCGTGTTGGATAATGTGGTGCGAACGCGGTCACCAATGAGAAGAAGGCCTAGCACTCGCAGTGTCAGCCGGTTTCTGGTGAGCGCAATTTTAGCGTACTGTTTCCGTAGGAAGCCGCTGCTTCGCGCAGCCTGCTATCTTCTAACGATTGATATGAAACCCCAAGGTTCAACTCTTCCACCGGCATATGCTCAGGAATCAACCACGTGCAGAGCGCGCTGAAGAGTGGGCCTCCTACACACTTACCTGTCTAGAAAGTTTCAAAACCGCTACGAACGCGAAGGGCCTCATATATAGATGTTGCGGTGATGTTGTCGTTTAAAGTGCTCGTCTTCCGGCGATCAGAATAAGAACTCCTTGTAATAGGCAACGCACATCCCGTCAGAAATGGGGACCTCCAACAGCATTGAAAAAGCGAGATTGAGTACATTGAGTCCGCCTGCGTCCTGGACCCCTCTCTGCAGCTATTTCTTCATGAATTGTCGGGTCGAATAGGGTATTCAATCTCTTGTTCGGTGGGACGGGGCTCCGCGGTTCCGTTGATTAATCCTGAATCTCATGAGCTTTGCTGAGGCTTCGGCTATTCTCGTGCAGTCCGCGGCGAGCCATGCACCAGTGGAGCAGTCCTGGTCCGCTAGCGGTGCACAAAACATAGTGGTCGTGCTGGTTGTCTGCTAGAAACTGCGAGGGGGTCCCGACTTCAAGCCTAAGTACCTTTACATGTTTTAATGAAAATCGGTTCGGGTATTGTTTGGGGGATATATACTCATGACTTTTCCTATCTTCGCATCGTATTCCCACACTATCGCGTTAGTGTACGACACTGCATTGGTATGGTTCCTATTCGCACACGATCGACTACAACGATCGCTGCTATCTATCTGGGCCCGTTTAAGCTAACCATGGATATTCAGTACGGTGAGAAGACCATGCCGGCCAGGAGTAGAACCCTAACATAATTTGATGGGAGACTATGCATCGCTAAGGGTAGACCACCGTCTCCGTGATTAAATTTGTTTGCAAACGTCCAACACACTCGGAGAGCTTTGTCTTTTGTGCTTGTAGCGTGTGTATCTTGGAATCGGTACGTCTACGTAAACGTTTTGAGAATGCGCAGTTAACGACGCGTGCGTGACACCCGAGGCCTTTCCGCGAGCGGCGACGAAGTGTCGCGCCGCCCCGACGGTTAGTAAATGAAGCTCTATCGGTCATCGCTTGATTAGGTCAAACGTCAAGTAGTGGTCAGTTTTGTCAAATCAACCTGGCTTGGGAACCGCTGTTATACGAAACCGGGTCTTTCCCTTAGCTAAGCCTCTTTTTATGGTGTACAGCTGACAGCTGTGCCCCCTCGTGGGTTGATATTCTCCGTATCTATATTGCTGTTTCTGCGGAAAATTTACGGAGTTCCATTCCTAAAACTACTTTGTATGTGCTTGCAAGAGCTCCCTGGTCGATGACTTTCGGCCGCACGCCTGGATCTATGCGTATTATAACCTGCTCGAATCAGGGATCTCTCAAGGTGAGATCTATAACCTAATAATTTTCTGGAAGTAAGCGCTTACGTGCTGGACAAACGGGCACATGTTCTGTAGAAATCCCCTGAGCCTGTAGCGGAGCGTGGAACGCAACCGAGTCTCATATTGTAAGCATAGACATGTTATAACAGTCCTTCGCGCTGCGGCAATAGTGTGCCTGGTTATCTTGAACGGTATACAACTGCCCTAAAGAGTAGAACGGACATCATCGCTCCGAAGGTTGGCGGTCCGAAACCTTCCCAGACGAAACCAAGCAAGCGATCTCGGCCGTACATATAGTCATACGCTGGGAGGTAAATGAAAGCGCCAAACGTGCCATCATGGCGCCGGGTCCACGCTACTCCCATATAACTACTCTCGTGAGGGTAGGGTCTAGTGAAAGGGGAGCACCGCAGACTGTGAGCCCGGTGGGATACGGCAGCGGCTTCCCGTTGTCCCCCCCATCGAGTGAGGCGACCTATCTACGATGTGACCGGCAAAAGCTGGATAGAATACACAGCCCCAACAAGTCGCACTCGGAGTATACCGATACTCGACTGCAGAATCCAGCCACCTCCCATTCACCGGTGTAGAACATATGAGAGACCGGTCAAAGTTATATGCTCCGGTGTGTAGCAGTTCAATCAACTGTACGCGGAAAAACCATGTGGACCGGGCAGGACTGACGACCTGAGTGCTACGACTTCGCGTAACGTTTCGACAGGTGCAGGATTCGGCTGTTATCCATGAAATATTTCTAGTGAGACGTGGAGAAGACGCGATGTGCGGGGACCTTTTGCTGTGATACTCGATCCAGAAGCGCCCATCGTGCTGGCAAGCGCGTCTAGTGGCGTTGTTGAGTGTTTATGATAGGGGATATAGGGCCACCAAAGGGCTACGCTTTGCGACGCGGGTAGAATAGAGGGCCCTTCCATGCACTCCCGCGGATGTTCGACTCGGGGACGTCTGTCGTACCAATAAGGCACAGGAGGAGCTCCTCTATCTTAAGAGCGCCGCCTCCTGAGCGGGCGTCGTCTCTGGAACTCAAAAGGCGTGCATCAGAAGTGGGGTTACAAACGCAAGTGATCCGGCGCGGGGGCGGTGGAATCGTTGACTACGGCAAGCGAGAAAATCCTGGTGGCGAAAGTTTACTCGCCTGTAAAAGGTATCAACTCGCACCGAACCTAACATAGCAGTGTCCTGTCCGCAAAATACCTGATATTCGTATCGTTCGTGCATAGATAAACCGGAGACTCGGCTCGATCACAGAGTATATAGCAAAATGCTGGTCATCGTGGGGGCGGTCTATGTTCGTCCATACTGATAGTTATCTGTCTAATACACCAGCGTGTAGTTCACCGGACAAGTGCATGGCCAAGTTGTGCTCCAGCGTATTTAATCACGGGTGTTTATTTAGAAAATAAGCGTCTCGTTACGTAATTGGACCGTGTACCCAAGTTTTGTCCTAATATGGCTTGTTAAACAGAGCGGTTACCACGACTGTGTCACTTGTACAGCAAACTATGGGGCACCGTAGGATGTAACGAACCTACTTCCCGGGATTTCAAGATGTCGCCTGTCATAAGTAGAGCTACATGTCAGGGCTGTAACTCCGTACCGAGGCCATATGGCCGGAGTGATGATGGCGTCCCACGTACCGATGACCGAGTTCGATGAGATCAACCCAGTGCTTACCATTTTACACGGGCAACTCGTACCGCGCCAGTGCATGCTGTTTAAGCAGTCGGGTCCCCGTCTAAGAATAGCCGTCATGAAACCTACCTCCAACGATATCGGACGAACATTGTACACCTCGAGGTTCATATCTCACTACTTCTCCCCTACGTCAAAAGGCTGAGAGTACGCCTACGGATAGCTAATTGCAGCACAGAGTAAGGGACGTTGAGGGCTCCCGAATAGGGTTCATAGTCACGCAGAGGACCATACTTATCATTTCCGATATTGGCGTTACTTTGGGGAACTGCTTATGGGCGCACGATCTGGACGGATCTCGCTACAACTAGATGATAAGTTTATTCCGGGACTCGGAAACCCAACGGAGTGCTGGGCGGCGGAGCTAACCTAAATGTCGTAACTTACTGGTGCCAGAACATACGACGCATGAGCGCAAACCGCCTTACAATTTACACTATCCCCG

S7
AATTACAAGGTTGATACTTGGTTAGTTGACTGGCTGCTGCAGCACTAAAATCCTGCTCAGTCCACCCGTCCCCTACGCGTCGTTTGAAGGTGAAAGCCTATAAGTAACGAAGCGCACGGTGGATAGGAAAGCGACTGCGCTGCCGATACGAATGCTCTATTACGCTCGTTCACTTCATCGAGTTCGATGAGCCCCTTCGCGGCCGTGGCGGGCATAGTGCTTAACTACGGAGTGTCGTTGCGTATTAGATACACAGCGTTCTAAGCTGCCATGCTACCTGTCGTTGAGGCCATTCTTGTTGCCAGTCTGTGACCAGCTCGACCGGTTCTTCCCCGTCTGTGTCTCACGGCGAACGCTTTTCATGCGCATCAGCGATAATGTCTTGCGCACTAAACAATGCCTATCCCACTCGCCGTTCCTCTACGGTAGAAAGCTATTAATAAATGGGTAGGGACTTGACAGGTGTTCAGCTACGGGCCGTGTGTGACTTGTACCGTCCTTACTAAAAATGCGTCCTGGCTCTTATAGCTGCAGTGGATCACACCATGGGCAACCCAGAAGCTCATATGCGTAAGCACACATGATGCGCCCGCGTTGGGTGCAGCTAGTCAACCGATCATGGCCCTCGTCGATAGCCGGCCGGTATCCATATACGAAGTCTCTCATCCGAGGAGGACGATGTACCAAGTCTTTATACGAAATCCAACCCGTTACATAGAGACACATAAAAATAGGCGCTCCTCACGCAATGCTGGAGCGGAAGGGTGGACAGTGGTTTTCGGAGCGGCCTGTGGACACAGCAAGGCTCACTCTGACGACTCTCCGCTAGCGTTCTTGAGCCATAGGAACTTTGTTGAAAAAGCGCTCTTTGGTAGTCATTATCCTTTCCCGTGAGACGAATCGGCGGTCTTCGATTTGATATGTTGGCTCCAAGAGTGACATGGACCTCGTACAGCCTTACGTTTAACTTACATAGAAATATTTTCTCGGGCGGAATCGCGGGTTCATGCCCTATCACGTTGCAAACCGAATGTTTCTGCTTCACAACTGTGTATTAGACGGCAGGCGCTAGGTATAGATTATGGTGGGGAGTTGGAGACGCTGCAGATGCTTAGCCGAATCCTTTACACTTTCTCCAACCTCATGAGTAAAATTAGATAATATTTTAGCTACTGTACTACTCGGAGACTCGCAAAAACTGATGGGCCGGTCATCTGAAAAAGATGCGGCGATACTTAGGTTTGAGGAAATCTGCCATCCACAGCCTGAGGGTTTATGAAGGTCGGAGGTGCTCGTTCTCTTGGCGCCTTACGGAGAACCGTAAGTTGCTTTTGAAGGGTTGTCTGACCAAGAACTGTGTTAGGCACTAATAGCTTGAATATGGACCCGATAGTTTGTACATCAAAATCAAATGCAACGCATCCGATACCCCCCTCTTTGGCACACCAAGACTGACAAAAGAACAGATTCTGTAGATGCAGGTGTTCACGAGGAACATACGCATAGCTGAGCCCCTGGTATCGAGTAGAAGATAGTTTCATGTTAGTAGCGGCCAGTTAGTGTCGCCTGCAGGGGAGACCGGACGGATAATTCAGTGCCGCCGCTGGATCCAGTGTGTTAAAGGAAGATTAGCGGTTGCGGACCAGGAGGTTAACATTTTCACTCGCAACACATGTGATGTTCGATTCGGTCCCAACCTCAACACACAAAGATCCCCACACAGAGTGGGGTTGGGAGCAGTAACTAACGGTATCGGCCGAAAATTCAGTCGAGTATGCTCCCGGGAAGCTAGATCGAGGGTATGCCTATTGTACCAAGGCCAGATATAGTCATCCTGGGAGCGCAGGGCACGGATCGCAGTCTCAACTAGCCTACGATGTTAGTCGTGGCGGACATTATACATTGGGATATTAGTACACAGCGACGAGTACCACCGATATGTTTCTTCCCACTGTATCGTCGGTGTATTGGAGTACGGAAATGCACGTACAACCTTATCGTCGAACATGTTCAGACATAGGTCGTTTTGGCCATATTTGCTGGAGTGGCGCGGTCCATAGGTCTCCACCGTACCGAGAACACATTTCGAGCCACTCGCGAGACTGCCTAACAGCACCAGTAACGAAAAGCATATTTGTTCTTTTCGTCTCGCGACCACCCTTAAGGGTGAATCTGATTTTTTGAGCCGGGTCCCACGCTCATCCGGGTCCTAACAAAAGTTAGTTGGCTTGGTATAAAAGAACGTAACTCCCAGTCTGGAGGAAGGTGATACGTTTACGTGATCCAAATTTATACCGTTCTTGCTTATACAACCAGAGCCTTTCCCATTAGGGAGCCGCAGGGAAAAGGTGCCTTTCGGGAATAGGCATCACCAAGCACAAAAGTGGGTCACAACGCTGTTTCGCAGAGTGGTTGTAGTAGCTCATCAGCATTTATGACCGCTTTCGCGCCCTGCCAGAATCACGTAACATAACCTAGTTAGGCCGGTCGTCAAGGGACTCCCTCCCATTTAGCCTCTTGTAGACATTTACAACCCTTCAGAACGCCCATTCTGTCTTAGTTTTGTCCAAATGGTCCTAAGGGGAGTCCTCAATCTTGCGTAACCCCAGTGAAAGAGATTGTTCGGCCACTACCTTTGACCCGTCGCATTTCGAGGATAAGGCGCGAACCTTTAACAAGAGAACGCCTTTTTCTTCTTAGAGAGGCGTTCGTTTTTAATGGAAACCCAACCCGTATTGGTATGATTATGACTACCGCGGCCGGAAGACCTCCGCGTACGTGCAGCTTTGCCCAAGAATCCAGCTAATGCAATTGACAAAGCGACGAGGTTTACAATAGTCTGGGCTGAACCCGTCGCGTTTGGGATATTTTGAAATTTGACGCATGTTTTACAACGGGCCGTTCACGTTCGAGACACCTCTTGTACTCGACGTTAGACTAGAACCAAATTTATGTTTGCTCAAGTCTATAGGGGTTGTGAAATAACCTAGGAGGTATTTCTATGGGACATCCGACTAGGGGCAGCACCGAGGAAACGCAAGAGAGACCATGCACTCTTGAACATTCCCTACTTTAGGAGAATTAGTAGTGATTCCGGCATCCCCTGTTTCCTAGGAATAGAAGAAACAAATCGGGGAGCAAGAAGGAGTCACCGCACCAAAATTGGGCAATTAGTAAAAGGTTCTATCCCACATACTGATGAGCTCTACCGTGCGCTCGTAATCTATCAAGACCATTCCCCTAATGGTTGTGAAAGCCAGTTGTTAAATATCTAGCGGTAAGCGTCTAGCTCACCGCTATGCTCTTGGGGACGATTGCAAACCTGGCTTTTCTGCGAGGGATGTCCAGAGCAACCTAATGCCGAGCTACGCTTTGACGTAGTCTCGTCGGATCGATCGTAGGCTATTGAGTCCGAAATCGTGGGCTGAACTAGTAGATAGACAGGGCGCTGTACTCGGCCTGAATCAGCGACCTTCCCTTGAGGGTAGGGTCAGCCTACCTAATACACTAATCCCAGGTACGAGGCCTGTATGTCTCCGCAACAAACTGTGAGTTTGCAGCTAGCAACGGACCCCTCGCGAAGCTGCGGAAAGGAACATAGACCCGCGCTACACTAGCGCCGGAAAGCAATCTACATAATCGCCAAGTTATGCGTGAGGGATTAATTGACTCTACAAAACTATAACGTAAACGTGGTGACGGCATAGTTTCTTGCCACCGGGGAGTACCGCCACGCAGAATGTGCGAGCCACCCCCTTGATCGTATGTTGGCCTGCGCTAAGCGAGATCGGTCTACACATGGGAACTGTGCATCGCGTGAAAACTGCAGTCATGTCCATGACCTGACTGTAAACTGCCCAGACAAGACTACGACGAACTCGATTATGGAGTCAAGGCACGTTTTATCGGGTGTGACAGAGCCGGACAGTCGCCGCGTCCTCTGCCAGGCAAGCGGGCACCCCTAGTTGATCGTGAGGGGTAAGCTTGTGCTGTAACATATTGAGGGGACTTGGTGGAGGGTTAATATGCCACGGGCTATCTTACACAACCTAAGGAGAGGCTCGTAGCCCCTAAGTAAGATATATCCGTGAGACCGTACAATGATACGATAAGCTACCCCAACGCGTCCGTCCCAGGCCCGTTTTAATATGTCCTGTCGCTCTACGATCCGGGCTAAAGGAGAAACAGTATCTTACTGGCCATAATTTTAGATACTATCAATGGATAGCCTCCTATTCCTGTGAACGTCGGGTAGCTGGATCAGCTTTTGCCAAGCTCCTCCGCGGAAATCCATCCGCTCGTCCTCGTAACAGTCAGGCTTCTTGTAGTACACCAATCACTACTGAGGCAATGCAGCTATCCCATCTGCACACGAAGCTTATTTGGGCCATGAGACGTCGGACGCTTTCTAATTGGGTATGTCAGGAAAGACCTTTGTCATAGTTGTTTACTAAGTACGTTCTGAAAATAACCCTTCCCAATTTGTCCAGTCCTCAGGCGAAACACCAAGGAGGCTTCGGGGTGGTCTTTGGATACATCTTAAGTGTCAGTTGATCCAGCCTCCCGCCGCATAGATGCTCATCAATTGATCCTCTATCCATACTTCTGGACCGCAATATAAGATAAGGCTCATAAACACCGCCATAGATATACCAAAAGGCAATCTACAGTCGACGGGGAGACGCTCCCGCCAGTTGTTTTTCACTCACTGTCGCGAGCAGATGTAGAAAGAAACTCTATCTCGGTTAGGGAATGGATTTGGAGCTTCATGGATGAGATTCAAGACACAATCGGTGAGTCTTGCATCTGCAACCCGTTTGGATAGAACTCAGGGGAACGTGCTACCCATATGCACAGCGACAGGGCGAATGCTGGCCGCATAAATGGGCAGCGGATATATAAACCTGCCACGAGTCATGAAGGAGCACTGAGCGTTGCTGAGGGTTTGCTTTGTTCTATAGACGATCTGATTGGGCCCAGTACGGGTCCGGGTCTACAACGATACACGACCCGCTCAAGATTACGATCGGACACCTGTGGCGACGCGCGAAAGCGTGACTTCGGAACTTTTCAGACGCTTTCCATGATTCCACTACTTAAATTGAAAAGATCCCACACACATACTCATGGAAAGGGGGTGCTGATGGTGTCCCGCTGCTCAGTTCCTATCGTTTTAGTTATAGATAACATAGGGGGACTGTGCATAAGGCCCGAGTCACTACAGGCCAACTAGTCTGATTCCTGGGCCCCTTACCGGGCATTGGGTAGTCAAATTCCTGCGCAGTTAGACAGCTTCACCCTATCAGACTACGTACTGTTAGCTCTGGTATGTGCGCCGTACGTCTCCTATTCGGTTTTATGGTACGGTGGACATCGTACGAACAAACTAGCCAGAAGTGTTGGGAGGCCCTACTGGGGAAACGCTGCTTTATAATCATGCGGGTCAGCGTTCTCGAGAGTTCATGGGCTACAGAGGGCTGTACCCCCCAATTCCTCCCCTTAACAAGAGCGGATACCGGAACATTCCCAACCTCGTTCCTGCCCAGGGTTTTTTCCTGTTCTGGTTTGTGGACGATTGATTCACTAATCTTTGCATCCGTGCGATCCAGAGTACTAAAGGCCACATTACAGGTTGGGCCATGCCCGCTACATTAACCAAGATCCAGAAATATGGATACACTCGTTTGGCACCGACTATCGTTTCAACATCACACAAGCACCTACTTAGCTGTGGAGATTCCCCGGCTCGGGACTGTTCCGCAGTAAAACCACAGCCACCAAATTCCGACTCCGAGGTTAGGATGGATTCTCGCTACACTTTTGTCGACCTTGACCCGAGGCAATTCACGGTCAAGAACACGGGGGATCACTAGTCATTAGGTCTTTTGTAGTAATGTTATAAACTACAAGCTTCCTGCGGAGTGGTAATCCTTCTATCTTCTACATTAAAAGGCAAGTTAGAGGCCGTTACCATCGTGCTTGGTTACTCGCTTGATTAGTCGCGACATACACACTGGCCGCTAGCTTGTACCACAAAATGCCAAGGAACGCTTGATCCTGTGACGCGGCCTGAAAAAATTGGCAGCAGTCCTGAGAGCATCCTTTAGTGCATTGTCTCCTGTCTGCCCGGGGTAATTGCTTAGGGGACACACTTTCTGGTAAGGTGCCATAGTCCGAAACAAGAGAAGTTAAAACCGACGTTAATCGCAGATGAGCAAAGAATCGACGTATAGTCACGGTGGACTTGTAAGGCGCTCTAGGACTCTGCATAAATGTGCAATAGATGACACGGGCAGCCGATTTGCATCTGACTAACCTTCGGGTTTGGCTCGTGTTGGATAATGTGGTGCGAACGCGGTCACCAATGAGAAGAAGGCCTAGCACTCGCAGTGTCAGCCGGTTTCTGGTGAGCGCAATTTTAGCGTACTGTTTCCGTAGGAAGCCGCTGCTTCGCGCAGCCTGCTATCTTCTAACGATTGATATGAAACCCCAAGGTTCAACTCTTCCACCGGCATATGCTCAGGAATCAACCACGTGCAGAGCGCGCTGAAGAGTGGGCCTCCTACACACTTACCTGTCTAGAAAGTTTCAAAACCGCTACGAACGCGAAGGGCCTCATATATAGATGTTGCGGTGATGTTGTCGTTTAAAGTGCTCGTCTTCCGGCGATCAGAATAAGAACTCCTTGTAATAGGCAACGCACATCCCGTCAGAAATGGTGACCTCCAACAGCATTGAAAAAGCGAGATTGAGTACATTGAGTCCGCCTGCGTCCTGGACCCCTCTCTGCAGCTATTTCTTCATGAATTGTCGGGTCGAATAGGGTATTCAATCTCTTGTTCGGTGGGACGGGGCTCCGCGGTTCCGTTGATTAATCCTGAATCTCATGAGCTTTGCTGAGGCTTCGGCTATTCTCGTGCAGTCCGCGGCGAGCCATGCACCAGTGGAGCAGTCCTGGTCCGCTAGCGGTGCACAAAACATAGTGGTCGTGCTGGTTGTCTGCTAGAAACTGCGAGGGGGTCCCGACTTCAAGCCTAAGTACCTTTACATGTTTTAAGGAAAATCGGTTCGGGTATTGTTTGGGGGATATATACTCATGACTTTTCCTATCTTCGCATCGTATTCCCACACTATCGCGTTAGTGTACGACACTGCATTGGTATGGTTCCTATTCGCACACGATCGACTACAACGATCGCTGCTATCTATCTGGGCCCGTTTAAGCTAACCATGGATATTCAGTACGGTGAGAAGACCATGCCGGCCAGGAGTAGAACCCTAACATAATTTGATGGGAGACTATGCATCGCTAAGGGTAGACCACCGTCTCCGTGATTAAATTTGTTTGCAAACGTCCAACACACTCGGAGAGCTTTGTCTTTTGTGCTTGTAGCGTGTGTATCTTGGAATCGGTACGTCTACGTAAACGTTTTGAGAATGCGCAGTTAACGACGCGTGGGTGACACCCGAGGCCTTTCCGCGAGCGGCGACGAAGTGTCGCGCCGCCCCGACGGTTAGTAAATGAAGCTCTATCGGTCATCGCTTGATTAGGTCAAACGTCAAGTAGTGGTCAGTTTTGTCAAATCAACCTGGCTTGGGAACCGCTGTTATACGAAACCGGGTCTTTCCCTTAGCTAAGCCTCTTTTTATGGTGTACAGCTGACAGCTGTGCCCCCTCGTGGGTTGATATTCTCCGTATCTATATTGCTGTTTCTGCGGAAAATTTACGGAGTTCCATTCCTAAAACTACTTTGTATGTGCTTGCAAGAGCTCCCTGGTCGATGACTTTCGGCCGCACGCCTGGATCTATGCGTATTATAACCTGCTCGAATCAGGGATCTCTCAAGGTGAGATCTATAACCTAATAATTTTCTGGAAGTAAGCGCTTACGTGCTGGACAAACGGGCACATGTTCTGTAGAAATCCCCTGAGCCTGTAGCGGAGCGTGGAACGCAACCGAGTCTCATATTGTAAGCATAGACATGTTATAACAGTCCTTCGCGCTGCGGCAATAGTGTGCCTGGTTATCTTGAACGGTATACAACTGCCCTAAAGAGTAGAACGGACATCATCGCTCCGAAGGTTGGCGGTCCGAAACCTTCCCAGACGAAACCAAGCAAGCGATCTCGGCCGTACATATAGTCATACGCTGGGAGGTAAATGAAAGCGCCAAACGTGCCATCATGGCGCCGGGTCCACGCTACTCCCATATAACTACTCTCGTGAGGGTAGGGTCTAGTGAAAGGGGAGCACCGCAGACTGTGAGCCCGGTGGGATACGGCAGCGGCTTCCCGTTGTCCCCCCCATCGAGTGAGGCGACCTATCTACGATGTGACCGGCAAAAGCTGGATAGAATACACAGCCCCAACAAGTCGCACTCGGAGTATACCGATACTCGACTGCAGAATCCAGCCACCTCCCATTCACCGGTGTAGAACATATGAGAGACCGGTCAAAGTTATATGCTCCGGTGTGTAGCAGTTCAATCAACTGTACGCGGAAAAACCATGTGGACCGGGCATGACTGACGACCTGAGTGCTACGACTTCGCGTAACGTTTCGACAGGTGCAGGATTCGGCTGTTATCCATGAAATATTTCTAGTGAGACGTGGAGAAGACGCGATGTGCGGGGACCTTTTGCTGTGATACTCGATCCAGAAGCGCCCATCGTGCTGGCAAGCGCGTCTAGTGGCGTTGTTGAGTGTTTATGATAGGGGATATAGGGCCACCAAAGGGCTACGCTTTGCGACGCGGGTAGAATAGAGGGCCCTTCCATGCACTCCCGCGGATGTTCGACTCGGGGACGTCTGTCGTACCAATAAGGCACAGGAGGAGCTCCTCTATCTTAAGAGCGCCGCCTCCTGAGCGGGCGTCGTCTCTGGAACTCAAAAGGCGTGCATCAGAAGTGGGGTTACAAACGCAAGTGATCCGGCGCGGGGGCGGTGGAATCGTTGACTACGGCAAGCGAGAAAATCCTGGTGGCGAAAGTTTACTCGCCTGTAAAAGGTATCAACTCGCACCGAACCTAACATAGCAGTGTCCTGTCCGCAAAATACCTGATATTCGTATCGTTCGTGCATAGATAAACCGGAGACTCGGCTCGATCACAGAGTATATAGCAAAATGCTGGTCATCGTGGGGGCGGTCTGTGTTCGTCCATACTGATAGTTATCTGTCTAATACACCAGCGTGTAGTTCACCGGACAAGTGCATGGCCAAGTTGTGCTCCAGCGTATTTAATCACGGGTGTTTATTTAGAAAATAAGCGTCTCGTTACGTAATTGGACCGTGTACCCAAGTTTTGTCCTAATATGGCTTGTTAAACAGAGCGGTTACCACGACTGTGTCACTTGTACAGCAAACTATGGGGCACCGTAGGATGTAACGAACCTACTTCCCGGGATTTCAAGATGTCGCCTGTCATAAGTAGAGCTACATGTCAGGGCTGTAACTCCGTACCGAGGCCATATGGCCGGAGTGATGATGGCGTCCCACGTACCGATGACCGAGTTCGATGAGATCAACCCAGTGCTTACCATTTTACACGGGCAACTCGTACCGCGCCAGTGCATGCTGTTTAAGCAGTCGGGTCCCCGTCTAAGAATAGCCGTCATGAAACCTACCTCCAACGATATCGGACGAACATTGTACACCTCGAGGTTCATATCTCACTACTTCTCCCCTACGTCAAAAGGCTGAGAGTACGCCTACGGATAGCTAATTGCAGCACAGAGTAAGGGACGTTGAGGGCTCCCGAATAGGGTTCATAGTCAGGCAGAGGACCATACTTATCATTTCCGATATTGGCGTTACTTTGGGGAACTGCTTATGGGCGCACGATCTGGACGGATCTCGCTACAACTAGATGATAAGTTTATTCCGGGACTCGGAAACCCAACGGAGTGTTGGGCGGCGGAGCTAACCTAAATGTCGTAACTTACTGGTGCCAGAACATACGACGCATGAGCGCAAACCGCCTTACAATTTACACTATCCCCG
S8
AATTACAAGGTTGATACTTGGTTAGTTGACTGGCTGCTGCAGCACTAAAATCCTGCTCAGTCCACCCGTCCCCTACGCGTCGTTTGAAGGTGAAAGCCTATAAGTAACGAAGCGCACGGTGGATAGGAAAGCGACTGCGCTGCCGATACGAATGCTCTATTACGCTCGTTCACTTCATCGAGTTCGATGAGCCCCTTCGCGGCCGTGGCGGGCATAGTGCTTAACTACGGAGTGTCGTTGCGTATTAGATACACAGCGTTCTAAGCTGCCATGCTACCTGTCGTTGAGGCCATTCTTGTTGCCAGTCTGTGACCAGCTCGACCGGTTCTTCCCCGTCTGTGTCTCACGGCGAACGCTTTTCATGCGCATCAGCGATAATGTCTTGCGCACTAAACAATGCCTATCCCACTCGCCGTTCCTCTACGGTAGAAAGCTATTAATAAATGGGTAGGGACTTGACAGGTGTTCAGCTACGGGCCGTGTGTGACTTGTACCGTCCTTACTAAAAATGCGTCCTGGCTCTTATAGCTGCAGTGGATCACACCATGGGCAACCCAGAAGCTCATATGCGTAAGCACACATGATGCGCCCGCGTTGGGTGCAGCTAGTCAACCGATCATGGCCCTCGTCGATAGCCGGCCGGTATCCATATACGAAGTCTCTCATCCGAGGAGGACGATGTACCAAGTCTTTATACGAAATCCAACCCGTTACATAGAGACACATAAAAATAGGCGCTCCTCACGCAATGCTGGAGCGGAAGGGTGGACAGTGGTTTTCGGAGCGGCCTGTGGACACAGCAAGGCTCACTCTGACGACTCTCCGCTAGCGTTCTTGAGCCATAGGAACTTTGTTGAAAAAGCGCTCTTTGGTAGTCATTATCCTTTCCCGTGAGACGAATCGGCGGTCTTCGATTTGATATGTTGGCTCCAAGAGTGACATGGACCTCGTACAGCCTTACGTTTAACTTACATAGAAATATTTTCTCGGGCGGAATCGCGGGTTCATGCCCTATCACGTTGCAAACCGAATGTTTCTGCTTCACAACTGTGTATTAGACGGCAGGCGCTAGGTATAGATTATGGTGGGGAGTTGGAGACGCTGCAGATGCTTAGCCGAATCCTTTACACTTTCTCCAACCTCATGAGTAAAATTAGATAATATTTTAGCTACTGTACTACTCGGAGACTCGCAAAAACTGATGGGCCGGTCATCTGAAAAAGATGCGGCGATACTTAGGTTTGAGGAAATCTGCCATCCACAGCCTGAGGGTTTATGAAGGTCGGAGGTGCTCGTTCTCTTGGCGCCTTACGGAGAACCGTAAGTTGCTTTTGAAGGGTTGTCTGACCAAGAACTGTGTTAGGCACTAATAGCTTGAATATGGACCCGATAGTTTGTACATCAAAATCAAATGCAACGCATCCGATCCCCCCCTCTTTGGCACACCAAGACTGACAAAAGAACAGATTCTGTAGATGCAGGTGTTCACGAGGAACATACGCATAGCTGAGCCCCTGGTATCGAGTAGAAGATAGTTTCATGTTAGTAGCGGCCAGTTAGTGTCGCCTGCAGGGGAGACCGGACGGATAATTCAGTGCCGCCGCTGGATCCAGTGTGTTAAAGGAAGATTAGCGGTTGCGGACCAGGAGGTTAACATTTTCACTCGCAACACATGTGATGTTCGATTCGGTCCCAACCTCAACACACAAAGATCCCCACACAGAGTGGGGTTGGGAGCAGTAACTAACGGTATCGGCCGAAAATTCAGTCGAGTATGCTCCCGGGAAGCTAGATCGAGGGTATGCCTATTGTACCAAGGCCAGATATAGTCATCCTGGGAGCGCAGGGCACGGATCGCAGTCTCAACTAGCCTACGATGTTAGTCGTGGCGGACATTATACATTGGGATATTAGTACACAGCGACGAGTACCACCGATATGTTTCTTCCCACTGTATCGTCGGTGTATTGGAGTACGGAAATGCACGTACAACCTTATCGTCGAACATGTTCAGACATAGGTCGTTTTGGCCATATTTGCTGGAGTGGCGCGGTCCATAGGTCTCCACCGTACCGAGAACACATTTCGAGCCACTCGCGAGACTGCCTAACAGCACCAGTAACGAAAAGCATATTTGTTCTTTTCGTCTCGCGACCACCCTTAAGGGTGAATCTGATTTTTTGAGCCGGGTCCCACGCTCATCCGGGTCCTAACAAAAGTTAGTTGGCTTGGTATAAAAGAACGTAACTCCCAGTCTGGAGGAAGGTGATACGTTTACGTGATCCAAATTTATACCGTTCTTGCTTATACAACCAGAGCCTTTCCCATTAGGGAGCCGCAGGGAAAAGGTGCCTTTCGGGAATAGGCATCACCAAGCACAAAAGTGGGTCACAACGCTGTTTCGCAGAGTGGTTGTAGTAGCTCATCAGCATTTATGACCGCATTCGCGCCCTGCCAGAATCACGTAACATAACCTAGTTAGGCCGGTCGTCAAGGGACTCCCTCCCATTTAGCCTCTTGTAGACATTTACAACCCTTCAGAACGCCCATTCTGTCTAAGTTTTGTCCAAATGGTCCTAAGGGGAGTCCTCAATCTTGCGTAACCCCAGTGAAAGAGATTGTTCGACCACTACCTTTGACCCGTCGCATTTCGAGGCTAAGGCGCGAACCTTTAACAAGAGAACGCCTTTTTCTTCTTAGAGAGGCGTTCGTTTTTAATGGAAACCCAACCCGTATTGGTATGATTATGACTACCGCGGCCGGAAGACCTCCGCGTACGTGCAGCTTTGCCCAAGAATCCAGCTAATGCAATTGACAAAGCGACGAGGTTTACAATAGTCTGGGCTGAACCCGTCGCGTTTGGGATATTTTGAAATTTGACGCATGTTTTACAACGGGCCGTTCACGTTCGAGACACCTCTTGTACTCGACGTTAGACTAGAACCAAATTAATGTTTGCTCAAGTCTATAGGGGTTGTGAAATAACCTAGCAGGTATTTCTATGGGACATCCGACTAGGGGCAGCACCGAGGAAACGCAAGAGAGACCATGCACTCTTGAACATTCCCTACTTTAGGAGAATTAGTAGTGATTCCGGCATCCCCTGTTTCCTAGGAATAGAAGAAACAAATCGGGGAGCAAGAAGGAGTCACCGCACCAAAATTGGGCAATTAGTAAAAGGTTCTATCCCACATACTGATGAGCTCTACCGTGCGCTCGTAATCTATCAAGACCATTCCCCTAATGGTTGTGAAAGCCAGTTGTTAAATATCTAGCGGTAAGCGTCTAGCTCACCGCTATGCTCTTGGGGACGATTGCAAACCTGGCTTTTCTGCGAGGGATGTCCAGAGCAACCTAATGCCGAGCTACGCTTTGACGTAGTCTCGTCGGATCGATCGTAGGCTATTGAGTCCGAAATCGTGGGCTGAACTAGTAGATAGACAGGGCGCTGTACTCGGCCTGAATCAGCGACCTTCCCTTGAGGGTAGGGTCAGCCTACCTAATACACTAATCCCAGGTACGAGGCCTGTATGTCTCCGCAACAAACTGTGAGTTTGCAGCTAGCAACGGACCCCTCGCGAAGCTGCGGAAAGGAACATAGACCCGCGCTACACTAGCGCCGGAAAGCAATCTACATAATCGCCAAGTTATGCGTGAGGGATTAATTGACTCTACAAAACTATAACGTAAACGTGGTGACGGCATAGTTTCTTGCCACCGGGGAGTACCGCCACGCAGAATGTGCGAGCCACCCCCTTGATCGTATGTTGGCCTGCGCTAAGCGAGATCGGTCTACACATGGGAACTGTGCATCGCGTGAAAACTGCAGTCATGTCCATGACCTGACTGTAAACTGCCCAGACAAGACTACGACGAACTCGATTATGGAGTCAAGGCACGTTTTATCGGGTGTGACAGAGCCGGACAGTCGCCGCGTCCTCTGCCAGGCAAGCGGGCACCCCTAGTTGATCGTGAGGGGTAAGCTTGTGCTGTAACATATTGAGGGGACTTGGTGGAGGGTTAATATGCCACGGGCTATCTTACACAACCTAAGGAGAGGCTCGTAGCCCCTAAGTAAGATATATCCGTGAGACCGTACAATGATACGATAAGCTACCCCAACGCGTCCGTCCCAGGCCCGTTTTAATATGTCCTGTCGCTCTACGATCCGGGCTAAAGGAGAAACAGTATCTTACTGGCCATAATTTTAGATACTATCAATGGATAGCCTCCTATTCCTGTGAACGTCGGGTAGCTGGATCAGCTTTTGCCAAGCTCCTCCGCGGAAATCCATCCGCTCGTCCTCGTAACAGTCAGGCTTCTTGTAGTACACCAATCACTACTGAGGCAATGCAGCTATCCCATCTGCACACGAAGCTTATTTGGGCCATGAGACGTCGGACGCTTTCTAATTGGGTATGTCAGGAAAGACCTTTGTCATAGTTGTTTACTAAGTACGTTCTGAAAATAACCCTTCCCAATTTGTCCAGTCCTCAGGCGAAACACCAAGGAGGCTTCGGGGTGGTCTTTGGATACATCTTAAGTGTCAGTTGATCCAGCCTCCCGCCGCATAGATGCTCATCAATTGATCCTCTATCCATACTTCTGGACCGCAATATAAGATAAGGCTCATAAACACCGCCATAGATATACCAAAAGGCAATCTACAGTCGACGGGGAGACGCTCCCGCCAGTTGTTTTTCACTCACTGTCGCGAGCAGATGTAGAAAGAAACTCTATCTCGGTTAGGGAATGGATTTGGAGCTTCATGGATGAGATTCAAGACACAATCGGTGAGTCTTGCATCTGCAACCCGTTTGGATAGAACTCAGGGGAACGTGCTACCCATATGCACAGCGACAGGGCGAATGCTGGCCGCATAAATGGGCAGCGGATATATAAACCTGCCACGAGTCATGAAGGAGCACTGAGCGTTGCTGAGGGTTTGCTTTGTTCTATAGACGATCTGATTGGGCCCAGTACGGGTCCGGGTCTACAACGATACACGACCCGCTCAAGATTACGATCGGACACCTGTGGCGACGCGCGAAAGCGTGACTTCGGAACTTTTCAGACGCTTTCCATGATTCCACTACTTAAATTGAAAAGATCCCACACACATACTCATGGAAAGGGGGTGCTGATGGTGTCCCGCTGCTCAGTTCCTATCGTTTTAGTTATAGATAACATAGGGGGACTGTGCATAAGGCCCGAGTCACTACAGGCCAACTAGTCTGATTCCTGGGCCCCTTACCGGGCATTGGGTAGTCAAATTCCTGCGCAGTTAGACAGCTTCACCCTATCAGACTACGTACTGTTAGCTCTGGTATGTGCGCCGTACGTCTCCTATTCGGTTTTATGGTACGGTGGACATCGTACGAACAAACTAGCCAGAAGTGTTGGGAGGCCCTACTGGGGAAACGCTGCTTTATAATCATGCGGGTCAGCGTTCTCGAGAGTTCATGGGCTACAGAGGGCTGTACCCCCCAATTCCTCCCCTTAACAAGAGCGGATACCGGAACATTCCCAACCTCGTTCCTGCCCAGGGTTTTTTCCTGTTCTGGTTTGTGGACGATTGATTCACTAATCTTTGCATCCGTGCGATCCAGAGTACTAAAGGCCACATTACAGGTTGGGCCATGCCCGCTACATTAACCAAGATCCAGAAATATGGATACACTCGTTTGGCACCGACTATCGTTTCAACATCACACAAGCACCTACTTAGCTGTGGAGATTCCCCGGCTCGGGACTGTTCCGCAGTAAAACCACAGCCACCAAATTCCGACTCCGAGGTTAGGATGGATTCTCGCTACACTTTTGTCGACCTTGACCCGAGGCAATTCACGGTCAAGAACACGGGGGATCACTAGTCATTAGGTCTTTTGTAGTAATGTTATAAACTACAAGCTTCCTGCGGAGTGGTAATCCTTCTATCTTCTACATTAAAAGGCAAGTTAGAGGCCGTTACCATCGTGCTTGGTTACTCGCTTGATTAGTCGCGACATACACACTGGCCGCTAGCTTGTACCACAAAATGCCAAGGAACGCTTGATCCTGTGACGCGGCCTGAAAAAATTGGCAGCAGTCCTGAGAGCATCCTTTAGTGCATTGTCTCCTGTCTGCCCGGGGTAATTGCTTAGGGGACACACTTTCTGGTAAGGTGCCATAGTCCGAAACAAGAGAAGTTAAAACCGACGTTAATCGCAGATGAGCAAAGAATCGACGTATAGTCACGGTGGACTTGTAAGGCGCTCTAGGACTCTGCATAAATGTGCAATAGATGACACGGGCAGCCGATTTGCATCTGACTAACCTTCGGGTTTGGCTCGTGTTGGATAATGTGGTGCGAACGCGGTCACCAATGAGAAGAAGGCCTAGCACTCGCAGTGTCAGCCGGTTTCTGGTGAGCGCAATTTTAGCGTACTGTTTCCGTAGGAAGCCGCTGCTTCGCGCAGCCTGCTATCTTCTAACGATTGATATGAAACCCCAAGGTTCAACTCTTCCACCGGCATATGCTCAGGAATCAACCACGTGCAGAGCGCGCTGAAGAGTGGGCCTCCTACACACTTACCTGTCTAGAAAGTTTCAAAACCGCTACGAACGCGAAGGGCCTCATATATAGATGTTGCGGTGATGTTGTCGTTTAAAGTGCTCGTCTTCCGGCGATCAGAATAAGAACTCCTTGTAATAGGCAACGCACATCCCGTCAGAAATGGGGACCTCCAACAGCATTGAAAAAGCGAGATTGAGTACATTGAGTCCGCCTGCGTCCTGGACCCCTCTCTGCAGCTATTTCTTCATGAATTGTCGGGTCGAATAGGGTATTCAATCTCTTGTTCGGTGGGACGGGGCTCCGCGGTTCCGTTGATTAATCCTGAATCTCATGAGCTTTGCTGAGGCTTCGGCTATTCTCGTGCAGTCCGCGGCGAGCCATGCACCAGTGGAGCAGTCCTGGTCCGCTAGCGGTGCACAAAACATAGTGGTCGTGCTGGTTGTCTGCTAGAAACTGCGAGGGGGTCCCGACTTCAAGCCTAAGTACCTTTACATGTTTTAAGGAAAATCGGTTCGGGTATTGTTTGGGGGATATATACTCATGACTTTTCCTATCTTCGCATCGTATTCCCACACTATCGCGTTAGTGTACGACACTGCATTGGTATGGTTCCTATTCGCACACGATCGACTACAACGATCGCTGCTATCTATCTGGGCCCGTTTAAGCTAACCATGGATATTCAGTACGGTGAGAAGACCATGCCGGCCAGGAGTAGAACCCTAACATAATTTGATGGGAGACTATGCATCGCTAAGGGTAGACCACCGTCTCCGTGATTAAATTTGTTTGCAAACGTCCAACACACTCGGAGAGCTTTGTCTTTTGTGCTTGTAGCGTGTGTATCTTGGAATCGGTACGTCTACGTAAACGTTTTGAGAATGCGCAGTTAACGACGCGTGGGTGACACCCGAGGCCTTTCCGCGAGCGGCGACGAAGTGTCGCGCCGCCCCGACGGTTAGTAAATGAAGCTCTATCGGTCATCGCTTGATTAGGTCAAACGTCAAGTAGTGGTCAGTTTTGTCAAATCAACCTGGCTTGGGAACCGCTGTTATACGAAACCGGGTCTTTCCCTTAGCTAAGCCTCTTTTTATGGTGTACAGCTGACAGCTGTGCCCCCTCGTGGGTTGATATTCTCCGTATCTATATTGCTGTTTCTGCGGAAAATTTACGGAGTTCCATTCCTAAAACTACTTTGTATGTGCTTGCAAGAGCTCCCTGGTCGATGACTTTCGGCCGCACGCCTGGATCTATGCGTATTATAACCTGCTCGAATCAGGGATCTCTCAAGGTGAGATCTATAACCTAATAATTTTCTGGAAGTAAGCGCTTACGTGCTGGACAAACGGGCACATGTTCTGTAGAAATCCCCTGAGCCTGTAGCGGAGCGTGGAACGCAACCGAGTCTCATATTGTAAGCATAGACATGTTATAACAGTCCTTCGCGCTGCGGCAATAGTGTGCCTGGTTATCTTGAACGGTATACAACTGCCCTAAAGAGTAGAACGGACATCATCGCTCCGAAGGTTGGCGGTCCGAAACCTTCCCAGACGAAACCAAGCAAGCGATCTCGGCCGTACATATAGTCATACGCTGGGAGGTAAATGAAAGCGCCAAACGTGCCATCATGGCGCCGGGTCCACGCTACTCCCATATAACTACTCTCGTGAGGGTAGGGTCTAGTGAAAGGGGAGCACCGCAGACTGTGAGCCCGGTGGGATACGGCAGCGGCTTCCCGTTGTCCCCCCCATCGAGTGAGGCGACCTATCTACGATGTGACCGGCAAAAGCTGGATAGAATACACAGCCCCAACAAGTCGCACTCGGAGTATACCGATACTCGACTGCAGAATCCAGCCACCTCCCATTCACCGGTGTAGAACATATGAGAGACCGGTCAAAGTTATATGCTCCGGTGTGTAGCAGTTCAATCAACTGTACGCGGAAAAACCATGTGGACCGGGCATGACTGACGACCTGAGTGCTACGACTTCGCGTAACGTTTCGACAGGTGCAGGATTCGGCTGTTATCCATGAAATATTTCTAGTGAGACGTGGAGAAGACGCGATGTGCGGGGACCTTTTGCTGTGATACTCGATCCAGAAGCGCCCATCGTGCTGGCAAGCGCGTCTAGTGGCGTTGTTGAGTGTTTATGATAGGGGATATAGGGCCACCAAAGGGCTACGCTTTGCGACGCGGGTAGAATAGAGGGCCCTTCCATGCACTCCCGCGGATGTTCGACTCGGGGACGTCTGTCGTACCAATAAGGCACAGGAGGAGCTCCTCTATCTTAAGAGCGCCGCCTCCTGAGCGGGCGTCGTCTCTGGAACTCAAAAGGCGTGCATCAGAAGTGGGGTTACAAACGCAAGTGATCCGGCGCGGGGGCGGTGGAATCGTTGACTACGGCAAGCGAGAAAATCCTGGTGGCGAAAGTTTACTCGCCTGTAAAAGGTATCAACTCGCACCGAACCTAACATAGCAGTGTCCTGTCCGCAAAATACCTGATATTCGTATCGTTCGTGCATAGATAAACCGGAGACTCGGCTCGATCACAGAGTATATAGCAAAATGCTGGTCATCGTGGGGGCGGTCTGTGTTCGTCCATACTGTTAGTTATCTGTCTAATACACCAGCGTGTAGTTCACCGGACAAGTGCATGGCCAAGTTGTGCTCCAGCGTATTTAATCACGGGTGTTTATTTAGAAAATAAGCGTCTCGTTACGTAATTGGACCGTGTACCCAAGTTTTGTCCTAATATGGCTTGTTAAACAGAGCGGTTACCACGACTGTGTCACTTGTACAGCAAACTATGGGGCACCGTAGGATGTAACGAACCTACTTCCCGGGATTTCAAGATGTCGCCTGTCATAAGTAGAGCTACATGTCAGGGCTGTAACTCCGTACCGAGGCCATATGGCCGGAGTGATGATGGCGTCCCACGTACCGATGACCGAGTTCGATGAGATCAACCCAGTGCTTACCATTTTACACGGGCAACTCGTACCGCGCCAGTGCATGCTGTTTAAGCAGTCGGGTCCCCGTCTAAGAATAGCCGTCATGAAACCTACCTCCAACGATATCGGACGAACATTGTACACCTCGAGGTTCATATCTCACTACTTCTCCCCTACGTCAAAAGGCTGAGAGTACGCCTACGGATAGCTAATTGCAGCACAGAGTAAGGGACGTTGAGGGCTCCCGAATAGGGTTCATAGTCACGCAGAGGACCATACTTATCATTTCCGATATTGGCGTTACTTTGGGGAACTGCTTATGGGCGCACGATCTGGACGGATCTCGCTACAACTAGATGATAAGTTTATTCCGGGACTCGGAAACCCAACGGAGTGTTGGGCGGCGGAGCTAACCTAAATGTCGTAACTTACTGGTTCCAGAACATACGACGCATGAGCGCAAACCGCCTTACAATTTACACTATCCCCG

O
AATTACAAGGTTGATACTTGGTTAGTTGACTGGCTGCTGCAGCACTAAAATCCTGCTCAGTCCACCCGTCCCCTACGCGTCGTTTGAAGGTGAAAGCCTATAAGTAACGAAGCGCACGGTGGATAGGAAAGCGACTGCGCTGCCGATACGAATGCTCTATTACGCTCGTTCTCTTCATCGAGTTCGATGAGCCCCTTCGCGGCCGTGGCGGGCATAGTGCTTAACTACGGAGTGTCGTTGCGTATTAGATACACAGCGTTCTAAGCTGCCATGCTGCCTGTCGTTGAGGCCATTCTTGTTGCCAGTCTGTGACCAGCTCGACCGGTTCTTCCCCGTCTGTGTCTCACGGCGAACGCTTTTCATGCGCATCAGCGATAATGTCTTGCGCACTAAACAATGCCTATCCCACTCGCCGTTCCTCTACGGTAGAAAGCTATTAATAAATGGGTAGGGACTTGACAGGTGTTCAGCTACGGGCCGTGTGTGACTTGTACCGTCCTTACTAAAAATGCGTCCTGGCTCTTATAGCTGCAGTGGATCACACCATGGGCAACCCAGAAGCTCATATGCGTAAGCACACATGATGCGCCCGCGTTGGGTGCAGCTAGTCAACCGATCATGGCCCTCGTCGATAGCCGGCCGGTATCCATATACGAAGTCTCTCATCCGAGGAGGACGATGTACCAAGTCTTTATACGAAATCCAACCCGTTACATAGAGACACATAAAAATAGGCGCTCCTCACGCAATGCTGGAGCGGAAGGGTGGACAGTGGTTTTCGGAGCGGCCTGTGGACACAGCAAGGCTCACTCTGACGACTCTCCGCTAGCGTTCTTGAGCCATAGGAACTTTGTTGAAAAAGCGCTCTTTGGTAGTCATTATCCTTTCCCGTGAGACGAATCGGCGGTCTTCGATTTGATATGTTGGCTCCAAGAGTGACATGGACCTCGTACAGCCTTACGTTTAACTTACATAGAAATATTTTCTCGGGCGGAATCGCGGGTTCATGCCCTATCACGTTGCAAACCGAATGTTTCTGCTTCACAACTGTGTATTAGACGGCAGGCGCTAGGTATAGATTATGGTGGGGAGTTGGAGACGCTGCAGATGCTTAGCCGAATCCTTTACACTTTCTCCAACCTCATGAGTAAAATTAGATAATATTTTAGCTACTGTACTACTCGGAGACTCGCAAAAACTGATGGGCCGGTCATCTGAAAAAGATGCGGCGATACTTAGGTTTGAGGAAATCTGCCATCCACAGCCTGAGGGTTTATGAAGGTCGGAGGTGCTCGTTCTCTTGGCGCCTTACGGAGAACCGTAAGTTGCTTTTGAAGGGTTGTCTGACCAAGAACTGTGTTAGGCACTAATAGCTTGAATATGGACCCGATAGTTTGTACATCAAAATCAAATGCAACGCATCCGATACCCCCCTCTTTGGCACACCAAGACTGACAAAAGAACAGATTCTGTAGATGCAGGTGTTCACGAGGAACATACGCATAGCTGAGCCCCTGGTATCGAGTAGAAGATAGTTTCATGTTAGTAGCGGCCAGTTAGTGTCGCCTGCAGGGGAGACCGGACGGATAATTCATTGCCGCCGCTGGATCCAGTGTGTTAAAGGAAGATTAGCGGTTGCGGACCAGGAGGTTAACATTTTCACTCGCAACACATGTGATGTTCGATTCGGTCCCAACCTCAACACACAAAGATCCCCACACAGAGTGGGGTTGGGAGCAGTAACTAACGGTATCGGCCGAAAATTCAGTCGAGTATGCTCCCGGGAAGCTAGATCGAGGGTATGCCTATTGTACCAAGGCCAGATATAGTCATCCTGGGAGCGCAGGGCACGGATCGCAGTCTCAACTAGCCTACGATGTTAGTCGTGGCGGACATTATACATTGGGATATTAGTACACAGCGACGAGTACCACCGATATGTTTCTTCCCACTGTATCGTCGGTGTATTGGAGTACGGAAATGCACGTACAACCTTATCGTCGAACATGTTCAGACATAGGTCGTTTTGGCCATATTTGCTGGAGTGGCGCGGTCCATAGGTCTCCACCGTACCGAGAACACATTTCGAGCCACTCGCGAGACTGCCTAACAGCACCAGTAACGAAAAGCATATTTGTTCTTTTCGTCTCGCGACCACCCTTAAGGGTGAATCTGATTTTTTGAGCCGGGTCCCACGCTCATCCGGGTCCTAACAAAAGTTAGTTGGCTTGGTATAAAAGAACGTAACTCCCAGTCTGGAGGAAGGTGATACGTTTACGTGATCCAAATTTATACCGTTCTTGCTTATACAACCAAAGCCTTTCCCATTAGGGAGCCGCAGGGAAAAGGTGCCTTTCGGGAATAGGCATCACCAAGCACAAAAGTGGGTCACAACGCTGTTTCGCAGAGTGGTTGTAGTAGCTCATCAGCATTTATGACCGCATTCGCGCCCTGCCAGAATCACGTAACATAACCTAGTTAGGCCGGTCGTCAAGGGACTCCCTCCCATTTAGCCTCTTGTAGACATTTACAACCCTTCAGAACGCCCATTCTGTCTTAGTTTTGTCCAAATGGTCCTAAGGGGAGTCCTCAATCTTGCGTAACCCCAGTGAAAGAGATTGTTCGGCCACTACCTTTGACCCGTCGCATTTCGAGGCTAAGGCGCGAACCTTTAACAAGAGAACGCCTTTTTCTTCTTAGAGAGGCGTTCGTTTTTAATGGAAACCCAACCCGTATTGGTATGATTATGACTACCGCGGCCGGAAGACCTCCGCGTACGTGCAGCTTTGCCCAAGAATCCAGCTAATGCAATTGACAAAGCGACGAGGTTTACAATAGTCTGGGCTGAACCCGTCGCGTTTGGGATATTTTGAAATTTGACGCTTGTTTTACAACGGGCCGTTCACGTTCGAGACACCTCTTGTACTCGACGTTAGACTAGAACCAAATTAATGTTTGCTCAAGTCTATAGGGGATGTGAAATAACCTAGCAGGTATTTCTATGGGACATCCGACTAGGGGCAGCACCGAGGAAACGCAAGAGAGACCATGCACTCTTGAACATTCCCTACTTTAGGAGAATTAGTAGTGATTCCGGCATCCCCTGTTTCCTAGGAATAGAAGAAACAAATCGGGGAGCAAGAAGGAGTCACCGCACCAAAATTGGGCAATTAGTAAAAGGTTCTATCCCACATACTGATGAGCTCTACCGTGCGCTCGTAATCTATCAAGACCATTCCCCTAATGGTTGTGAAAGCCAGTTGTTAAATATCTAGCGGTAAGCGTCTAGGTCACCGCTATGCTCTTGGGGACGATTGCAAACCTGGCTTTTCTGCGATGGATGTCCAGAGCAACCTAATGCCGAGCTACGCTTTGACGTAGTCTCGTCGGATCGATCGTAGGCTATTGAGTCCGAAATCGTGGGCTGAACTAGTAGATAGACAGGGCGCTGTACTCGGCCTGAATCAGCGACCTTCCCTTGAGGGTAGGGTCAGCCTACCTAATACACTAATCCCAGGTACGAGGCCTGTATGTCTCCGCAACAAACTGTGAGTTTGCAGCTAGCAACGGACCCCTCGCGAAGCTTCGGAAAGGAACATAGACCCGCGCTACACTAGCGCCGGAAAGCAATCTACATAATCGCCAAGTTATGCGTGAGGGATTAATTGACTCTACAAAACTATAACGTAAACGTGGTGACGGCATAGTTTCTTGCCACCGGGGAGTACCGCCACGCAGAATGTGCGAGCCACCCCCTTGATCGTATGTTGGCCTGCGCTAAGCGAGATCGGTCTACACATAGGAACTGTGCATCGCGTGAAAACTGCAGTCATGTCCATGACCTGACTGTAAACTGCCCAGACAAGACTACGACGAACTCGATTATGGAGTCAAGGCACGTTTTATCGGGTGTGACAGAGCCGGACAGTCGCCGCGTCCTCTGCCAGGCAAGCGGGCACCCCTAGTTGATCGTGAGGGGTAAGCTTGTGCTGTAACATATTGAGGGGACTTGGTGGAGGGTTAATATGCCACGGGCTATCTTACACAACCTAAGGAGAGGCTCGTAGCCCCTAAGTAAGATATATCCGTGAGACCGTACAATGATACGATAAGCTACCCCAACGCGTCCGTCCCAGGCCCGTTTTAATATGTCCTGTCGCTCTACGATCCGGGCTAAAGGAGAAACAGTATCTTACTGGCCATAATTTTAGATACTATCAATGGATAGCCTCCTATTCCTGTGAACGTCGGGTAGCTGGATCAGCTTTTGCCAAGCTCCTCCGCGGAAATCCATCCGCTCGTCCTCGTAACAGTCAGGCTTCTTGTAGTACACCAATCACTACTGAGGCAATGCAGCTATCCCATCTGCACACGAAGCTTACTTGGGCCATGAGACGTGGGACGCTTTCTAATTGGGTATGTCAGGAAAGACCTTTGTCATAGTTGTTTTCTAAGTACGTTCTGAAAATAACCCTCCCCAATTTGTCCAGTCCTCAGGCGAAACACCAAGGAGGCTTCGGGGTGGTCTTTGGATACATCTTAAGTGTCAGTTGATCCAGCGTCCCGCCGCATAGATGCTCATCAATTGATCCTCTATCCATACTTCTGGACCGCAATATAAGATAAGGCTCATAAACACCGCCATAGATATACCAAAAGGCTATCTACAGTCGACGGGGAGACGCTCCCGCCAGTTGTTTTTCACTCACTGTCGCGAGCAGATGTAGAAAGAAACTCTATCTCGGTTAGGGAATGGATTTGGAGCTTCATGGATGAGATTCAAGACACAATCGGTGAGTCTTGCATCTGCAACCCGTTTGGATAGAACTCAGGGGAACGTGCTACCCATATGCACAGCGACAGGGCGAATGCTGGCCGCATAAATGGGCAGCGGATATATAAACCTGCCACGAGTCATGAAGGAGCACTGAGCGTTGCTGAGGGTTTGCTATGTTCTATAGACGATCTGATTGGGCCCAGTACGGGTCCGGGTCTACAACGATACACGACCCGCTCAAGATTACGATCGGACACCTGTGGCGACGCGCGAAAGCGTGACTTCGGAACTTTTCAGACGCTTTCCATGATTCCACTACTTAAATTGAAAAGATCCCACACACATACTCATGGAAAGGGGGTGCTGATGGTGTCCCGCTGCTCAGTTCCTATCGTTTTAGTTATAGATAACATAGGGGGACTGTGCATAAGGCCCGAGTCACTACAGGCCAACTAGTCTGATTCCTGGGCCCCTTACCGGGCATTGGGTAGTCAAATTCCTGCGCAGTTAGACAGCTTCACCCTATCAGACTACGTACTGTTAGCTCTGGTATGTGCGCCGTACGTCTCCTATTCGGTTTTATGGTACGGTGGACATCGTACGAACAAACTAGCCAGAAGTGTTGGGAGGCCCTACTGGGGAAACGCTGCTTTATAATCATGCGGGTCAGCGTTCTCGAGAGTTCATGGGCTACAGAGGGCTGTACCCCCCAATTCCTCCCCTTAACAAGAGCGGATACCGGAACATTCCCAACCTCGTTCCTGCCCAGGGTTTTTTCCTGTTCTGGTTTGTGGACGATTGATTCACTAATCTTTGCATCCGTGCGATCCAGAGTACTAAAGGCCACATTACAGGTTGGGCCATGCCCGCTACATTAACCAAGATCCAGAAATATGGATACACTCGTTTGGCACCGACTATCGTTTCAACATCACACAAGCACCTACTTAGCTGTGGAGATTCCCCGGCTCGGGACTGTTCCGCAGTAAAACCACAGCCACCAAATTCCGACTCCGAGGTTAGGATGGATTCGCGCTACACTTTTGTCGACCTTGACCCGAGGCAATTCACGGTCAAGAACACGGGGGATCACTAGTCATTAGGTCTTTTGTAGTAATGTTATAAACTACAAGCTTCCTGCGGAGTGGTAATCCTTCTATCTTCTACATTAAAAGGCAAGTTAGAGGCCGTTACCATCGTGCTTGGTTACTCGCTTGATTAGTCGCGACATACACACTGGCCGCTAGCTTGTACCACAAAATGCCAAGGAACGCTTGATCCTGTGACGCGGCCTGAAAAAATTGGCAGCAGTCCTGAGAGCATCCTTTAGTGCATTGTCTCCTGTCTGCCCGGGGTAATTGCTTAGGGGACACACTTTCTGGTAAGGTGCCATAGTCCGAAACAAGAGAAGTTAAAACCGACGTTAATCGCAGATGAGCAAAGAATCGACGTATAGTCACGGTGGACTTGTAAGGCGATCTAGGACTCTGCATAAATGTGCAATAGATGACACGGGCAGCCGATTTGCATCTGACTAACCTTCGGGTTTGGCTCGTGTTGGATAATGTGGTGCGAACGCGGTCACCAATGAGAAGAAGGCCTAGCACTCGCAGTGTCAGCCGGTTTCTGGTGAGCGCAATTTTAGCGTACTGTTTCCGTAGGAAGCCGCTGCTTCGCGCAGCCTGCTATCTTCTAACGATTGATATGAAACCCCAAGGTTCAACTCTTCCACCGGCATATGCTCAGGAATCAACCACGTGCAGAGCGCGCTGAAGAGTGGGCCTCCTACACACTTACCTGTCTAGAAAGTTTCAAAACCGCTACGAACGCGAAGGGCCTCATATATAGATGTTGCGGTGATGTTGTCGTTTAAAGTGCTCGTCTTCCGGCGATCAGAATAAGAACTCCTTGTAATAGGCAACGCACATCCCGTCAGAAATGGGGACCTCCAACAGCATTGAAAAAGCGAGATTGAGTACATTGAGTCCGCCTGCGTCCTGGACCCCTCTCTGCAGCTATTTCTTCATGAATTGTCGGGTCGAATAGGGTATTCAATCTCTTGTTCGGTGGGACGGGGCTCCGCGGTTCCGTTGATTAATCCTGAATCTCATGAGCTTTGCTGAGGCTTCGGCTATTCTCGTGCAGTCCGCGGCGAGCCATGCACCAGTGGAGCAGTCCTGGTCCGCTAGCGGTGCACAAAACATAGTGGTCGTGCTGGTTGTCTGCTAGAAACTGCGAGGGGGTCCCGACTTCAAGCCTAAGTACCTTTACATGTTTTAATGAAAATCGGTTCGGGTATTGTTTGGGGGATATATACTCATGACTTTTCCTATCTTCGCACCGTATTCCCACACTATCGCGTTAGTGTACGACACTGCATTGGTATGGTTCCTATTCGCACACGATCGACTACAACGATCGCTGCTATCTATCTGGGCCCGTTTAAGCTAACCATGGATATTCAGTACGGTGAGAAGACCATGCCGGCCAGGAGTAGAACCCTAACATAATTTGATGGGAGACTATGCATCGCTAAGGGTAGACCACCGTCTCCGTGATTAAATTTGTTTGCAAACGTCCAACACACTCGGAGAGCTTTGTCTTTTGTGCTTGTAGCGTGTGTATCTTGGAATCGGTACGTCTACGTAAACGTTTTGAGAATGCGCAGTTAACGACGCGTGGCTGACACCCGAGGCCTTTCCGCGAGCGGCGACGAAGTGTCGCGCCGCCCCGACGGTTAGTAAATGAAGCTCTATCGGTCATCCCTTGATTAGGTCAAACGTCAAGTAGTGGTCAGTTTTGTCAAATCAACCTGGCTTGGGAACCGCTGTTATACGAAACCGGGTCTTTCCCTTAGCTAAGCCTCTTTTTATGGTGTACAGCTGACAGCTGTGCCCCCTCGTGGGTTGATATTCTCCGTATCTATATTGCTGTTTCTGCGGAAAATTTACGGAGTTCCATTCCTAAAACTGCTTTGTATGTGCTTGCAAGAGCTCCCTGGTCGATGACTTTCGGCCGCACGCCTGGATCTATGCGTATTATAACCTGCTCGAATCAGGGATCTCTCAAGGTGAGATCTATAACCTAATAATTTTCTGGAAGTAAGCGCTTACGTGCTGGACAAACGGGCACATGTTCTGTAGAAATCCCCTGAGCCTGTAGCGGAGCGTGGAACGCAACCGAGTCTCATATTGTAAGCATAGACATGTTATAACAGTCCTTCGCGCTGCGGCAATAGTGTGCCTGGTTATCTTGAACGGTATACAACTGCCCTAAAGAGTAGAACGGACATCATCGCTCCGAAGGTTGGCGGTCCGAAACCTTCCCAGACGAAACCAAGCAAGCGATCTCGGCCGTACATATAGTCATACGCTGGGAGGTAAATGAAAGCGCCAAACGTGCCATCATGGCGCCGGGTCCACGCTACTCCCATATAACTACTCTCGTGAGGGTAGGGTCTTGTGAAAGGGGAGCACCGCAGACTGTGAGCCCGGTGGGATACGGCAGCGGCTTCCCGTTGTCCCCCCCATCGAGTGAGGCGACCTATCTACGATGTGACCGGCAAAAGCTGTCTAGAATACACAGCCCCAACAAGTCGCACTCGGAGTATACCGATACTCGACTGCAGAATCCAGCCACCTCCCATTCACCGGTGTAGAACATATGAGAGACCGGTCAAAGTTATATGCTCCGGTGTGTAGCAGTTCAATCAACTGTACGCGGAAAAACCATGTGGACCGGGCATGACTGACGACCTGAGTGCTACGACTTCGCGTAACGTTTCGACAGGTGCAGGGTTCGGCTGTTAACCATGAAATATTTCTAGTGAGACGTGGAGAAGACGCGATGTGCGGGGACCTTTTGCTGTGTTACTCGATCCAGAAGCGCCCATCGTGCTGGCAAGCGCGTCTAGTTGCGTTGTTGAGTGTTTATGATAGGGGATATAGGGCCACCAAAGGGCTACGCTTTGCGACGCGGGTAGAATAGAGGGCCCTTCCATGCACTCCCGCGGATGTTCGACTCGGGGACGTCTGTCGTACCAATAAGGCACAGGAGGAGCTCCTCTATCTTAAGAGCGCCGCCTCCTGAGCGGGCGTCGTCTCTGGAACTCAAAAGGCGTGCATCAGAAGTGGGGTTACAAACGCAAGTGATCCGGCGCGGGGGCGGTGGAATCGTTGACTACGGCAAGCGAGAAAATCCTGGTGGCGAAAGTTTACTCGCCTGTAAAAGGTATCAACTCGCACCGAACCTAACATAGCAGTGTCCTGTCCGCAAAATACCTGATATTCGTATCGGTCGTGCATAGATAAACCGGAGACTCGGCTCGATCACAGAGTATATAGCAAAATGCTGGTCATCGTGGGGGCGGTCTATGTTCGTCCATACTGATAGTTATCTGTCTAATACACCAGCGTGTAGTTCACCGGACAAGTGCATGGCCAAGTTGTGCTCCAGCGTATTTAATCACGGGTGTTTATTTAGAAAATAAGCGTCTCGTTACGTAATTGGACCGTGTACCCAAGTTTTGTCCTAATATGGCTTGTTAAACAGAGCGGTTACCACGACTGTGTCACTTGTACAGCAAACTATGGGGCACCGTAGGATGTAACGAACCTACTTCCCGGGATTTCAAGATGTCGCCTGTCATAAGTAGAGCTACATGTCAGGGCTGTAACTCCGTACCGAGGCCATATGGCCGGAGTGATGATGGCGTCCCACGTACCGATGACCGAGTTCGATGAGATCAACCCAGTGCTTACCATTTTACACGGGCAACTCGTACCGCGCCAGTGCATGCTGTTTAAGCAGTCGGGTCCCCGTCTAAGAATAGCCGTCATGAAACCTACCTCCAACGATATCGGACGAACATTGTACACCTCGAGGTTCATATCTCACTACTTCTCCCCTACGTCAAAAGGCTGAGAGTACGACTACGGATAGCTAATTGCAGCACAGAGTAAGGGACGTTGAGGGCTCCCGAATAGGGTTCATAGTCACGCAGAGGACCATACTTATCATTTCCGATATTGGCGTTACTTTGGGGAACTGCTTATGGGCGCACGATCTGGACGGATCTAGCTACAACTAGATGATAAGTTTATTCCGGGACTCGGAAACCCAACGGAGTGTTGGGCGGCGGAGCTAACCTAAATGTCGTAACTTACTGGTGCCAGAACATACGACGCATGAGCGCAAACCGCCTTACAATTTACACTATCCCCG
	;
END;

BEGIN TREES;
TREE ninetreeR=[&R]((((S1:0.05,S2:0.05):0.05,(S3:0.05,S4:0.05):0.05):0.05,((S5:0.05,S6:0.05):0.05,(S7:0.05,S8:0.05):0.05):0.05):0.05,O:0.2);

TREE ninetreeU=[&U](((S1:0.05,S2:0.05):0.05,(S3:0.05,S4:0.05):0.05):0.05,((S5:0.05,S6:0.05):0.05,(S7:0.05,S8:0.05):0.05):0.05,O:0.25);
END;
