# Supplementary material for: A Kolmogorov-Smirnov test for the molecular clock based on Bayesian ensembles of phylogenies
Source: PLoS One. 2018 Jan 4;13(1):e0190826. doi: 10.1371/journal.pone.0190826 (PMC5754089; doi:10.1371/journal.pone.0190826)
Supplement: S1 File — Each folder contains the corresponding alignments in nexus format. (ZIP) [file pone.0190826.s001.zip › pks-alignments/simulated/seq-gen/generate-seq.sh]

#!/bin/sh
#K2P Model
seq-gen -mHKY -l10000 -t0.25 -s0.01 -on <tree.txt > simulated-seq.txt
