# Supplementary material for: A Kolmogorov-Smirnov test for the molecular clock based on Bayesian ensembles of phylogenies
Source: PLoS One. 2018 Jan 4;13(1):e0190826. doi: 10.1371/journal.pone.0190826 (PMC5754089; doi:10.1371/journal.pone.0190826)
Supplement: S1 File — Each folder contains the corresponding alignments in nexus format. (ZIP) [file pone.0190826.s001.zip › pks-alignments/simulated/seq-gen/tree.txt]

((((S1:0.05,S2:0.05):0.05,(S3:0.05,S4:0.05):0.05):0.05,((S5:0.05,S6:0.05):0.05,(S7:0.05,S8:0.05):0.05):0.05):0.05,O:0.2);
