# Supplementary material for: A Kolmogorov-Smirnov test for the molecular clock based on Bayesian ensembles of phylogenies
Source: PLoS One. 2018 Jan 4;13(1):e0190826. doi: 10.1371/journal.pone.0190826 (PMC5754089; doi:10.1371/journal.pone.0190826)
Supplement: S1 File — Each folder contains the corresponding alignments in nexus format. (ZIP) [file pone.0190826.s001.zip › pks-alignments/simulated/seq-gen/simulated-seq.txt]

#NEXUS
[
Generated by seq-gen Version 1.3.2x

Simulations of 9 taxa, 10000 nucleotides
  for 1 tree(s) with 1 dataset(s) per tree

Branch lengths of trees multiplied by 0.01

Rate homogeneity of sites.
Model = HKY: Hasegawa, Kishino & Yano (1985)
  transition/transversion ratio = 0.25 (K=0.5)
  with nucleotide frequencies equal.
Actual Model: K2P (Kimura 2 Parameter)
]

Begin DATA;
	Dimensions NTAX=9 NCHAR=10000;
	Format MISSING=? GAP=- DATATYPE=DNA;
	Matrix
S1
AATTACAAGGTTGATACTTGGTTAGTTGACTGGCTGCTGCAGCACTAAAATCCTGCTCAGTCCACCCGTCCCCTACGCGTCGTTTGAAGGTGAAAGCCTATAAGTATCGAAGCGCACGGTGGATAGGAAAGCGACTGCGCTGCCGATACGAATGCTCTATTACGCTCGTTCACTTCATCGAGTTCGATGAGCCCCTTCGCGGCCGTGGCGGGCATAGTGCTTAACTACGGAGTGTCGTTGCGTATTAGATACACAGCGTTCTAAGCTGCCATGCTACCTGTCGTTGAGGCCATTCTTGTTGCCAGTCTGTGACCAGCTCGACCGGTTCTTCCCCGTCTGTGTCTCACGGCGAACGCTTTTCATGCGCATCAGCGATAATGTCTTGCGCACTAAACAATGCCTATCCCACTCGCCGTTCCTCTACGGTAGAAAGCTATTAATAAATGGGTAGGGACTTGACAGGTGTTCAGCTACGGGCCGTGTGTGACTTGTACCGTCCTTACTAAAAATGCGTCCTGGCTCTTATAGCTGCAGTGGATCACACCATGGGCAACCCAGAAGCTCATATGCGTAAGCACACATGATGCGCCCGCGTTGGGTGCAGCTAGTCAACCGATCATGGCCCTCGTCGATAGCCGGTCGGTATCCATATACGAAGTCTCTCATCCGAGGAGGACGATGTACCAAGTCTTTATACGAAATCCAACCCGTTACATAGAGACACATAAAAATAGGCGCTCCTCACGCAATGCTGGAGCGGAAGGGTGGACAGTGGTTTTCGGAGCGGCCTGTGGACACAGCAAGGCTCACTCTGACGACTCTCCGCTAGCGTTCTTGAGCCATAGGAACTTTGTTGAAAAAGCGCTCTTTGGTAGTCATTATCCTTTCCCGTGAGACGAATCGGCGGTCTTCGATTTGATATGTTGGCTCCAAGAGTGACATGGACCTCGTACAGCCTTACGTTTAACTTACATAGAAATATTTTCTCGGGCGGAATCGCGGGTTCATGCCCTATCACGTTGCAAACCGAATGTTTCTGCTTCACAACTGTGTATTAGACGGCAGGCGCTAGGTATAGATTATGGTGGGGAGTTGGAGACGCTGCAGATGCTTAGCCGAATCCTTTACACTTTCTCCAACCTCATGAGTAAAATTAGATAATATTTTAGCTACTGTACTACTCGGAGACTCGCAAAAACTGATGGGCCGGTCATCTGAAAAAGATGCGGCGATACTTTGGTTTGAGGAAATCTGCCATCCACAGCCTGAGGGTTTATGAAGGTCGGAGGTGCTCGTTCTCTTGGCGCCTTACGGAGAACCGTAAGTTGCTTTTGAAGGGTTGTCTGACCAAGAACTGTGTTAGGCACTAATAGCTTGAATATGGACCCGATAGTTTGTACATCAAAATCAAATGCAACGCATCCGATACCCCCCTCTTTGGCACACCAAGACTGACAAAAGAACAGATTCTGTAGATGCAGGTGTTCACGAGGAACATACGCATAGCTGAGCCCCTGGTATCGAGTAGAAGATAGTTTCATGTTAGTAGCGGCCAGTTAGTGTCGCCTGCAGGGGAGACCGGACGGATAATTCATTGCCGCCGCTGGATCCAGTGTGTTAAAGGAAGATTAGCGGTTGCGGACCAGGAGGTTAACATTTTCACTCGCAACACATGTGATGTTCGATTCGGTCCCAACCTCAACACACAAAGATCCCCACACAGAGTGGGGTTGGGAGCAGTAACTAACGGTATCGGCCGAAAATTCAGTCGAGTATGCTCCCGGGAAGCTAGATCGAGGGTATGCCTATTGTACCAAGGCCAGATATAGTCATCCTGGGAGCGCAGGGCACGGATCGCAGTCTCAACTAGCCTACGATGTTAGTCGTGGCGGACATTATACATTGGGATATTAGTACACAGCGACGAGTACCACCGATATGTTTCTTCCCACTGTATCGTCGGTGTATTGGAGTACGGAAATGCACGTACAACCTTATCGTCGAACATGTTCAGACATAGGTCGTTTTGGCCATATTTGCTGGAGTGGCGCGGTCCATAGGTCTCCACCGTACCGAGAACACATTTCGAGCCACTCGCGAGACTGCCTAACAGCACCAGTAACGAAAAGCATATTTGTTCTTTTCGTCTCGCGACCACCCTTAAGGGTGAATCTGATTTTTTGAGCCGGGTCCCACGCTCATCCGGGTCCTAACAAAAGTTAGTTGGCTTGGTATAAAAGAACGTAACTCCCAGTCTGGAGGAAGGTGATACGTTTACGTGATCCAAATTTATACCGTTCTTGCTTATACAACCAGAGCCTTTCCCATTAGGGAGCCGCAGGGAAAAGGTGCCTTTCGGGAATAGGCATCACCAAGCACAAAAGTGGGTCACAACGCTGTTTCGCAGAGTGGTTGTAGTAGCTCATCAGCATTTATGACCGCATTCGCGCCCTGCCAGAATCACGTAACATAACCTAGTTAGGCCGGTCGTCAAGGGACTCCCTCCCATTTAGCCTCTTGTAGACATTTACAACCCTTCAGAACGCCCATTCTGTCTTAGTTTTGTCCAAATGGTCCTAAGGGGAGTCCTCAATCTTGCGTAACCCCAGTGAAAGAGATTGTTCGGCCACTACCTTTGACCCGTCGCATTTCGAGGCTAAGGCGCGAACCTTTAACAAGAGAACGCCTTTTTCTTCTTAGAGAGGCGTTCGTTTTTAATGGAAACCTAACCCGTATTGGTATGATTATGACTACCGCGGCCGGAAGACCTCCGCGTACGTGCAGCTTTGCCCAAGAATCCAGCTAATGCAATTGACAAAGCGACGAGGTTTACAATAGTCTGGGCTGAACCCGTCGCGTTTGGGATATTTTGAAATTTGACGCATGTTTTACAACGGGCCGTTCACGTTCGAGACACCTCTTGTACTCGACGTTAGACTAGAACCAAATTAATGTTTGCTCAAGTCTATACGGGATGTGAAATAACCTAGCAGGTATTTCTATGGGACATCCGACTAGGGGCAGCACCGAGGAAACGCAAGAGAGACCATGCACTCTTGAACATTCCCTACTTTAGGAGAATTAGTAGTGATTCCGGCATCCCCTGTTTCCTAGGAATAGAAGAAACAAATCGGGGAGCAAGAAGGAGTCACCGCACCAAAATTGGGCAATTAGTAAAAGGTTCTATCCCACATACTGATGAGCTCTACCGTGCGCTCGTAATCTATCAAGACCATTCCCCTAATGGTTGTGAAAGCCAGTTGTTAAATATCTAGCGGTAAGCGTCTAGCTCACCGCTATGCTCTTGGGGACGATTGCAAACCTGGCTTTTCTGCGATGGATGTCCAGAGCAACCTAATGCCGAGCTACGCTTTGACGTAGTCTCGTCGGATCGATCGTAGGCTATTGAGTCCGAAATCGTGGGCTGAACTAGTAGATAGACAGGGCGCTGTACTCGGCCTGAATCAGCGACCTTCCCTTGAGGGTAGGGTCAGCCTACCTAATACACTAATCCCAGGTACGAGGCCTGTATGTCTCCGCAACAAACTGTGAGTTTGCAGCTAGCAACGGACCCCTCGCGAAGCTGCGGAAAGGAACATAGACCCGCGCTACACTAGCGCCGGAAAGCAATCTACATAATCGCCAAGTTATGCGTGAGGGATTAATTGACTCTACAAAACTATAACGTAAACGTGGTGACGGCATAGTTTCTTGCCACCGGGGAGTACCGCCACGCAGAATGTGCGAGCCACCCCCTTGATCGTATGTTGGCCTGCGCTAAGCGAGATCGGTCTACACATGGGAACTGTGCATCGCGTGAAAACTGCAGTCATGTCCATGACCTGACTGTAAACTGCCCAGACAAGACTACGACGAACTCGATTATGGAGTCAAGGCACGTTTTATCGGGTGTGACAGAGCCGGACAGTCGCCGCGTCCTCTGCCAGGCAAGCGGGCACCCCTAGTTGATCGTGAGGGGTAAGCTTGTGCTGTAACATATTGAGGGGACTTGGTGGAGGGTTAATATGCCACGGGCTATCTTACACAACCTAAGGAGAGCCTCGTAGCCCCTAAGTAAGATATATCCGTGAGACCGTACAATGATACGATAAGCTACCCCAACGCGTCCGTCCCAGGCCCGTTTTAATATGTCCTGTCGCTCTACGATCCGGGCTAAAGGTGAAACAGTATCTTACTGGCCATAATTTTAGATACTATCAATGGATAGCCTCCTATTCCTGTGAACGTCGGGTAGCTGGATCAGCTTTTGCCAAGCTCCTCCGCGGAAATCCATCCGCTCGTCCTCGTAACAGTCAGGCTTCTTGTAGTACACCAATCACTACCGAGGCAATGCAGCTATCCCATCTGCACACGAAGCTTACTTGGGCCATGAGACGTGGGACGCTTTCTAATTGGGTATGTCAGGAAAGACCTTTGTCATAGTTGTTTACTAAGTACGTTCTGAAAATAACCCTTCCCAATTTGTCCAGTCCTCAGGCGAAACACCAAGGAGGCTTCGGGGTGGTCTTTGGATACATCTTAAGTGTCAGTTGATCCAGCGTCCCGCCGCATAGATGCTCATCAATTGATCCTCTATCCATACTTCTGGACCGCAATATAAGATAAGGCTCATAAACACCGCCATAGATATACCAAAAGGCAATCTACAGTCGACGGGGAGACGCTCCCGCCAGTTGTTTTTCACTCACTGTCGCGAGCAGATGTAGAAAGAAACTCTATCTCGGTTAGGGAATGGATTTGGAGCTTCATGGATGAGATTCAAGACACAATCGGTGAGTCTTGCATCTGCAACCCGTTTGGATAGAACTCAGGGGAACGTGCTACCCATATGCACAGCGACAGGGCGAATGCTGGCCGCATAAATGGGCAGCGGATATATAAACCTGCCACGAGTCATGAAGGAGCACTGAGCGTTGCTGAGGGTTTGCTATGTTCTATAGACGATCTGATTGGGCCCAGTACGGGTCCGGGTCTACAACGATACACGACCCGCTCAAGATTACGATCGGACACCTGTGGCGACGCGCGAAAGCGTGACTTCGGAACTTTTCAGACGCTTTCCATGATTCCACTACTTAAATTGAAAAGATCCCACACACATACTCATGGAAAGGGGGTGCTGATGGTGTCCCGCTGCTCAGTTCCTATCGTTTTAGTTATAGATAACATAGGGGGACTGTGCATAAGGCCCGAGTCACTACAGGCCAACTAGTCTGATTCCTGGGCCCCTTACCGGGCATTGGGTAGTCAAATTCCTGCGCAGTTAGACAGCTTCACCCTATCAGACTACGTACTGTTAGCTCTGGTATGTGCGCCGTACGTCTCCTATTCGGTTTTATGGTACGGTGGACATCGTACGAACAAACTAGCCAGAAGTGTTGGGAGGCCCTACTGGGGAAACGCTGCTTTATAATCATGCGGGTCAGCGTTCTCGAGAGTTCATGGGCTACAGAGGGCTGTCCCCCCCAATTCCTCCCCTTAACAAGAGCGGATACCGGAACATTCCCAACCTCGTTCCTGCCCAGGGTTTTTTCCTGTTCTGGTTTGTGGACGATTGATTCACTAATCTTTGCATCCGTGCGATCCAGAGTACTAAAGGCCACATTACAGGTTGGGCCATGCCCGCTACATTAACCAAGATCCAGAAATATGGATACACTCGTTTGGCACCGACTATCGTTTCAACATCACACAAGCACCTACTTAGCTGTGGAGATTCCCCGGCTCGGGACTGTTCCGCAGTAAAACCACAGCCACCAAATTCCGACTCCGAGGTTAGGATGGATTCTCGCTACACTTTTGTCGACCTTGACCCGAGGCAATTCACGGTCAAGAACACGGGGGATCACTAGTCATTAGGTCTTTTGTAGTAATGTTATAAACTACAAGCTTCCTGCGGAGTGGTAATCCTTCTATCTTCTACATTAAAAGGCAAGTTAGAGGCCGTTACCATCGTGCTTGGTTACTCGCTTGATTAGTCGCGACATACACACTGGCCGCTAGCTTGTACCACAAAATGCCAAGGAACGCTTGATCCTGTGACGCGGCCTGAAAAAATTGGCAGCAGTCCTGAGAGCATCCTTTAGTGCATTGTCTCCTGTCTGCCCGGGGTAATTGCTTAGGGGACACACTTTCTGGTAAGGTGCCATAGTCCGAAACAAGAGAAGTTAAAACCGACGTTAATCGCAGATGAGCAAAGAATCGACGTATAGTCACGGTGGACTTGTAAGGCGCTCTAGGACTCTGCATAAATGTGCAATAGATGACACGGGCAGCCGATTTGCATCTGACTAACCTTCGGGTTTGGCTCGTGTTGGATAATGTGGTGCGAACGCGGTCACCAATGAGAAGAAGGCCTAGCACTCGCAGTGTCAGCCGGTTTCTGGTGAGCGCAATTTTAGCGTACTGTTTCCGTAGGAAGCCGCTGCTTCGCGCAGCCTGCTATCTTCTAACGATTGATATGAAACCCCAAGGTTCAACTCTTCCACCGGCATATGCTCAGGAATCAACCACGTGCAGAGCGCGCTGAAGAGTGGGCCTCCTACACACTTACCTGTCTAGAAAGTTTCAAAACCGCTACGAACGCGAAGGGCCTCATATATAGATGTTGCGGTGATGTTGTCGTTTAAAGTGCTCGTCTTCCGGCGATCACAATAAGAACTCCTTGTAATAGGCAACGCACATCCCGTCAGATATGGGGACCTCCAACAGCATTGAAAAAGCGAGATTGAGTACATTGAGTCCGCCTGCGTCCTGGACCCCTCTCTGCAGCTATTTCTTCATGAATTGTCGGGTCGAATAGGGTATTCAATCTCTTGTTCGGTGGGACGGGGCTCCGCGGTTCCGTTGATTAATCCTGAATCTCATGAGCTTTGCTGAGGCTTCGGCTATTCTCGTGCAGTCCGCGGCGAGCCATGCACCAGTGGAGCAGTCCTGGTCCGCTAGCGGTGCACAAAACATAGTGGTCGTGCTGGTTGTATGCTAGAAACTGCGAGGGGGTCCCGACTTCAAGCCTAAGTACCTTTACATGTTTTAATGAAAATCGGTTCGGGTATTGTTTGGGGGATATATACTCATGACTTTTCCTATCTTCGCATCGTATTCCCACACTATCGCGTTAGTGTACGACACTGCATTGGTATGGTTCCTATTCGCACACGATCGACTACAACGATCGCTGCTATCTATCTGGGCCCGTTTAAGCTAACCATGGATATTCAGTACGGTGAGAAGACCATGCCGGCCAGGAGTAGAACCCTAACATAATTTGATGGGAGACTATGCATCGCTAAGGGTAGACCACCGTCTCCGTGATTAAATTTGTTTGCAAACGTCCAACACACTCGGAGAGCTTTGTCTTTTGTGCTTGTAGCGTGTGTATCTTGGACTCGGTACGTCTACGTAAACGTTTTGAGAATGCGCAGTTAACGACGCGTGGGTGACACCCGAGGCCTTTCCGCGAGCGGCGACGAAGTGTCGCGCCGCCCCGACGGTTAGTAAATGAAGCTCTATCGGTCATCGCTTGATTAGGTCAAACGTCAAGTAGTGGTCAGTTTTGTCAAATCAACCTGGCTTGGGAACCGCTGTTATACGAAACCGGGTCTTTCCCTTAGCTAAGCCTCTTTTTATGGTGTACAGCTGACAGCTGTGCCCCCTCGTGGGTTGATATTCTCCGTATCTATATTGCTGTTTCTGCGGAAAATTTACGGAGTTCCATTCCTAAAACTACTTTGTATGTGCTTGCAAGAGCTCCCTGGTCGATGACTTTCGGCCGCACGCCTGGATCTATGCGTATTATAACCTGCTCGAATCAGGGATCTCTCAAGGTGAGATCTATAACCTAATAATTTTCTGGAAGTAAGCGCTTACGTGCTGGACAAACGGGCACATGTTCTGTAGAAATCCCCTGAGCCTGTAGCGGAGCGTGGAACGCAACCGAGTCTCATATTGTAAGCATAGACATGTTATAACAGTCCTTCGCGCTGCGGCAATAGTGTGCCTGGTTATCTTGAACGGTATACAACTGCCCTAAAGAGTAGAACGGACATCATCGCTCCGAAGGTTGGCGGTCCGAAACCTTCCCAGACGAAACCAAGCAAGCGATCTCGGCCGTACATATAGTCATACGCTGGGAGGTAAATGAAAGCGCCAAACGTGCCATCATGGCGCCGGGTCCACGCTACTCCCATATAACTACTCTCGTGAGGGTAGGGTCTAGTGAAAGGGGAGCACCGCAGACTGTGAGCCCGGTGGGATACGGCAGCGGCTTCCCGTTGTCCCCCCCATCGAGTGAGGCGACCTATCTACGATGTGACCGGCAAAAGCTGGATAGAATACACAGCCCCAACAAGTCGCACTCGGAGTATACCGATACTCGACTGCAGAATCCAGCCACCTCCCATTCACCGGTGTAGAACATATGAGAGACCGGTCAAAGTTATATGCTCCGGTGTGTAGCAGTTCAATCAACTGTACGCGGAAAAACCATGTGGACCGGGCATGACTGACGACCTGAGTGCTACGACTTCGCGTAACGTTTCGACAGGTGCAGGATTCGGCTGTTATCCATGAAATATTTCTAGTGAGACGTGGAGAAGACGCGATGTGCGGGGACCTTTTGCTGTGATACTCGATCCAGAAGCGCCCATCGTGCTGGCAAGCGCGTCTAGTTGCGTTGTTGAGTGTTTATGATAGGGGAAATAGGGCCACCAAAGGGCTACGCTTTGCGACGCGGGTAGAATAGAGGGCCCTTCCATGCACTCCCGCGGATGTTCGACTCGGGGACGTCTGTCGTACCAATAAGGCACAGGAGGAGCTCCTCTATCTTAAGAGCGCCGCCTCCTGAGCGGGCGTCGTCTCTGGAACTCAAAAGGCGTGCATCAGAAGTGGGGTTACAAACGCAAGTGATCCGGCGCGGGGGCGGTGGAATCGTTGACTACGGCAAGCGAGAAAATCCTGGTGGCGAAAGTTTACTCGCCTGTAAAAGGTATCAACTCGCACCGAACCTAACATAGCAGTGTCCTGTCCGCAAAATACCTGATATTCGTATCGTTCGTGCATAGATAAACCGGAGACTCGGCTCGATCACAGAGTATATAGCAAAATGCTGGTCATCGTGGGGGCGGTCTATGTTCGTCCATACTGATAGTTATCTGTCTAATACACCAGCGTGTAGTTCACCGGACAAGTGCATGGCCAAGTTGTGCTCCAGCGTATTTAATCACGGGTGTTTATTTAGAAAATAAGCGTCTCGTTACGTAATTGGACCGTGTACCCAAGTTTTGTCCTAATATGGCTTGTTAAACAGAGCGGTTACCACGACTGTGTCACTTGTACAGCAAACTATGGGGCACCGTAGGATGTAACGAACCTACTTCCCGGGATTTCAAGATGTCGCCTGTCATAAGTAGAGCTACATGTCAGGGCTGTAACTCCGTACCGGGGCCATATGGCCGGAGTGATGATGGCGTCCCACGTACCAATGACCGAGTTCGATGAGATCAACCCAGTGCTTACCATTTTACACGGGCAACTCGTACCGCGCCAGTGCATGCTGTTTAAGCAGTCGGGTCCCCGTCTAAGAATAGCCGTCATGAAACCTACCTCCAACGATATCGGACGAACATTGTACACCTCGAGGTTCATATCTCACTACTTCTCCCCTACGTCAAAAGGCTGAGAGTACGCCTACGGATAGCTAATTGCAGCACAGAGTAAGGGACGTTGAGGGCTCCCGAATAGGGTTCATAGTCACGCAGAGGACCATACTTATCATTTCCGATATTGGCGTTACTTTGGGGAACTGCTTATGGGCGCACGATCTGGACGGATCTAGCTACAACTAGATGATAAGTTTATTCCGGGACTCGGAAACCCAACGGAGTGTTGGGCGGCGGAGCTAACCTAAATGTCGTAACTTACTGGTGCCAGAACATACGACGCATGAGCGCAAACCGCCTTACAATTTACACTATCCCCG

S2
AATTACAAGGTTGATACTTGGTTAGTTGACTGGCTGCTGCAGCACTAAAATCCTGCTCAGTCCACCCGTCCCCTACGCGTCGTTTGAAGGTGAAAGCCTATAAGTATCGAAGCGCACGGTGGATAGGAAAGCGACTGCGCTGCCGATACGAATGCTCTATTACGCTCGTTCACTTCATCGAGTTCGATGAGCCCCTTCGCGGCCGTGGCGGGCATAGTGCTTAACTACGGAGTGTCGTTGCGTATTAGATACACAGCGTTCTAAGCTGCCATGCTACCTGTCGTTGAGGCCATTCTTGTTGCCAGTCTGTGACCAGCTCGACCGGTTCTTCCCCGTCTGTGTCTCACGGCGAACGCTTTTCATGCGCATCAGCGATAATGTCTTGCGCACTAAACAATGCCTATCCCACTCGCCGTTCCTCTACGGTAGAAAGCTATTAATAAATGGGTAGGGACTTGACAGGTGTTCAGCTACGGGCCGTGTGTGACTTGTACCGTCCTTACTAAAAATGCGTCCTGGCTCTTATAGCTGCAGTGGATCACACCATGGGCAACCCAGAAGCTCATATGCGTAAGCACACATGATGCGCCCGCGTTGGGTGCAGCTAGTCAACCGATCATGGCCCTCGTCGATAGCCGGTCGGTATCCATATACGAAGTCTCTCATCCGAGGAGGACGATGTACCAAGTCTTTATACGAAATCCAACCCGTTACATAGAGACACATAAAAATAGGCGCTCCTCACGCAATGCTGGAGCGGAAGGGTGGACAGTGGTTTTCGGAGCGGCCTGTGGACACAGCAAGGCTCACTCTGACGACTCTCCGCTAGCGTTCTTGAGCCATAGGAACTTTGTTGAAAAAGCGCTCTTTGGTAGTCATTATCCTTTCCCGTGAGACGAATCGGCGGTCTTCGATTTGATATGTTGGCTCCAAGAGTGACATGGACCTCGTACAGCCTTACGTTTAACTTACATAGAAATATTTTCTCGGGCGGAATCGCGGGTTCATGCCCTATCACGTTGCAAACCGAATGTTTCTGCTTCACAACTGTGTATTAGACGGCAGGCGCTAGGTATAGATTATGGTGGGGAGTTGGAGACGCTGCAGATGCTTAGCCGAATCCTTTACACTTTCTCCAACCTCATGAGTAAAATTAGATAATATTTTAGCTACTGTACTACTCGGAGACTCGCAAAAACTGATGGGCCGGTCATCTGAAAAAGATGCGGCGATACTTAGGTTTGAGGAAATCTGCCATCCACAGCCTGAGGGTTTATGAAGGTCGGAGGTGCTCGTTCTCTTGGCGCCTTACGGAGAACCGTAAGTTGCTTTTGAAGGGTTGTCTGACCAAGAACTGTGTTAGGCACTAATAGCTTGAATATGGACCCGATAGTTTGTACATCAAAATCAAATGCAACGCATCCGATACCCCCCTCTTTGGCACACCAAGACTGACAAAAGAACAGATTCTGTAGATGCAGGTGTTCACGAGGAACATACGCATAGCTGAGCCCCTGGTATCGAGTAGAAGATAGTTTCATGTTAGTAGCGGCCAGTTAGTGTCGCCTGCAGGGGAGACCGGACGGATAATTCATTGCCGCCGCTGGATCCAGTGTGTTAAAGGAAGATTAGCGGTTGCGGACCAGGAGGTTAACATTTTCACTCGCAACACATGTGATGTTCGATTCGGTCCCAACCTCAACACACAAAGATCCCCACACAGAGTGGGGTTGGGAGCAGTAACTAACGGTATCGGCCGAAAATTCAGTCGAGTATGCTCCCGGGAAGCTAGATCGAGGGTATGCCTATTGTACCAAGGCCAGATATAGTCATCCTGGGAGCGCAGGGCACGGATCGCAGTCTCAACTAGCCTACGATGTTAGTCGTGGCGGACATTATACATTGGGATATTAGTACACAGCGACGAGTACCACCGATATGTTTCTTCCCACTGTATCGTCGGTGTATTGGAGTACGGAAATGCACGTACAACCTTATCGTCGAACATGTTCAGACATAGGTCGTTTTGGCCATATTTGCTGGAGTGGCGCGGTCCATAGGTCTCCACCGTACCGAGAACACATTTCGAGCCACTCGCGAGACTGCCTAACAGCACCAGTAACGAAAAGCATATTTGTTCTTTTCGTCTCGCGACCACCCTTAAGGGTGAATCTGATTTTTTGAGCCGGGTCCCACGCTCATCCGGGTCCTAACAAAAGTTAGTTGGCTTGGTATAAAAGAACGTAACTCCCAGTCTGGAGGAAGGTGATACGTTTACGTGATCCAAATTTATACCGTTCTTGCTTATACAACCAGAGCCTTTCCCATTAGGGAGCCGCAGGGAAAAGGTGCCTTTCGGGAATAGGCATCACCAAGCACAAAAGTGGGTCACAACGCTGTTTCGCAGAGTGGTTGTAGTAGCTCATCAGCATTTATGACCGCATTCGCGCCCTGCCAGAATCACGTAACATAACCTAGTTAGGCCGGTCGTCAAGGGACTCCCTCCCATTTAGCCTCTTGTAGACATTTACAACCCTTCAGAACGCCCATTCTGTCTTAGTTTTGTCCAAATGGTCCTAAGGGGAGTCCTCAATCTTGCGTAACCCCAGTGAAAGAGATTGTTCGGCCACTACCTTAGACCCGTCGCATTTCGAGGCTAAGGCGCGAACCTTTAACAAGAGAACGCCTTTTTCTTCTTAGAGAGGCGTTCGTTTTTAATGGAAACCCAACCCGTATTGGTATGATTATGACTACCGCGGCCGGAAGACCTCCGCGTACGTGCAGCTTTGCCCAAGAATCCAGCTAATGCGATTGACAAAGCGACGAGGTTTACAATAGTCTGGGCTGAACCCGTCGCGTTTGGGATATTTTGAAATTTGACGCATGTTTTACAACGGGCCGTTCACGTTCGAGACACCTCTTGTACTCGACGTTAGACTAGAACCAAATTAATGTTTGCTCAAGTCTATACGGGATGTGAAATAACCTAGCAGGTATTTCTATGGGACATCCGACTAGGGGCAGCACCGAGGAAACGCAAGAGAGACCATGCACTCTTGAACATTCCCTACTTTAGGAGAATTAGTAGTGATTCCGGCATCCCCTGTTTCCTAGGAATAGAAGAAACAAATCGGGGAGCAAGAAGGAGTCACCGCACCAAAATTGGGCAATTAGTAAAAGGTTCTATCCCACATACTGATGAGCTCTACCGTGCGCTCGTAATCTATCAAGACCATTCCCCTAATGGTTGTGAAAGCCAGTTGTTAAATATCTAGCGGTAAGCGTCTAGCTCACCGCTATGCTCTTGGGGACGATTGCAAACCTGGCTTTTCTGCGATGGATGTCCAGAGCAACCTAATGCCGAGCTACGCTTTGACGTAGTCTCGTCGGATCGATCGTAGGCTATTGAGTCCGAAATCGTGGGCTGAACTAGTAGATAGACAGGGCGCTGTACTCGGCCTGAATCAGCGACCTTCCCTTGAGGGTAGGGTCAGCCTACCTAATACACTAATCCCAGGTACGAGGCCTGTATGTCTCCGCAACAAACTGTGAGTTTGCAGCTAGCAACGGACCCCTCGCGAAGCTGCGGAAAGGAACATAGACCCGCGCTACACTAGCGCCGGAAAGCAATCTACATAATCGCCAAGTTATGCGTGAGGGATTAATTGACTCTACAAAACTATAACGTAAACGTGGTGACGGCATAGTTTCTTGCCACCGGGGAGTACCGCCACGCAGAATGTGCGAGCCACCCCCTTGATCGTATGTTGGCCTGCGCTAAGCGAGATCGGTCTACACATGGGAACTGTGCATCGCGTGAAAACTGCAGTCATGTCCATGACCTGACTGTAAACTGCCCAGACAAGACTACGACGAACTCGATTATGGAGTCAAGGCACGTTTTATCGGGTGTGACAGAGCCGGACAGTCGCCGCGTCCTCTGCCAGGCAAGCGGGCACCCCTAGTTGATCGTGAGGGGTAAGCTTGTGCTGTAACATATTGAGGGGACTTGGTGGAGGGTTAATATGCCACGGGCTATCTTACACAACCTAAGGAGAGCCTCGTAGCCCCTAAGTAAGATATATCCGTGAGACCGTACAATGATACGATAAGCTACCCCAACGCGTCCGTCCCAGGCCCGTTTTAATATGTCCTGTCGCTCTACGATCCGGGCTAAAGGAGAAACAGTATCTTACTGGCCATAATTTTAGATACTATCAATGGATAGCCTCCTATTCCTGTGAACGTCGGGTAGCTGGATCAGCTTTTGCCAAGCTCCTCCGCGGAAATCCATCCGCTCGTCCTCGTAACAGTCAGGCTTCTTGTAGTACACCAATCACTACCGAGGCAATGCAGCTATCCCATCTGCACACGAAGCTTACTTGGGCCATGAGACGTGGGACGCTTTCTAATTGGGTATGTCAGGAAAGACCTTTGTCATAGTTGTTTACTAAGTACGTTCTGAAAATAACCCTTCCCAATTTGTCCAGTCCTCAGGCGAAACACCAAGGAGGCTTCGGGGTGGTCTTTGGATACATCTTAAGTGTCAGTTGATCCAGCGTCCCGCCGCATAGATGCTCATCAATTGATCCTCTATCCATACTTCTGGACCGCAATATAAGATAAGGCTCATAAACACCGCCATAGATATACCAAAAGGCAATCTACAGTCGACGGGGAGACGCTCCCGCCAGTTGTTTTTCACTCACTGTCGCGAGCAGATGTAGAAAGAAACTCTATCTCGGTTAGGGAATGGATTTGGAGCTTCATGGATGAGATTCAAGACACAATCGGTGAGTCTTGCATCTGCAACCCGTTTGGATAGAACTCAGGGGAACGTGCTACCCATATGCACAGCGACAGGGCGAATGCTGGCCGCATAAATGGGCAGCGGATATATAAACCTGCCACGAGTCATGAAGGAGCACTGAGCGTTGCTGAGGGTTTGCTATGTTCTATAGACGATCTGATTGGGCCCAGTACGGGTCCGGGTCTACAACGATACACGACCCGCTCAAGATTACGATCGGACACCTGTGGCGACGCGCGAAAGCGTGACTTCGGAACTTTTCAGACGCTTTCCATGATTCCACTACTTAAATTGAAAAGATCCCACACACATACTCATGGAAAGGGGGTGCTGATGGTGTCCCGCTGCTCAGTTCCTATCGTTTTAGTTATAGATAACATAGGGGGACTGTGCATAAGGCCCGAGTCACTACAGGCCAACTAGTCTGATTCCTGGGCCCCTTACCGGGCATTGGGTAGTCAAATTCCTGCGCAGTTAGACAGCTTCACCCTATCAGACTACGTACTGTTAGCTCTGGTATGTGCGCCGTACGTCTCCTATTCGGTTTTATGGTACGGTGGACATCGTACGAACAAACTAGCCAGAAGTGTTGGGAGGCCCTACTGGGGAAACGCTGCTTTATAATCATGCGGGTCAGCGTTCTCGAGAGTTCATGGGCTACAGAGGGCTGTACCCCCCAATTCCTCCCCTTAACAAGAGCGGATACCGGAACATTCCCAACCTCGTTCCTGCCCAGGGTTTTTTCCTGTTCTGGTTTGTGGACGATTGATTCACTAATCTTTGCATCCGTGCGATCCAGAGTACTAAAGGCCACATTACAGGTTGGGCCATGCCCGCTACATTAACCAAGATCCAGAAATATGGATACACTCGTTTGGCACCGACTATCGTTTCAACATCACACAAGCACCTACTTAGCTGTGGAGATTCCCCGGCTCGGGACTGTTCCGCAGTAAAACCACAGCCACCAAATTCCGACTCCGAGGTTAGGATGGATTCTCGCTACACTTTTGTCGACCTTGACCCGAGGCAATTCACGGTCAAGAACACGGGGGATCACTAGTCATTAGGTCTTTTGTAGTAATGTTATAAACTACAAGCTTCCTGCGGAGTGGTAATCCTTCTATCTTCTACATTAAAAGGCAAGTTAGAGGCCGTTACCATCGTGCTTGGTTACTCGCTAGATTAGTCGCGACATACACACTGGCCGCTAGCTTGTACCACAAAATGCCAAGGAACGCTTGATCCTGTGACGCGGCCTGAAAAAATTGGCAGCAGTCCTGAGAGCATCCTTTAGTGCATTGTCTCCTGTCTGCCCGGGGTAATTGCTTAGGGGACACACTTTCTGGTAAGGTGCCATAGTCCGAAACAAGAGAAGTTAAAACCGACGTTAATCGCAGATGAGCAAAGAATCGACGTATAGTCACGGTGGACTTGTAAGGCGCTCTAGGACTCTGCATAAATGTGCAATAGATGACACGGGCAGCCGATTTGCATCTGACTAACCTTCGGGTTTGGCTCGTGTTGGATAATGTGGTGCGAACGCGGTCACCAATGAGAAGAAGGCCTAGCACTCGCAGTGTCAGCCGGTTTCTGGTGAGCGCAATTTTAGCGTACTGTTTCCGTAGGAAGCCGCTGCTTCGCGCAGCCTGCTATCTTCTAACGATTGATATGAAACCCCAAGGTTCAACTCTTCCACCGGCATATGCTCAGGAATCAACCACGTGCAGAGCGCGCTGAAGAGTGGGCCTCCTACACACTTACCTGTCTAGAAAGTTTCAAAACCGCTACGAACGCGAAGGGCCTCATATATAGATGTTGCGGTGATGTTGTCGTTTAAAGTGCTCGTCTTCCGGCGATCAGAATAAGAACTCCTTGTAATAGGCAACGCACATCCCGTCAGATATGGGGACCTCCAACAGCATTGAAAAAGCGAGATTGAGTACATTGAGTCCGCCTGCGTCCTGGACCCCTCTCTGCAGCTATTTCTTCATGAATTGTCGGGTCGAATAGGGTATTCAATCTCTTGTTCGGTGGGACGGGGCTCCGCGGTTCCGTTGATTAATCCTGAATCTCATGAGCTTTGCTGAGGCTTCGGCTATTCTCGTGCAGTCCGCGGCGAGCCATGCACCAGTGGAGCAGTCCTGGTCCGCTAGCGGTGCACAAAACATAGTGGTCGTGCTGGTTGTATGCTAGAAACTGCGAGGGGGTCCCGACTTCAAGCCTAAGTATCTTTACATGTTTTAATGAAAATCGGTTCGGGTATTGTTTGGGGGATATATACTCATGACTTTTCCTATCTTCGCATCGTATTCCCACACTATCGCGTTAGTGTACGACACTGCATTGGTATGGTTCCTATTCGCACACGATCGACTACAACGATCGCTGCTATCTATCTGGGCCCGTTTAAGCTAACCATGGATATTCAGTACGGTGAGAAGACCATGCCGGCCAGGAGTAGAACCCTAACATAATTTGATGGGAGACTATGCATCGCTAAGGGTAGACCACCGTCTCCGTGATTAAATTTGTTTGCAAACGTCCAACACACTCGGAGAGCTTTGTCTTTTGTGCTTGTAGCGTGTGTATCTTGGACTCGGTACGTCTACGTAAACGTTTTGAGAATGCGCAGTTAACGACGCGTGGGGGACACCCGAGGCCTTTCCGCGAGCGGCGACGAAGTGTCGCGCCGCCCCGACGGTTAGTAAATGAAGCTCTATCGGTCATCGCTTGATTAGGTCAAACGTCAAGTAGTGGTCAGTTTTGTCAAATCAACCTGGCTTGGGAACCGCTGTTATACGAAACCGGGTCTTTCCCTTAGCTAAGCCTCTTTTTATGGTGTACAGCTGACAGCTGTGCCCCCTCGTGGGTTGATATTCTCCGTATCTATATTGCTGTTTCTGCGGAAAATTTACGGAGTTCCATTCCTAAAACTACTTTGTATGTGCTTGCAAGAGCTCCCTGGTCGATGACTTTCGGCCGCACGCCTGGATCTATGCGTATTATAACCTGCTCGAATCAGGGATCTCTCAAGGTGAGATCTATAACCTAATAATTTTCTGGAAGTAAGCGCTTACGTGCTGGACAAACGGGCACATGTTCTGTAGAAATCCCCTGAGCCTGTAGCGGAGCGTGGAACGCAACCGAGTCTCATATTGTAAGCATAGACATGTTATAACAGTCCTTCGCGCTGCGGCAATAGTGTGCCTGGTTATCTTGAACGGTATACAACTGCCCTAAAGAGTAGAACGGACATCATCGCTCCGAAGGTTGGCGGTCCGAAACCTTCCCAGACGAAACCAAGCAAGCGATCTCGGCCGTACATATAGTCATACGCTGGGAGGTAAATGAAAGCGCCAAACGTGCCATCATGGCGCCGGGTCCACGCTACTCCCATATAACTACTCTCGTGAGGGTAGGGTCTAGTGAAAGGGGAGCACCGCAGACTGTGAGCCCGGTGGGATACGGCAGCGGCTTCCCGTTGTCCCCCCCATCGAGTGAGGCGACCTATCTACGATGTGACCGGCAAAAGCTGGATAGAATACACAGCCCCAACAAGTCGCACTCGGAGTATACCGATACTCGACTGCAGAATCCAGCCACCTCCCATTCACCGGTGTAGAACATATGAGAGACCGGTCAAAGTTATATGCTCCGGTGTGTAGCAGTTCAATCAACTGTACGCGGAAAAACCATGTGGACCGGGCATGACTGACGACCTGAGTGCTACGACTTCGCGTAACGTTTCGACAGGTGCAGGATTCGGCTGTTATCCATGAAATATTTCTAGTGAGACGTGGAGAAGACGCGATGTGCGGGGACCTTTTGCTGTGATACTCGATCCAGAAGCGCCCATCGTGCTGGCAAGCGCGTCTAGTTGCGTTGTTGAGTGTTTATGATAGGGGAAATAGGGCCACCAAAGGGCTACGCTTTGCGACGCGGGTAGAATAGAGGGCCCTTCCATGCACTCCCGCGGATGTTCGACTCGGGGACGTCTGTCGTACCAATAAGGCACAGGAGGAGCTCCTCTATCTTAAGAGCGCCGCCTCCTGAGCGGGCGTCGTCTCTGGAACTCAAAAGGCGTGCATCAGAAGTGGGGTTACAAACGCAAGTGATCCGGCGCGGGGGCGGTGGAATCGTTGACTACGGCAAGCGAGAAAATCCTGGTGGCGAAAGTTTACTCGCCTGTAAAAGGTATCAACTCGCACCGAACCTAACATAGCAGTGTCCTGTCCGCAAAATACCTGATATTCGTATCGTTCGTGCATAGATAAACCGGAGACTCGGCTCGATCACAGAGTATATAGCAAAATGCTGGTCATCGTGGGGGCGGTCTATGTTCGTCCATACTGATAGTTATCTGTCTAATACACCAGCGTGTAGTTCACCGGACAAGTGCATGGCCAAGTTGTGCTCCAGCGTATTTAATCACGGGTGTTTATTTAGAAAATAAGCGTCTCGTTACGTAATTGGACCGTGTACCCAAGTTTTGTCCTAATATGGCTTGTTAAACAGAGCGGTTACCACGACTGTGTCACTTGTACAGCAAACTATGGGGCACCGTAGGATGTAACGAACCTACTTCCCGGGATTTCAAGATGTCGCCTGTCATAAGTAGAGCTACATGTCAGGGCTGTAACTCCGTACCGGGGCCATATGGCCGGAGTGATGATGGCGTCCCACGTACCAATGACCGAGTTCGATGAGATCAACCCAGTGCTTACCATTTTACACGGGCAACTCGTACCGCGCCAGTGCATGCTGTTTAAGCAGTCGGGTCCCCGTCTAAGAATAGCCGTCATGAAACCTACCTCCAACGATATCGGACGAACATTGTACACCTCGAGGTCCATATCTCACTACTTCTCCCCTACGTCAAAAGGCTGAGAGTACGCCTACGGATAGCTAATTGCAGCACAGAGTAAGGGACGTTGAGGGCTCCCGAATAGGGTTCATAGTCACGCAGAGGACCATACTTATCATTTCCGATATTGGCGTTACTTTGGGGAACTGCTTATGGGCGCACGATCTGGACGGATCTAGCTACAACTAGATGATAAGTTTATTCCGGGACTCGGAAACCCAACGGAGTGTTGGGCGGCGGAGCTAACCTAAATGTCGTAACTTACTGGTGCCAGAACATACGACGCATGAGCGCAAACCGCCTTACAATTTACACTATCCCCG

S3
AATTACAAGGTTGATACTTGGTTAGTTGACTGGCTGCTGCAGCACTAAAATCCTGCTCAGTCCACCCGTCCCCTACGCGTCGTTTGAAGGTGAAAGCCTATAAGTAACGAAGCGCACGGTGGATAGGAAAGCGACTGCGCTGCCGATACGAATGCTCTATTACGCTCGTTCACTTCATCGAGTTCGATGAGCCCCTTCGCGGCCGTGGCGGGCATAGTGCTTAACTACGGAGTGTCGTTGCGTATTAGATACACAGCGTTCTAAGCTGCCATGCTACCTGTCGTTGAGGCCATTCTTGTTGCCAGTCTGTGACCAGCTCGACCGGTTCTTCCCCGTCTGTGTCTCACGGCGAACGCTTTTCATGCGCATCAGCGATAATGTCTTGCGCACTAAACAATGCCTATCCCACTCGCCCTTCCTCTACGGTAGAAAGCTATTAATAAATGGGTAGGGACTTGACACGTGTTCAGCTACGGGCCGTGTGTGACTTGTACCGTCCTTACTAAAAATGCGTCCTGGCTCTTATAGCTGCAGTGGATCACACCATGGGCAACCCAGAAGCTCATATGCGTAAGCACACATGATGCGCCCGCGTTGGGTGCAGCTAGTCAACCGATCATGGCCCTCGTCGATAGCCGGTCGGTATCCATATACGAAGTCTCTCATCCGAGGAGGACGATGTACCAAGTCTTTATACGAAATCCAACCCGTTACATAGAGACACATAAAAATAGGCGCTCCTCACGCAATGCTGGAGCGGAAGGGTGGACAGTGGTTTTCGGAGCGGCCTGTGGACACAGCAAGGCTCACTCTGACGACTCTCCGCTAGCGTTCTTGAGCCATAGGAACTTTGTTGAAAAAGCGCTCTTTGGTAGTCATTATCCTTTCCCGTGAGACGAATCGGCGGTCTTCGATTTGATATGTTGGCTCCAAGAGTGACATGGACCTCGTACAGCCTTACGTTTAACTTACATAGAAATATTTTCTCGGGCGGAATCGCGGGTTCATGCCCTATCACGTTGCAAACCGAATGTTTCTGCTTCACAACTGTGTATTAGACGGCAGGCGCTAGGTATAGATTATGGTGGGGAGTTGGAGACGCTGCAGATGCTTAGCCGAATCCGTTACACTTTCTCCAACCTCATGAGTAAAATTAGATAATATTTTAGCTACTGTACTACTCGGAGACTCGCAAAAACTGATGGGCCGGTCATCTGAAAAAGATGCGGCGATACTTAGGTTTGAGGAAATCTGCCATCCACAGCCTGAGGGTTTATGAAGGTCGGAGGTGCTCGTTCTCTTGGCGCCTTACGGAGAACCGTAAGTTGCTTTTGAAGGGTTGTCTGACCAAGAACTGTGTTAGGCACTAATAGCTTGAATATGGACCCGATAGTTTGTACATCAAAATCAAATGCAACGCATCCGATACCCCCCTCTTTGGCACACCAAGACTGACAAAAGAACAGATTCTGTAGATGCAGGTGTTCACGAGGAACATACGCATAGCTGAGCCCCTGGTATCGAGTAGAAGATAGTTTCATGTTAGTAGCGGCCAGTTAGTGTCGCCTGCAGGGGAGACCGGACGGATAATTCATTGCCGCCGCTGGATCCAGTGTGTTAAAGGAAGATTAGCGGTTGCGGACCAGGAGGTTAACATTTTCACTCGCAACACATGTGATGTTCGATTCGGTCCCAACCTCAACACACAAAGATCCCCACACAGAGTGGGGTTGGGAGCAGTAACTAACGGTATCGGCCGAAAATTCAGTCGAGTATGCTCCCGGGAAGCTAGATCGAGGGTATGCCTATTGTACCAAGGCCAGATATAGTCATCCTGGGAGCGCAGGGCACGGATCGCAGTCTCAACTAGCCTACGATGTTAGTCGTGGCGGACATTATACATTGGGATATTAGTACACAGCGACGAGTACCACCGATATGTTTCTTCCCACTGTATCGTCGGTGTATTGGAGTACGGAAATGCACGTACAACCTTATCGTCGAACATGTTCAGACATAGGTCGTTTTGGCCATATTTGCTGGAGTGGCGCGGTCCATAGGTCTCCACCGTACCGAGAACACATTTCGAGCCACTCGCGAGACTGCCTAACAGCACCAGTAACGAAAAGCATATTTGTTCTTTTCGTCTCGCGACCACCCTTAAGGGTGAATCTGATTTTTTGAGCCGGGTCCCACGCTCATCCGGGTCCTAACAAAAGTTAGTTGGCTTGGTATAAAAGAACGTAACTCCCAGTCTGGAGGAAGGTGATACGTTTACGTGATCCAAATTTATACCGTTCTTGCTTATACAACCAGAGCCTTTCCCATTAGGGAGCCGCAGGGAAAAGGTGCCTTTCGGGAATAGGCATCACCAAGCACAAAAGTGGGTCACAACGCTGTTTCGCAGAGTGGTTGTAGTAGCTCATCAGCATTTATGACCGCATTCGCGCCCTGCCAGAATCACGTAACATAACCTAGTTAGGCCGGTCGTCAAGGGACTCCCTCCCATTTAGCCTCTTGTAGACATTTACAACCCTTCAGAACGCCCATTCTGTCTTAGTTTTGTCCAAATGGTCCTAAGGGGAGTCCTCAATCTTGCGTAACCCCAGTGAAAGAGATTGTTCGGCCACTACCTTTGACCCGTCGCATTTCGAGGCTAAGGCGCGAACCTTTAACAAGAGAACGCCTTTTTCTTCTTAGAGAGGCGTTCGTTTTTAATGGAAACCCAACCCGTATTGGTATGATTATGACTACCGCGGCCGGAAGACCTCCGCGTACGTGCAGCTTTGCCCAAGAATCCAGCTAATGCAATTGACAAAGCGACGAGGTTTACAATAGTCTGGGCTGAACCCGTCGCGTTTGGGATATTTTGAAATTAGACGCATGTTTTACAACGGGCCGTTCACGTTCGAGACACCTCTTGTACTCGACGTTAGACTAGAACCAAATTAATGTTTGCTCAAGTCTATACGGGATGTGAAATAACCTAGCAGGTATTTCTATGGGACATCCGACTAGGGGCAGCACCGAGGAAACGCAAGAGAGACCATGCACTCTTGAACATTCCCTACTTTAGGAGAATTAGTAGTGATTCCGGCATCCCCTGTTTCCTAGGAATAGAAGAAACAAATCGGGGAGCAAGAAGGAGTCACCGCACCAAAATTGGGCAATTAGTAAAAGGTTCTATCCCACATACTGATGAGCTCTACCGTGCGCTCGTAATCTATCAAGACCATTCCCCTAATGGTTGTGAAAGCCAGTTGTTAAATATCTAGCGGTAAGCGTCTAGCTCACCGCTATGCTCTTGGGGACGATTGCAAACCTGGCTTTTCTGCGATGGATGTCCAGAGCAACCTAATGCCGAGCTACGCTTTGACGTAGTCTCGTCGGATCGATCGTAGGCTATTGAGTCCGAAATCGTGGGCTGAACTAGTAGATAGACAGGGCGCTGTACTCGGCCTGAATCAGCGACCTTCCCTTGAGGGTAGGGTCAGCCTACCTAATACACTAATCCCAGGTACGAGGCCTGTATGTCTCCGCAACAAACTGTGAGTTTGCAGCTAGCAACGGACCCCTCGCGAAGCTGCGGAAAGGAACATAGACCCGCGCTACACTAGCGCCGGAAAGCAATCTACATAATCGCCAAGTTATGCGTGAGGGATTAATTGACTCTACAAAACTATAACGTAAACGTGGTGACGGCATAGTTTCTTGCCACCGGGGAGTACCGCCACGCAGACTGTGCGAGCCACCCCCTTGATCGTATGTTGGCCTGCGCTAAGCGAGATCGGTCTACACATGGGAACTGTGCATCGCGTGAAAACTGCAGTCATGTCCATGACCTGACTGTAAACTGCCCAGACAAGACTACGACGAACTCGATTATGGAGTCAAGGCACGTTTTATCGGGTGTGACAGAGCCGGACAGTCGCCGCGTCCTCTGCCAGGCAAGCGGGCACCCCTAGTTGATCGTGAGGGGTAAGCTTGTGCTGTAACATATTGAGGGGACTGGGTGGAGGGTTAATATGCCACGGGCTATCTTACACAACCTAAGGAGAGCCTCGTAGCCCCTAAGTAAGATATATCCGTGAGACCGTACAATGATACGATAAGCTACCCCAACGCGTCCGTCCCAGGCCCGTTTTAATATGTCCTGTCGCTCTACGATCCGGGCTAAAGGAGAAACAGTATCTTACTGGCCATAATTTTAGATACTATCAATGGATAGCCTCCTATTCCTGTGAACGTCGGGTAGCTGGATCAGCTTTTGCCAAGCTCCTCCGCGGAAATCCATCCGCTCGTCCTCGTAACAGTCAGGCTTCTTGTAGTACACCAATCACTACTGAGGCAATGCAGCTATCCCATCTGCACACGAAGCTTACTTGGGCCATGAGACGTGGGACGCTTTCTAATTGGGTATGTCAGGAAAGACCTTTGTCATAGTTGTTTACTAAGTACGTTCTGAAAATAACCCTTCCCAATTTGTCCAGTCCTCAGGCGAAACACCAAGGAGGCTTCGGGGTGGTCTTTGGATACATCTTAAGTGTCAGTTGATCCAGCGTCCCGCCGCATAGATGCTCATCAATTGATCCTCTATCCATACTTCTGGACCGCAATATAAGATAAGGCTCATAAACACCGCCATAGATATACCAAAAGGCAATCTACAGTCGACGGGGAGACGCTCCCGCCAGTTGTTTTTCACTCACTGTCGCGAGCAGATGTAGAAAGAAACTCTATCTCGGTTAGGGAATGGATTTGGAGCTTCATGGATGAGATTCAAGACACAATCGGTGAGTCTTGCATCTGCAACCCGTTTGGATAGAACTCAGGGGAACGTGCTACCCATATGCACAGCGACAGGGCGAATGCTGGCCGCATAAATGGGCAGCGGATATATAAACCTGCCACGAGTCATGAAGGAGCACTGAGCGTTGCTGAGGGTTTGCTATGTTCTATAGACGATCTGATTGGGCCCAGTACGGGTCCGGGTCTACAACGATACACGACCCGCTCAAGATTACGATCGGACACCTGTGGCGACGCGCGAAAGCGTGACTTCGGAACTTTTCAGACGCTTTCCATGATTCCACTACTTAAATTGAAAAGATCCCACACACATACTCATGGAAAGGGGGTGCTGATGGTGTCCCGCTGCTCAGTTCCTATCGTTTTAGTTATAGATAACATAGGGGGACTGTGCATAAGGCCCGAGTCACTACAGGCCAACTAGTCTGATTCCTGGGCCCCTTACCGGGCATTGGGTAGTCAAATTCCTGCGCAGTTAGACAGCTTCACCCTATCAGACTACGTACTGTTAGCTCTGGTATGTGCGCCGTACGTCTCCTATTCGGTTTTATGGTACGGTGGACATCGTACGAACAAACTAGCCAGAAGTGTTGGGAGGCCCTACTGGGGAAACGCTGCTTTATAATCATGCGGGTCAGCGTTCTCGAGAGTTCATGGGCTACAGAGGGCTGTACCCCCCAATTCCTCCCCTTAACAAGAGCGGATACCGGAACATTCCCAACCTCGTTCCTGCCCAGGGTTTTTTCCTGTTCTGGTTTGTGGACGATTGATTCACTAATCTTTGCATCCGTGCGATCCAGAGTACTAAAGGCCACATTACAGGTTGGGCCATGCCCGCTACATTAACCAAGATCCAGAAATATGGATACACTCGTTTGGCACCGACTATCGTTTCAACATCACACAAGCACCTACTTAGCTGTGGAGATTCCCCGGCTCGGGACTGTTCCGCAGTAAAACCACAGCCACCAAATTCCGACTCCGAGGTTAGGATGGATTCTCGCTACACTTTTGTCGACCTTGACCCGAGGCAATTCACGGTCAAGAACACGGGGGATCACTAGTCATTAGGTCTTTTGTAGTAATGTTATAAACTACAAGCTTCCTGCGGAGTGGTAATCCTTCTATCTTCTACATTAAAAGGCAAGTTAGAGGCCGTTACCATCGTGCTTGGTTACTCGCTTGATTAGTCGCGACATACACACTGGCCGCTAGCTTGTACCACAAAATGCCAAGGAACGCTTGATCCTGTGACGCGGCCTGAAAAAATTGGCAGCAGTCCTGAGAGCATCCTTTAGTGCATTGTCTCCTGTCTGCCCGGGGTAATTGCTTAGGGGACACACTTTCTGGTAAGGTGCCATAGTCCGTAACAAGAGAAGTTAAAACCGACGTTAATCGCAGATGAGCAAAGAATCGACGTATAGTCACGGTGGACTTGTAAGGCGCTCTAGGACTCTGCATAAATGTGCAATAGATGACACGGGCAGCCGATTTGCATCTGACTAACCTTCGGGTTTGGCTCGTGTTGGATAATGTGGTGCGAACGCGGTCACCAATGAGAAGAAGGCCTAGCACTCGCAGTGTCAGCCGGTTTCTGGTGAGCGCAATTTTAGCGTACTGTTTCCGTAGGAAGCCGCTGCTTCGCGCAGCCTGCTATCTTCTAACGATTGATATGAAACCCCAAGGTTCAACTCTTCCACCGGCATATGCTCAGGAATCAACCACGTGCAGAGCGCGCTGAAGAGTGGGCCTCCTACACACTTACCTGTCTAGAAAGTTTCAAAACCGCTACGAACGCGAAGGGCCTCATATATAGATGTTGCGGTGATGTTGTCGTTTAAAGTGCTCGTCTTCCGGCGATCAGAATAAGAACTCCTTGTAATAGGCAACGCACATCCCGTCAGATATGGGGACCTCCAACAGCATTGAAAAAGCGAGATTGAGTACATTGAGTCCGCCTGCGTCCTGGACCCCTCTCTGCAGCTATTTCTTCATGAATTGTCGGGTCGAATAGGGTATTCAATCTCTTGTTCGGTGGGACGGGGCTCCGCGGTTCCGTTGATTAATCCTGAATCTCATGAGCTTTGCTGAGGCTTCGGCTATTCTCGTGCAGTCCGCGGCGAGCCATGCACCAGTGGAGCAGTCCTGGTCCGCTAGCGGTGCACAAAACATAGTGGTCGTGCTGGTTGTATGCTAGAAACTGCGAGGGGGTCCCGACTTCAAGCCTAAGTACCTTTACATGTTTTAATGAAAATCGGTTCGGGTATTGTTTGGGGGATATATACTCATGACTTTTCCTATCTTCGCATCGTATTCCCACACTATCGCGTTAGTGTACGACACTGCATTGGTATGGTTCCTATTCGCACACGATCGACTACAACGATCGCTGCTATCTATCTGGGCCCGTTTAAGCTAACCATGGATATTCAGTACGGTGAGAAGACCATGCCGGCCAGGAGTAGAACCCTAACATAATTTGATGGGAGACTATGCATCGCTAAGGGTAGACCACCGTCTCCGTGATTAAATTTGTTTGCAAACGTCCAACACACTCGGAGAGCTTTGTCTTTTGTGCTTGTAGCGTGTGTATCTTGGACTCGGTACGTCTACGTAAACGTTTTGAGAATGCGCAGTTAACGACGCGTGGGTGACACCCGAGGCCTTTCCGCGAGCGGCGACGAAGTGTCGCGCCGCCCCGACGGTTAGTAAATGAAGCTCTATCGGTCATCGCTTGATTAGGTCAAACGTCAAGTAGTGGTCAGTTTTGTCAAATCAACCTGGCTTGGGAACCGCTGTTATACGAAACCGGGTCTTTCCCTTAGCTAAGCCTCTTTTTATGGTGTACAGCTGACAGCTGTGCCCCCTCGTGGGTTGATATTCTCCGTATCTATATTGCTGTTTCTGCGGAAAATTTACGGAGTTCCATTCCTAAAACTACTTTGTATGTGCTTGCAAGAGCTCCCTGGTCGATGACTTTCGGCCGCACGCCTGGATCTATGCGTATTATAACCTGCTCGAATCAGGGATCTCTCAAGGTGAGATCTATAACCTAATAATTTTCTGGAAGTAAGCGCTTACGTGCTGGACAAACGGGCACATGTTCTGTAGAAATCCCCTGAGCCTGTAGCGGAGCGTGGAACGCAACCGAGTCTCATATTGTAAGCATAGACATGTTATAACAGTCCTTCGCGCTGCGGCAATAGTGTGCCTGGTTATCTTGAACGGTATACAACTGCCCTAAAGAGTAGAACGGACATCATCGCTCCGAAGGTTGGCGGTCCGAAACCTTCCCAGACGAAACCAAGCAAGCGATCTCGGCCGTACATATAGTCATACGCTGGGAGGTAAATGAAAGCGCCAAACGTGCCATCATGGCGCCGGGTCCACGCTACTCCCATATAACTACTCTCGTGAGGGTAGGGTCTAGTGAAAGGGGAGCACCGCAGACTGTGAGCCCGGTGGGATACGGCAGCGGCTTCCCGTTGTCCCCCCCATCGAGTGAGGCGACCTATCTACGATGTGACCGGCAAAAGCTGGATAGAATACACAGCCCCAACAAGTCGCACTCGGAGTATACCGATACTCGACTGCAGAATCCAGCCACCTCCCATTCACCGGTGTAGAACATATGAGAGACCGGTCAAAGTTATATGCTCCGGTGTGTAGCAGTTCAATCAACTGTACGCGGAAAAACCATGTGGACCGGGCATGACTGACGACCTGAGTGCTACGACTTCGCGTAACGTTTCGACAGGTGCAGGATTCGGCTGTTATCCATGAAATATTTCTAGTGAGACGTGGAGAAGACGCGATGTGCGGGGACCTTTTGCTGTGATACTCGATCCAGAAGCGCCCATCGTGCTGGCAAGCGCGTCTAGTTGCGTTGTTGAGTGTTTATGATAGGGGAAATAGGGCCACCAAAGGGCTACGCTTTGCGACGCGGGTAGAATAGAGGGCCCTTCCATGCACTCCCGCGGATGTTCGACTCGGGGACGTCTGTCGTACCAATAAGGCACAGGAGGAGCTCCTCTATCTTAAGAGCGCCGCCTCCTGAGCGGGCGTCGTCTCTGGAACTCAAAAGGCGTGCATCAGAAGTGGGGTTACAAACGCAAGTGATCCGGCGCGGGGGCGGTGGAATCGTTGACTACGGCAAGCGAGAAAATCCTGGTGGCGAAAGTTTACTCGCCTGTAAAAGGTATCAACTCGCACCGAACCTAACATAGCAGTGTCCTGTCCGCAAAATACCTGATATTCGTATCGTTCGTGCATAGATAAACCGGAGACTCGGCTCGATCACAGAGTATATAGCAAAATGCTGGTCATCGTGGGGGCGGTCTATGTTCGTCCATACTGATAGTTATCTGTCTAATACACCAGCGTGTAGTTCACCGGACAAGTGCATGGCCAAGTTGTGCTCCAGCGTATTTAATCACGGGTGTTTATTTAGAAAATAAGCGTCTCGTTACGTAATTGGACCGTGTACCCAAGTTTTGTCCTAATATGGCTTGTTAAACAGAGCGGTTACCACGACTGTGTCACTTGTACAGCAAACTATGGGGCACCGTAGGATGTAACGAACCTACTTCCCGGGATTTCAAGATGTCGCCTGTCATAAGTAGAGCTACATGTCAGGGCTGTAACTCCGTACCGGGGCCATATGGCCGGAGTGATGATGGCGTCCCACGTACCAATGACCGAGTTCGATGAGATCAACCCAGTGCTTACCATTTTACACGGGCAACTCGTACCGCGCCAGTGCATGCTGTTTAAGCAGTCGGGTCCCCGTCTAAGAATAGCCGTCATGAAACCTACCTCCAACGATATCGGACGAACATTGTACACCTCGAGGTTCATATCTCACTACTTCTCCCCTACGTCAAAAGGCTGAGAGTACGCCTACGGATAGCTAATTGCAGCACAGAGTAAGGGACGTTGAGGGCTCCCGAATAGGGTTCATAGTCACGCAGAGGACCATACTTATCATTTCCGATATTGGCGTTACTTTGGGGAACTGCTTATGGGCGCACGATCTGGACGGATCTAGCTACAACTAGATGATAAGTTTATTCCGGGACTCGGAAACCCAACGGAGTGTTGGGCGGCGGAGCTAACCTAAATGTCGTAACTTACTGGTGCCAGAACATACGCCGCATGAGCGCAAACCGCCTTACAATTTACACTATCCCCG

S4
AATTACAAGGTTGATACTTGGTTAGTTGACTGGCTGCTGCAGCACTAAAATCCTGCTCAGTCCACCCGTCCCCTACGCGTCGTTTGAAGGTGAAAGCCTATAAGTAACGAAGCGCACGGTGGATAGGAAAGCGACTGCGCTGCCGATACGAATGCTCTATTACGCTCGTTCACTTCATCGAGTTCGATGAGCCCCTTCGCGGCCGTGGCGGGCATAGTGCTTAACTACGGAGTGTCGTTGCGTATTAGATACACAGCGTTCTAAGCTGCCATGCTACCTGTCGTTGAGGCCATTCTTGTTGCCAGTCTGTGACCAGCTCGACCGGTTCTTCCCCGTCTGTGTCTCACGGCGAACGCTTTTCATGCGCATCAGCGATAATGTCTTGCGCACTAAACAATGCCTATCCCACTCGCCCTTCCTCTACGGTAGAAAGCTATTAATAAATGGGTAGGGACTTGACAGGTGTTCAGCTACGGGCCGTGTGTGACTTGTACCGTCCTTACTAAAAATGCGTCCTGGCTCTTATAGCTGCAGTGGATCACACCATGGGCAACCCAGAAGCTCATATGCGTAAGCACACATGATGCGCCCGCGTTGGGTGCAGCTAGTCAACCGATCATGGCCCTCGTCGATAGCCGGTCGGTATCCATATACGAAGTCTCTCATCCGAGGAGGACGATGTACCAAGTCTTTATACGAAATCCAACCCGTTACATAGAGACACATAAAAATAGGCGCTCCTCACGCAATGCTGGAGCGGAAGGGTGGACAGTGGTTTTCGGAGCGGCCTGTGGACACAGCAAGGCTCACTCTGACGACTCTCCGCTAGCGTTCTTGAGCCATAGGAACTTTGTTGAAAAAGCGCTCTTTGGTAGTCATTATCCTTTCCCGTGAGACGAATCGGCGGTCTTCGATTTGATATGTTGGCTCCAAGAGTGACATGGACCTCGTACAGCCTTACGTTTAACTTACATAGAAATATTTTCTCGGGCGGAATCGCGGGTTCATGCCCTATCACGTTGCAAACCGAATGTTTCTGCTTCACAACTGTGTATTAGACGGCAGGCGCTAGGTATAGATTATGGTGGGGAGTTGGAGACGCTGCAGATGCTTAGCCGAATCCTTTACACTTTCTCCAACCTCATGAGTAAAATTAGATAATATTTTAGCTACTGTACTACTCGGAGACTCGCAAAAACTGATGGGCCGGTCATCTGAAAAAGATGCGGCGATACTTAGGTTTGAGGAAATCTGCCATCCACAGCCTGAGGGTTTATGAAGGTCGGAGGTGCTCGTTCTCTTGGCGCCTTACGGAGAACCGTAAGTTGCTTTTGAAGGGTTGTCTGACCAAGAACTGTGTTAGGCACTAATAGCTTGAATATGGACCCGATAGTTTGTACATCAAAATCAAATGCAACGCATCCGATACCCCCCTCTTTGGCACACCAAGACTGACAAAAGAACAGATTCTGTAGATGCAGGTGTTCACGAGGAACATACGCATAGCTGAGCCCCTGGTATCGAGTAGAAGATAGTTTCATGTTAGTAGCGGCCAGTTAGTGTCGCCTGCAGGGGAGACCGGACGGATAATTCATTGCCGCCGCTGGATCCAGTGTGTTAAAGGAAGATTAGCGGTTGCGGACCAGGAGGTTAACATTTTCACTCGCAACACATGTGATGTTCGATTCGGTCCCAACCTCAACACACAAAGATCCCCACACAGAGTGGGGTTGGGAGCAGTAACTAACGGTATCGGCCGAAAATTCAGTCGAGTATGCTCCCGGGAAGCTAGATCGAGGGTATGCCTATTGTACCAAGGCCAGATATAGTCATCCTGGGAGCGCAGGGCACGGATCGCAGTCTCAACTAGCCTACGATGTTAGTCGTGGCGGACATTATACATTGGGATATTAGTACACAGCGACGAGTACCACCGATATGTTTCTTCCCACTGTATCGTCGGTGTATTGGAGTACGGAAATGCACGTACAACCTTATCGTCGAACATGTTCAGACATAGGTCGTTTTGGCCATATTTGCTGGAGTGGCGCGGTCCATAGGTCTCCACCGTACCGAGAACACATTTCGAGCCACTCGCGAGACTGCCTAACAGCACCAGTAACGAAAAGCATATTTGTTCTTTTCGTCTCGCGACCACCCTTAAGGGTGAATCTGATTTTTTGAGCCGGGTCCCACGCTCATCCGGGTCCTAACAAAAGTTAGTTGGCTTGGTATAAAAGAACGTAACTCCCAGTCTGGAGGAAGGTGATACGTTTACGTGATCCAAATTTATACCGTTCTTGCTTATACAACCAGAGCCTTTCCCATTAGGGAGCCGCAGGGAAAAGGTGCCTTTCGGGAATAGGCATCACCAAGCACAAAAGTGGGTCACAACGCTGTTTCGCAGAGTGGTTGTAGTAGCTCATCAGCATTTATGACCGCATTCGCGCCCTGCCAGAATCACGTAACATAACCTAGTTAGGCCGGTCGTCAAGGGACTCCCTCCCATTTAGCCTCTTGTAGACATTTACAACCCTTCAGAACGCCCATTCTGTCTTAGTTTTGTCCAAATGGTCCTAAGGGGAGTCCTCAATCTTGCGTAACCCCAGTGAAAGAGATTGTTCGGCCACTACCTTTGACCCGTCGCATTTCGAGGCTAAGGCGCGAACCTTTAACAAGAGAACGCCTTTTTCTTCTTAGAGAGGCGTTCGTTTTTAATGGAAACCCAACCCGTATTGGTATGATTATGACTACCGCGGCCGGAAGACCTCCGCGTACGTGCAGCTTTGCCCAAGAATCCAGCTAATGCAATTGACAAAGCGACGAGGTTTACAATAGTCTGGGCTGAACCCGTCGCGTTTGGGATATTTTGAAATTTGACGCATGTTTTACAACGGGCCGTTCACGTTCGAGACACCTCTTGTACTCGACGTTAGACTAGAACCAAATTAATGTTTGCTCAAGTCTATACGGGATGTGAAATAACCTAGCAGGTATTTCTATGGGACATCCGACTAGGGGCAGCACCGAGGAAACGCAAGAGAGACCATGCACTCTTGAACATTCCCTACTTTAGGAGAATTAGTAGTGATTCCGGCATCCCCTGTTTCCTAGGAATAGAAGAAACAAATCGGGGAGCAAGAAGGAGTCACCGCACCAAAATTGGGCAATTAGTAAAAGGTTCTATCCCACATACTGATGAGCTCTACCGTGCGCTCGTAATCTATCAAGACCATTCCCCTAATGGTTGTGAAAGCCAGTTGTTAAATATCTAGCGGTAAGCGTCTAGCTCACCGCTATGCTCTTGGGGACGAATGCAAACCTGGCTTTTCTGCGATGGATGTCCAGAGCAACCTAATGCCGAGCTACGCTTTGACGTAGTCTCGTCGGATCGATCGTAGGCTATTGAGTCCGAAATCGTGGGCTGAACTAGTAGATAGACAGGGCGCTGTACTCGGCCTGAATCAGCGACCTTCCCTTGAGGGTAGGGTCAGCCTACCTAATACACTAATCCCAGGTACGAGGCCTGTATGTCTCCGCAACAAACTGTGAGTTTGCAGCTAGCAACGGACCCCTCGCGAAGCTGCGGAAAGGAACATAGACCCGCGCTACACTAGCGCCGGAAAGCAATCTACATAATCGCCAAGTTATGCGTGAGGGATTAATTGACTCTACAAAACTATAACGTAAACGTGGTGACGGCATAGTTTCTTGCCACCGGGGAGTACCGCCACGCAGAATGTGCGAGCCACCCCCTTGATCGTATGTTGGCCTGCGCTAAGCGAGATCGGTCTACACATGGGAACTGTGCATCGCGTGAAAACTGCAGTCATGTCCATGACCTGACTGTAAACTGCCCAGACAAGACTACGACGAACTCGATTATGGAGTCAAGGCACGTTTTATCGGGTGTGACAGAGCCGGACAGTCGCCGCGTCCTCTGCCAGGCAAGCGGGCACCCCTAGTTGATCGTGAGGGGTAAGCTTGTGCTGTAACATATTGAGGGGACTTGGTGGAGGGTTAATATGCCACGGGCTATCTTACACAACCTAAGGAGAGCCTCGTAGCCCCTAAGTAAGATATATCCGTGAGACCGTACAATGATACGATAAGCTACCCCAACGCGTCCGTCCCAGGCCCGTTTTAATATGTCCTGTCGCTCTACGATCCGGGCTAAAGGAGAAACAGTATCTTACTGGCCCTAATTTTAGATACTATCAATGGATAGCCTCCTATTCCTGTGAACGTCGGGTAGCTGGATCAGCTTTTGCCAAGCTCCTCCGCGGAAATCCATCCGCTCGTCCTCGTAACAGTCAGGCTTCTTGTAGTACACCAATCACTACTGAGGCAATGCAGCTATCCCATCTGCACACGAAGCTTACTTGGGCCATGAGACGTGGGACGCTTTCTAATTGGGTATGTCAGGAAAGACCTTTGTCATAGTTGTTTACTAAGTACGTTCTGAAAATAACCCTTCCCAATTTGTCCAGTCCTCAGGCGAAACACCAAGGAGGCTTCGGGGTGGTCTTTGGATACATCTTAAGTGTCAGTTGATCCAGCGTCCCGCCGCATAGATGCTCATCAATTGATCCTCTATCCATACTTCTGGACCGCACTATAAGATAAGGCTCATAAACACCGCCATAGATATACCAAAAGGCAATCTACAGTCGACGGGGAGACGCTCCCGCCAGTTGTTTTTCACTCACTGTCGCGAGCAGATGTAGAAAGAAACTCTATCTCGGTTAGGGAATGGATTTGGAGCTTCATGGATGAGATTCAAGACACAATCGGTGAGTCTTGCATCTGCAACCCGTTTGGATAGAACTCAGGGGAACGTGCTACCCATATGCACAGCGACAGGGCGAATGCTGGCCGCATAAATGGGCAGCGGATATATAAACCTGCCACGAGTCATGAAGGAGCACTGAGCGTTGCTGAGGGTTTGCTATGTTCTATAGACGATCTGATTGGGCCCAGTACGGGTCCGGGTCTACAACGATACACGACCCGCTCAAGATTACGATCGGACACCTGTGGCGACGCGCGAAAGCGTGACTTCGGAACTTTTCAGACGCTTTCCATGATTCCACTACTTAAATTGAAAAGATCCCACACACATACTCATGGAAAGGGGGTGCTGATGGTGTCCCGCTGCTCAGTTCCTATCGTTTTAGTTATAGATAACATAGGGGGACTGTGCATAAGGCCCGAGTCACTACAGGCCAACTAGTCTGATTCCTGGGCCCCTTACCGGGCATTGGGTAGTCAAATTCCTGCGCAGTTAGACAGCTTCACCCTATCAGACTACGTACTGTTAGCTCTGGTATGTGCGCCGTACGTCTCCTATTCGGTTTTATGGTACGGTGGACATCGTACGAACAAACTAGCCAGAAGTGTTGGGAGGCCCTACTGGGGAAACGCTGCTTTATAATCATGCGGGTCAGCGTTCTCGAGAGTTCATGGGCTACAGAGGGCTGTACCCCCCAATTCCTCCCCTTAACAAGAGCGGATACCGGAACATTCCCAACCTCGTTCCTGCCCAGGGTTTTTTCCTGTTCTGGTTTGTGGACGATTGATTCACTAATCTTTGCATCCGTGCGATCCAGAGTACTAAAGGCCACATTACAGGTTGGGCCATGCCCGCTACATTAACCAAGATCCAGAAATATGGATACACTCGTTTGGCACCGACTATCGTTTCAACATCACACAAGCACCTACTTAGCTGTGGAGATTCCCCGGCTCGGGACTGTTCCGCAGTAAAACCACAGCCACCAAATTCCGACTCCGAGGTTAGGATGGATTCTCGCTACACTTTTGTCGACCTTGACCCGAGGCAATTCACGGTCAAGAACACGGGGGATCACTAGTCATTAGGTCTTTTGTAGTAATGTTATAAACTACAAGCTTCCTGCCGAGTGGTAATCCTTCTATCTTCTACATTAAAAGGCAAGTTAGAGGCCGTTACCATCGTGCTTGGTTACTCGCTTGATTAGTCGCGACATACACACTGGCCGCTAGCTTGTACCACAAAATGCCAAGGAACGCTTGATCCTGTGACGCGGCCTGAAAAAATTGGCAGCAGTCCTGAGAGCATCCTTTAGTGCATTGTCTCCTGTCTGCCCGGGGTAATTGCTTAGGGGACACACTTTCTGGTAAGGTGCCATAGTCCGTAACAAGAGAAGTTAAAACCGACGTTAATCGCAGATGAGCAAAGAATCGACGTATAGTCACGGTGGACTTGTAAGGCGCTCTAGGACTCTGCATAAATGTGCAATAGATGACACGGGCAGCCGATTTGCATCTGACTAACCTTCGGGTTTGGCTCGTGTTGGATAATGTGGTGCGAACGCGGTCACCAATGAGAAGAAGGCCTAGCACTCGCAGTGTCAGCCGGTTTCTGGTGAGCGCAATTTTAGCGTACTGTTTCCGTAGGAAGCCGCTGCTTCGCGCAGCCTGCTATCTTCTAACGATTGATATGAAACCCCAAGGTTCAACTCTTCCACCGGCATATGCTCAGGAATCAACCACGTGCAGAGCGCGCTGAAGAGTGGGCCTCCTACACACTTACCTGTCTAGAAAGTTTCAAAACCGCTACGAACGCGAAGGGCCTCATATATAGATGTTGCGGTGATGTTGTCGTTTAAAGTGCTCGTCTTCCGGCGATCAGAATAAGAACTCCTTGTAATAGGCAACGCACATCCCGTCAGATATGGGGACCTCCAACAGCATTGAAAAAGCGAGATTGAGTACATTGAGTCCGCCTGCGTCCTGGACCCCTCTCTGCAGCTATTTCTTCATGAATTGTCGGGTCGAATAGGGTATTCAATCTCTTGTTCGGTGGGACGGGGCTCCGCGGTTCCGTTGATTAATCCTGAATCTCATGAGCTTTGCTGAGGCTTCGGCTATTCTCGTGCAGTCCGCGGCGAGCCATGCACCAGTGGAGCAGTCCTGGTCCGCTAGCGGTGCACAAAACATAGTGTTCGTGCTGGTTGTATGCTAGAAACTGCGAGGGGGTCCCGACTTCAAGCCTAAGTACCTTTACATGTTTTAATGAAAATCGGTTCGGGTATTGTTTGGGGGATATATACTCATGACTTTTCCTATCTTCGCATCGTATTCCCACACTATCGCGTTAGTGTACGACACTGCATTGGTATGGTTCCTATTCGCACACGATCGACTACAACGATCGCTGCTATCTATCTGGGCCCGTTTAAGCTAACCATGGATATTCAGTACGGTGAGAAGACCATGCCGGCCAGGAGTAGAACCCTAACATAATTTGATGGGAGACTATGCATCGCTAAGGGTAGACCACCGTCTCCGTGATTAAATTTGTTTGCAAACGTCCAACACACTCGGAGAGCTTTGTCTTTTGTGCTTGTAGCGTGTGTATCTTGGACTCGGTACGTCTACGTAAACGTTTTGAGAATGCGCAGTTAACGACGCGTGGGTGACACCCGAGGCCTTTCCGCGAGCGGCGACGAAGTGTCGCGCCGCCCCGACGGTTAGTAAATGAAGCTCTATCGGTCATCGCTTGATTAGGTCAAACGTCAAGTAGTGGTCAGTTTTGTCAAATCAACCTGGCTTGGGAACCGCTGTTATACGAAACCGGGTCTTTCCCTTAGCTAAGCCTCTTTTTATGGTGTACAGCTGACAGCTGTGCCCCCTCGTGGGTTGATATTCTCCGTATCTATATTGCTGTTTCTGCGGAAAATTTACGGAGTTCCATTCCTAAAACTACTTTGTATGTGCTTGCAAGAGCTCCCTGGTCGATGACTTTCGGCCGCACGCCTGGATCTATGCGTATTATAACCTGCTCGAATCAGGGATCTCTCAAGGTGAGATCTATAAGCTAATAATTTTCTGGAAGTAAGCGCTTACGTGCTGGACAAACGGGCACATGTTCTGTAGAAATCCCCTGAGCCTGTAGCGGAGCGTGGAACGCAACCGAGTCTCATATTGTAAGCATAGACATGTTATAACAGTCCTTCGCGCTGCGGCAATAGTGTGCCTGGTTATCTTGAACGGTATACAACTGCCCTAAAGAGTAGAACGGACATCATCGCTCCGAAGGTTGGCGGTCCGAAACCTTCCCAGACGAAACCAAGCAAGCGATCTCGGCCGTACATATAGTCATACGCTGGGAGGTAAATGAAAGCGCCAAACGTGCCATCATGGCGCCGGGTCCACGCTACTCCCATATAACTACTCTCGTGAGGGTAGGGTCTAGTGAAAGGGGAGCACCGCAGACTGTGAGCCCGGTGGGATACGGCAGCGGCTTCCCGTTGTCCCCCCCATCGAGTGAGGCGACCTATCTACGATGTGACCGGCAAAAGCTGGATAGAATACACAGCCCCAACAAGTCGCACTCGGAGTATACCGATACTCGACTGCAGAATCCAGCCACCTCCCATTCACCGGTGTAGAACATATGAGAGACCGGTCAAAGTTATATGCTCCGGTGTGTAGCAGTTCAATCAACTGTACGCGGAAAAACCATGTGGACCGGGCATGACTGACGACCTGAGTGCTACGACTTCGCGTAACGTTTCGACAGGTGCAGGATTCGGCTGTTATCCATGAAATATTTCTAGTGAGACGTGGAGAAGACGCGATGTGCGGGGACCTTTTGCTGTGATACTCGATCCAGAAGCGCCCATCGTGCTGGCAAGCGCGTCTAGTTGCGTTGTTGAGTGTTTATGATAGGGGAAATAGGGCCACCAAAGGGCTACGCTTTGCGACGCGGGTAGAATAGAGGGCCCTTCCATGCACTCCCGCGGATGTTCGACTCGGGGACGTCTGTCGTACCAATAAGGCACAGGAGGAGCTCCTCTATCTTAAGAGCGCCGCCTCCTGAGCGGGCGTCGTCTCTGGAACTCAAAAGGCGTGCATCAGAAGTGGGGTTACAAACGCAAGTGATCCGGCGCGGGGGCGGTGGAATCGTTGACTACGGCAAGCGAGAAAATCCTGGGGGCGAAAGTTTACTCGCCTGTAAAAGGTATCAACTCGCACCGAATCTAACATAGCAGTGTCCTGTCCGCAAAATACCTGATATTCGTATCGTTCGTGCATAGATAAACCGGAGACTCGGCTCGATCACAGAGTATATAGCAAAATGCTGGTCATCGTGGGGGCGGTCTATGTTCGTCCATACTGATAGTTATCTGTCTAATACACCAGCGTGTAGTTCACCGGACAAGTGCATGGCCAAGTTGTGCTCCAGCGTATTTAATCACGGGTGTTTATTTAGAAAATAAGCGTCTCGTTACGTAATTGGACCGTGTACCCAAGTTTTGTCCTAATATGGCTTGTTAAACAGAGCGGTTACCACGACTGTGTCACTTGTACAGCAAACTATGGGGCACCGTAGGATGTAACGAACCTACTTCCCGGGATTTCAAGATGTCGCCTGTCATAAGTAGAGCTACATGTCAGGGCTGTAACTCCGTACCGGGGCCATATGGCCGGAGTGATGATGGCGTCCCACGTACCAATGACCGAGTTCGATGAGATCAACCCAGTGCTTACCATTTTACACGGGCAACTCGTACCGCGCCAGTGCATGCTGTTTAAGCAGTCGGGTCCCCGTCTAAGAATAGCCGTCATGAAACCTACCTCCAACGATATCGGACGAACATTGTACACCTCGAGGTTCATATCTCACTACTTCTCCCCTACGTCAAAAGGCTGAGAGTACGCCTACGGATAGCTAATTGCAGCACAGAGTAAGGGACGTTGAGGGCTCCCGAATAGGGTTCATAGTCACGCAGAGGACCATACTTATCATTTCCGATATTGGCGTTACTTTGGGGAACTGCTTATGGGCGCACGATCTGGACGGATCTAGCTACAACTAGATGATAAGTTTATTCCGGGACTCGGAAACCCAACGGAGTGTTGGGCGGCGGAGCTAACCTAAATGTCGTAACTTACTGGTGCCAGAACATACGACGCATGAGCGCAAACCGCCTTACAATTTACACTATCCCCG

S5
AATTACAAGGTTGATACTTGGTTAGTTGACTGGCTGCTGCAGCACTAAAATCCTGCTCAGTCCACCCGTCCCCTACGCGTCGTTTGAAGGTGAAAGCCTATAAGTAACGAAGCGCACGGTGGATAGGAAAGCGACTGCGCTGCCGATACGAATGCTCTATTACGCTCGTTCACTTCATCGAGTTCGATGAGCCCCTTCGCGGCCGTGGCGGGCATAGTGCTTAACTACGGAGTGTCGTTGCGTATTAGATACACAGCGTTCTAAGCTGCCATGCTACCTGTCGTTGAGGCCATTCTTGTTGCCAGTCTGTGACCAGCTCGACCGGTTCTTCCCCGTCTGTGTCTCACGGCGAACGCTTTTCATGCGCATCAGCGATAATGTCTTGCGCACTAAACAATGCCTATCCCACTCGCCGTTCCTCTACGGTAGAAAGCTATTAATAAATGGGTAGGGACTTGACAGGTGTTCAGCTACGGGCCGTGTGTGACTTGTACCGTCCTTACTAAAAATGCGTCCTGGCTCTTATAGCTGCAGTGGATCACACCATGGGCAACCCAGAAGCTCATATGCGTAAGCACACATGATGCGCCCGCGTTGGGTGCAGCTAGTCAACCGATCATGGCCCTCGTCGATAGCCGGCCGGTATCCATATACGAAGTCTCTCATCCGAGGAGGACGATGTACCAAGTCTTTATACGAAATCCAACCCGTTACATAGAGACACATAAAAATAGGCGCTCCTCACGCAATGCTGGAGCGGAAGGGTGGACAGTGGTTTTCGGAGCGGCCTGTGGACACAGCAAGGCTCACTCTGACGACTCTCCGCTAGCGTTCTTGAGCCATAGGAACTTTGTTGAAAAAGCGCTCTTTGGTAGTCATTATCCTTTCCCGTGAGACGAATCGGCGGTCTTCGATTTGATATGTTGGCTCCAAGAGTGACATGGACCTCGTACAGCCTTACGTTTAACTTACATAGAAATATTTTCTCGGGCGGAATCGCGGGTTCATGCCCTATCACGTTGCAAACCGAATGTTTCTGCTTCACAACTGTGTATTAGACGGCAGGCGCTAGGTATAGATTATGGTGGGGAGTTGGAGACGCTGCAGATGCTTAGCCGAATCCTTTACACTTTCTCCAACCTCATGAGTAAAATTAGATAATATTTTAGCTACTGTACTACTCGGAGACTCGCAAAAACTGATGGGCCGGTCATCTGAAAAAGATGCGGCGATACTTAGGTTTGAGGAAATCTGCCATCCACAGCCTGAGGGTTTATGAAGGTCGGAGGTGCTCGTTCTCTTGGCGCCTTACGGAGAACCGTAAGTTGCTTTTGAAGGGTTGTCTGACCAAGAACTGTGTTAGGCACTAATAGCTTGAATATGGACCCGATAGTTTGTACATCAAAATCAAATGCAACGCATCCGATACCCCCCTCTTTGGCACACCAAGACTGACAAAAGAACAGATTCTGTAGATGCAGGTGTTCACGAGGAACATACGCATAGCTGAGCCCCTGGTATCGAGTAGAAGATAGTTTCATGTTAGTAGCGGCCAGTTAGTGTCGCCTGCAGGGGAGACCGGACGGATAATTCATTGCCGCCGCTGGATCCAGTGTGTTAAAGGAAGATTAGCGGTTGCGGACCAGGAGGTTAACATTTTCACTCGCAACACATGTGATGTTCGATTCGGTCCCAACCTCAACACACAAAGATCCCCACACAGAGTGGGGTTGGGAGCAGTAACTAACGGTATCGGCCGAAAATTCAGTCGAGTATGCTCCCGGGAAGCTAGATCGAGGGTATGCCTATTGTACCAAGGCCAGATATAGTCATCCTGGGAGCGCAGGGCACGGATCGCAGTCTCAACTAGCCTACGATGTTAGTCGTGGCGGACATTATACATTGGGATATTAGTACACAGCGACGAGTACCACCGATATGTTTCTTCCCACTGTATCGTCGGTGTATTGGAGTACGGAAATGCACGTACAACCTTATCGTCGAACATGTTCAGACATAGGTCGTTTTGGCCATATTTGCTGGAGTGGCGCGGTCCATAGGTCTCCACCGTACCGAGAACACATTTCGAGCCACTCGCGAGACTGCCTAACAGCACCAGTAACGAAAAGCATATTTGTTCTTTTCGTCTCGCGACCACCTTTAAGGGTGAATCTGATTTTTTGAGCCGGGTCCCACGCTCATCCGGGTCCTAACAAAAGTTAGTTGGCTTGGTATAAAAGAACGTAACTCCCAGTCTGGAGGAAGGTGATACGTTTACGTGATCCAAATTTATACCGTTCTTGCTTATACAACCAGAGCCTTTCCCATTAGGGAGCCGCAGGGAAAAGGTGCCTTTCGGGAATAGGCATCACCAAGCACAAAAGTGGGTCACAACGCTGTTTCGCAGAGTGGTTGTAGTAGCTCATCAGCATTTATGACCGCATTCGCGCCCTGCCAGAATCACGTAACATAACCTAGTTAGGCCGGTCGTCAAGGGACTCCCTCCCATTTAGCCTCTTGTAGACATTTACAACCCTTCAGAACGCCCATTCTGTCTTAGTTTTGTCCAAATGGTCCTAAGGGGAGTCCTCAATCTTGCGTAACCCCAGTGAAAGAGATTGTTCGGCCACTACCTTTGACCCGTCGCATTTCGAGGCTAAGGCGCGAACCTTTAACAAGAGAACGCCTTTTTCTTCTTAGAGAGGCGTTCGTTTTTAATGGAAACCCAACCCGTATTGGTATGATTATGACTACCGCGGCCGGAAGACCTCCGCGTACGTGCAGCTTTGCCCAAGAATCCAGCTAATGCAATTGACAAAGCGACGAGGTTTACAATAGTCTGGGCTGAACCCGTCGCGTTTGGGATATTTTGAAATTTGACGCATGTTTTACAACGGGCCGTTCACGTTCGAGACACCTCTTGTACTCGACGTTAGACTAGAACCAAATTAATGTTTGCTCAAGTCTATAGGGGTTGTGAAATAACCTAGCAGGTATTTCTATGGGACATCCGACTAGGGGCAGCACCGAGGAAACGCAAGAGAGACCATGCACTCTTGAACATTCCCTACTTTAGGAGAATTAGTAGTGATTCCGGCATCCCCTGTTTCCTAGGAATAGAAGAAACAAATCGGGGAGCAAGAAGGAGTCACCGCACCAAAATTGGGTAATTAGTAAAAGGTTCTATCCCACATACTGATGAGCTCTACCGTGCGCTCGTAATCTATCAAGACCATTCCCCTAATGGTTGTGAAAGCCAGTTGTTAAATATCTAGCGGTAAGCGTCTAGCTCACCGCTATGCTCTTGGGGACGATTGCAAACCTGGCTTTTCTGCGATGGATGTCCAGAGCAACCTAATGCCGGGCTACGCTTTGACGTAGTCTCGTCGGATCGATCGTAGGCTATTGAGTCCGAAATCGTGGGCTGAACTAGTAGATAGACAGGGCGCTGTACTCGGCCTGAATCAGCGACCTTCCCTTGAGGGTAGGGTCAGCCTACCTAATACACTAATCCCAGGTACGAGGCCTGTATGTCTCCGCAACAAACTGTGAGTTTGCAGCTAGCAACGGACCCCTCGCGAAGCTGCGGAAAGGAACATAGACCCGCGCTACACTAGCGCCGGAAAGCAATCTACATAATCGCCAAGTTATGCGTGAGGGATTAATTGACTCTACAAAACTATAACGTAAACGTGGTGACGGCATAGTTTCTTGCCACCGGGGAGTACCGCCACGCAGAATGTGCGAGCCACCCCCTTGATCGTATGTTGGCCTGCGCTAAGCGAGATCGGTCTACACATGGGAACTGTGCATCGCGTGAAAACTGCAGTCATGTCCATGACCTGACTGTAAACTGCCCAGACAAGACTACGACGAACTCGATTATGGAGTCAAGGCACGTTTTATCGGGTGTGACAGAGCCGGACAGTCGCCGCGTCCTCTGCCAGGCAAGCGGGCACCCCTAGTTGATCGTGAGGGGTAAGCTTGTGCTGTAACATATTGAGGGGACTTGGTGGAGGGTTAATATGCCACGGGCTATCTTACACAACCTAAGGAGAGGCTCGTAGCCCCTAAGTAAGATATATCCGTGAGACCGTACAATGATACGATAAGCTACCCCAACGCGTCCGTCCCAGGCCCGTTTTAATATGTCCTGTCGCTCTACGATCCGGGCTAAAGGAGAAACAGTATCTTACTGGCCATAATTTTAGATACTATCAATGGATAGCCTCCTATTCCTGTGAACGTCGGGTAGCTGGATCAGCTTTTGCCAAGCTCCTCCGCGGAAATCCATCCGCTCGTCCTCGTAACAGTCAGGCTTCTTGTAGTACACCAATCACTACTGAGGCAATGCAGCTATCCCATCTGCACACGAAGCTTATTTGGGCCATGAGACGTGGGACGCTTTCTAATTGGGTATGTCAGGAAAGACCTTTGTCATAGTTGTTTACTAAGTACGTTCTGAAAATAACCCTTCCCAATTTGTCCAGTCCTCAGGCGAAACACCAAGGAGGCTTCGGGGTGGTCTTTGGATACATCTTAAGTGTCAGTTGATCCAGCCTCCCGCCGCATAGATGCTCATCAATTGATCCTCTATCCATACTTCTGGACCGCAATATAAGATAAGGCTCATAAACACCGCCATAGATATACCAAAAGGCAATCTACAGTCGACGGGGAGACGCTCCCGCCAGTTGTTTTTCACTCACTGTCGCGAGCTGATGTAGAAAGAAACTCTATCTCGGTTAGGGAATGGATTTGGAGCTTCATGGATGAGATTCAAGACACAATCGGTGAGTCTTGCATCTGCAACCCGTTTGGATAGAACTCAGGGGAACGTGCTACCCATATGCACAGCGACAGGGCGAATGCTGGCCGCATAAATGGGCAGCGGATATATAAACCTGCCACGAGTCATGAAGGAGCACTGAGCGTTGCTGAGGGTTTGCTTTGTTCTATAGACGATCTGATTGGGCCCAGTACGGGTCCGGGTCTACAACGATACACGACCCGCTCAAGATTACGATCGGACACCTGTGGCGACGCGCGAAAGCGTGACTTCGGAACTTTTCAGACGCTTTCCATGATTCCACTACTTAAATTGAAAAGATCCCACACACATACTCATGGAAAGGGGGTGCTGATGGTGTCCCGCTGCTCAGTTCCTATCGTTTTAGTTATAGATAACATAGGGGGACTGTGCATAAGGCCCGAGTCACTACAGGCCAACTAGTCTGATTCCTGGGCCCCTTACCGGGCATTGGGTAGTCAAATTCCTGCGCAGTTAGACAGCTTCACCCTATCAGACTACGTACTGTTAGCTCTGGTATGTGCGCCGTACGTCTCCTATTCGGTTTTATGGTACGGTGGACATCGTACGAACAAACTAGCCAGAAGTGTTGGGAGGCCCTACTGGGGAAACGCTGCTTTATAATCATGCGGGGCAGCGTTCTCGAGAGTTCATGGGCTACAGAGGGCTGTACCCCCCAATTCCTCCCCTTAACAAGAGCGGATACCGGAACATTCCCAACCTCGTTCCTGCCCAGGGTTTTTTCCTGTTCTGGTTTGTGGACGATTGATTCACTAATCTTTGCATCCGTGCGATCCAGAGTACTAAAGGCCACATTACAGGTTGGGCCATGCCCGCTACATTAACCAAGATCCAGAAATATGGATACACTCGTTTGGCACCGACTATCGTTTCAACATCACACAAGCACCTACTTAGCTGTGGAGATTCCCCGGCTCGGGACTGTTCCGCAGTAAAACCACAGCCACCAAATTCCGACTCCGAGGTTAGGATGGATTCTCGCTACACTTTTGTCGACCTTGACCCGAGGCAATTCACGGTCAAGAACACGGGGGATCACTAGTCATTAGGTCTTTTGTAGTAATGTTATAAACTACAAGCTTCCTGCGGAGTGGTAATCCTTCTATCTTCTACATTAAAAGGCAAGTTAGAGGCCGTTACCATCGTGCTTGGTTACTCGCTTGATTAGTCGCGACATACACACTGGCCGCTAGCTTGTACCACAAAATGCCAAGGAACGCTTGATCCTGTGACGCGGCCTGAAAAAATTGGCAGCAGTCCTGAGAGCATCCTTTAGTGCATTGTCTCCTGTCTGCCCGGGGTAATTGCTTAGGGGACACACTTTCTGGTAAGGTGCCATAGTCCGAAACAAGAGAAGTTAAAACCGACGTTAATCGCAGATGAGCAAAGAATCGACGTATAGTCACGGTGGACTTGTAAGGCGCTCTAGGACTCTGCATAAATGTGCAATAGATGACACGGGCAGCCGATTTGCATCTGACTAACCTTCGGGTTTGGCTCGTGTTGGATAATGTGGTGCGAACGCGGTCACCAATGAGAATAAGGCCTAGCACTCGCAGTGTCAGCCGGTTTCTGGTGAGCGCAATTTTAGCGTACTGTTTCCGTAGGAAGCCGCTGCTTCGCGCAGCCTGCTATCTTCTAACGATTGATATGAAACCCCAAGGTTCAACTCTTCCACCGGCATATGCTCAGGAATCAACCACGTGCAGAGCGCGCTGAAGAGTGGGCCTCCTACACACTTACCTGTCTAGAAAGTTTCAAAACCGCTACGAACGCGAAGGGCCTCATATATAGATGTTGCGGTGATGTTGTCGTTTAAAGTGCTCGTCTTCCGGCGATCAGAATAAGAACTCCTTGTAATAGGCAACGCACATCCCGTCAGAAATGGGGACCTCCAACAGCATTGAAAAAGCGAGATTGAGTACATTGAGTCCGCCTGCGTCCTGGACCCCTCTCTGCAGCTATTTCTTCATGAATTGTCGGGTCGAATAGGGTATTCAATCTCTTGTTCGGTGGGACGGGGCTCCGCGGTTCCGTTGATTAATCCTGAATCTCATGAGCTTTGCTGAGGCTTCGGCTATTCTCGTGCAGTCCGCGGCGAGCCATGCACCAGTGGAGCAGTCCTGGTCCGCTAGCGGTGCACAAAACATAGTGGTCGTGCTGGTTGTCTGCTAGAAACTGCGAGGGGGTCCCGACTTCAAGCCTAAGTACCTTTACATGTTTTAATGAAAATCGGTTCGGGTATTGTTTGGGGGATATATACTCATGACTTTTCCTATCTTCGCATCGTATTCCCACACTATCGCGTTAGTGTACGACACTGCATTGGTATGGTTCCTATTCGCACACGATCGACTACAACGATCGCTGCTATCTATCTGGGCCCGTTTAAGCTAACCATGGATATTCAGTACGGTGAGAAGACCATGCCGGCCAGGAGTAGAACCCTAACATAATTTGATGGGAGACTATGCATCGCTAAGGGTAGACCACCGTCTCCGTGATTAAATTTGTTTGCAAACGTCCAACACACTCGGAGAGCTTTGTCTTTTGTGCTTGTAGCGTGTGTATCTTGGAATCGGTACGTCTACGTAAACGTTTTGAGAATGCGCAGTTAACGACGCGTGGGTGACACCCGAGGCCTTTCCGCGAGCGGCGACGAAGTGTCGCGCCGCCCCGACGGTTAGTAAATGAAGCTCTATCGGTCATCGCTTGATTAGGTCAAACGTCAAGTAGTGGTCAGTTTTGTCAAATCAACCTGGCTTGGGAACCGCTGTTATACGAAACCGGGTCTTTCCCTTAGCTAAGCCTCTTTTTATGGTGTACAGCTGACAGCTGTGCCCCCTCGTGGGTTGATATTCTCCGTATCTATATTGCTGTTTCTGCGGAAAATTTACGGAGTTCCATTCCTAAAACTACTTTGTATGTGCTTGCAAGAGCTCCCTGGTCGATGACTTTCGGCCGCACGCCTGGATCTATGCGTATTATAACCTGCTCGAATCAGGGATCTCTCAAGGTGAGATCTATAACCTAATAATTTTCTGGAAGTAAGCGCTTACGTGCTGGACAAACGGGCACATGTTCTGTAGAAATCCCCTGAGCCTGTAGCGGAGCGTGGAACGCAACCGAGTCTCATATTGTAAGCATAGACATGTTATAACAGTCCTTCGCGCTGCGGCAATAGTGTGCCTGGTTATCTTGAACGGTATACAACTGCCCTAAAGAGTAGAACGGACATCATCGCTCCGAAGGTTGGCGGTCCGAAACCTTCCCAGACGAAACCAAGCAAGCGATCTCGGCCGTACATATAGTCATACGCTGGGAGGTAAATGAAAGCGCCAAACGTGCCATCATGGCGCCGGGTCCACGCTACTCCCATATAACTACTCTCGTGAGGGTAGGGTCTAGTGAAAGGGGAGCACCGCAGACTGTGAGCCCGGTGGGATACGGCAGCGGCTTCCCGTTGTCCCCCCCATCGAGTGAGGCGACCTATCTACGATGTGACCGGCAAAAGCTGGATAGAATACACAGCCCCAACAAGTCGCACTCGGAGTATACCGATACTCGACTGCAGAATCCAGCCACCTCCCATTCACCGGTGTAGAACATATGAGAGACCGGTCAAAGTTATATGCTCCGGTGTGTAGCAGTTCAATCAACTGTACGCGGAAAAACCATGTGGACCGGGCAGGACTGACGACCTGAGTGCTACGACTTCGCGTAACGTTTCGACAGGTGCAGGATTCGGCTGTTATCCATGAAATATTTCTAGTGAGACGTGGAGAAGACGCGATGTGCGGGGACCTTTTGCTGTGATACTCGATCCAGAAGCGCCCATCGTGCTGGCAAGCGCGTCTAGTGGCGTTGTTGAGTGTTTATGATAGGGGATATAGGGCCACCAAAGGGCTACGCTTTGCGACGCGGGTAGAATAGAGGGCCCTTCCATGCACTCCCGCGGATGTTCGACTCGGGGACGTCTGTCGTACCAATAAGGCACAGGAGGAGCTCCTCTATCTTAAGAGCGCCGCCTCCTGAGCGGGCGTCGTCTCTGGAACTCAAAAGGCGTGCATCAGAAGTGGGGTTACAAACGCAAGTGATCCGGCCCGGGGGCGGTGGAATCGTTGACTACGGCAAGCGAGAAAATCCTGGTGGCGAAAGTTTACTCGCCTGTAAAAGGTATCAACTCGCACCGAACCTAACATAGCAGTGTCCTGTCCGCAAAATACCTGATATTCGTATCGTTCGTGCATAGATAAACCGGAGACTCGGCTCGATCACAGAGTATATAGCAAAATGCTGGTCATCGTGGGGGCGGTCTATGTTCGTCCATACTGATAGTTATCTGTCTAATACACCAGCGTGTAGTTCACCGGACAAGTGCATGGCCAAGTTGTGCTCCAGCGTATTTAATCACGGGTGTTTATTTAGAAAATAAGCGTCTCGTTACGTAATTGGAGCGTGTACCCAAGTTTTGTCCTAATATGGCTTGTTAAACAGAGCGGTTACCACGACTGTGTCACTTGTACAGCAAACTATGGGGCACCGTAGGATGTAACGAACCTACTTCCCGGGATTTCAAGATGTCGCCTGTCATAAGTAGAGCTACATGTCAGGGCTGTAACTCCGTACCGAGGCCATATGGCCGGAGTGATGATGGCGTCCCACGTACCGATGACCGAGTTCGATGAGATCAACCCAGTGCTTACCATTTTACACGGGCAACTCGTACCGCGCCAGTGCATGCTGTTTAAGCAGTCGGGTCCCCGTCTAAGAATAGCCGTCATGAAACCTACCTCCAACGATATCGGACGAACATTGTACACCTCGAGGTTCATATCTCACTACTTCTCCCCTACGTCAAAAGGCTGAGAGTACGCCTACGGATAGCTAATTGCAGCACAGAGTAAGGGACGTTGAGGGCTCCCGAATAGGGTTCATAGTCACGCAGAGGACCATACTTATCATTTCCGATATTGGCGTTACTTTGGGGAACTGCTTATGGGCGCACGATCTGGACGGATCTCGCTACAACTAGATGATAAGTTTATTCCGGGACTCGGAAACCCAACGGAGTGCTGGGCGGCGGAGCTAACCTAAATGTCGTAACTTACTGGTGCCAGAACATACGACGCATGAGCGCAAACCGCCTTACAATTTACACTATCCCCG

S6
AATTACAAGGTTGATACTTGGTTAGTTGACTGGCTGCTGCAGCACTAAAATCCTGCTCAGTCCACCCGTCCCCTACGCGTCGTTTGAAGGTGAAAGCCTATAAGTAACGAAGCGCACGGTGGATAGGAAAGCGACTGCGCTGCCGATACGAATGCTCTATTACGCTCGTTCACTTCATCGAGTTCGATGAGCCCCTTCGCGGCCGTGGCGGGCATAGTGCTTAACTACGGAGTGTCGTTGCGTATTAGATACACAGCGTTCTAAGCTGCCATGCTACCTGTCGTTGAGGCCATTCTTGTTGCCAGTCTGTGACCAGCTCGACCGGTTCTTCCCCGTCTGTGTCTCACGGCGAACGCTTTTCATGCGCATCAGCGATAATGTCTTGCGCACTAAACAATGCCTATCCCACTCGCCGTTCCTCTACGCTAGAAAGCTATTAATAAATGGGTAGGGACTTGACAGGTGTTCAGCTACGGGCCGTGTGTGACTTGTACCGTCCTTACTAAAAATGCGTCCTGGCTCTTATAGCTGCAGTGGATCACACCATGGGCAACCCAGAAGCTCATATGCGTAAGCACACATGATGCGCCCGCGTTGGGTGCAGCTAGTCAACCGATCATGGCCCTCGTCGATAGCCGGCCGGTATCCATATACGAAGTCTCTCATCCGAGGAGGACGATGTACCAAGTCTTTATACGAAATCCAACCCGTTACATAGAGACACATAAAAATAGGCGCTCCTCACGCAATGCTGGAGCGGAAGGGTGGACAGTGGTTTTCGGAGCGGCCTGTGGACACAGCAAGGCTCACTCTGACGACTCTCCGCTAGCGTTCTTGAGCCATAGGAACTTTGTTGAAAAAGCGCTCTTTGGTAGTCATTATCCTTTCCCGTGAGACGAATCGGCGGTCTTCGATTTGATATGTTGGCTCCAAGAGTGACATGGACCTCGTACAGCCTTACGTTTAACTTACATAGAAATATTTTCTCGGGCGGAATCGCGGGTTCATGCCCTATCACGTTGCAAACCGAATGTTTCTGCTTCACAACTGTGTATTAGACGGCAGGCGCTAGGTATAGATTATGGTGGGGAGTTGGAGACGCTGGAGATGCTTAGCCGAATCCTTTACACTTTCTCCAACCTCATGAGTAAAATTAGATAATATTTTAGCTACTGTACTACTCGGAGACTCGCAAAAACTGATGGGCCGGTCATCTGAAAAAGATGCGGCGATACTTAGGTTTGAGGAAATCTGCCATCCACAGCCTGAGGGTTTATGAAGGTCGGAGGTGCTCGTTCTCTTGGCGCCTTACGGAGAACCGTAAGTTGCTTTTGAAGGGTTGTCTGACCAAGAACTGTGTTAGGCACTAATAGCTTGAATATGGACCCGATAGTTTGTACATCAAAATCAAATGCAACGCATCCGATACCCCCCTCTTTGGCACACCAAGACTGACAAAAGAACAGATTCTGTAGATGCAGGTGTTCACGAGGAACATACGCATAGCTGAGCCCCTGGTATCGAGTAGAAGATAGTTTCATGTTAGTAGCGGCCAGTTAGTGTCGCCTGCAGGGGAGACCGGACGGATAATTCATTGCCGCCGCTGGATCCAGTGTGTTAAAGGAAGATTAGCGGTTGCGGACCAGGAGGTTAACATTTTCACTCGCAACACATGTGATGTTCGATTCGGTCCCAACCTCAACACACAAAGATCCCCACACAGAGTGGGGTTGGGAGCAGTAACTAACGGTATCGGCCGAAAATTCAGTCGAGTATGCTCCCGGGAAGCTAGATCGAGGGTATGCCTATTGTACCAAGGCCAGATATAGTCATCCTGGGAGCGCAGGGCACGGATCGCAGTCTCAACTAGCCTACGATGTTAGTCGTGGCGGTCATTATACATTGGGATATTAGTACACAGCGACGAGTACCACCGATATGTTTCTTCCCACTGTATCGTCGGTGTATTGGAGTACGGAAATGCACGTACAACCTTATCGTCGAACATGTTCAGACATAGGTCGTTTTGGCCATATTTGCTGGAGTGGCGCGGTCCATAGGTCTCCACCGTACCGAGAACACATTTCGAGCCACTCGCGAGACTGCCTAACAGCACCAGTAACGAAAAGCATATTTGTTCTTTTCGTCTCGCGACCACCCTTAAGGGTGAATCTGATTTTTTGAGCCGGGTCCCACGCTCATCCGGGTCCTAACAAAAGTTAGTTGGCTTGGTATAAAAGAACGTAACTCCCAGTCTGGAGGAAGGTGATACGTTTACGTGATCCAAATTTATACCGTTCTTGCTTATACAACCAGAGCCTTTCCCATTAGGGAGCCGCAGGGAAAAGGTGCCTTTCGGGAATAGGCATCACCAAGCACAAAAGTGGGTCACAACGCTGTTTCGCAGAGTGGTTGTAGTAGCTCATCAGCATTTATGACCGCATTCGCGCCCTGCCAGAATCACGTAACATAACCTAGTTAGGCCGGTCGTCAAGGGACTCCCTCCCATTTAGCCTCTTGTAGACATTTACAACCCTTCAGAACGCCCATTCTGTCTTAGTTTTGTCCAAATGGTCCTAAGGGGAGTCCTCAATCTTGCGTAACCCCAGTGAAAGAGATTGTTCGGCCACTACCTTTGACCCGTCGCATTTCGAGGCTAAGGCGCGAACCTTTAACAAGAGAACGCCTTTTTCTTCTTAGAGAGGCGTTCGTTTTTAATGGAAACCCAACCCGTATTGGTATGATTATGACTACCGCGGCCGGAAGACCTCCGCGTACGTGCAGCTTTGCCCAAGAATCCAGCTAATGCAATTGACAAAGCGACGAGGTTTACAATAGTCTGGGCTGAACCCGTCGCGTTTGGGATATTTTGAAATTTGACGCATGTTTTACAACGGGCCGTTCACGTTCGAGACACCTCTTGTACTCGACGTTAGACTAGAACCAAATTAATGTTTGCTCAAGTCTATAGGGGTTGTGAAATAACCTAGCAGGTATTTCTATGGGACATCCGACTAGGGGCAGCACCGAGGAAACGCAAGAGAGACCATGCACTCTTGAACATTCCCTACTTTAGGAGAATTAGTAGTGATTCCGGCATCCCCTGTTTCCTAGGAATAGAAGAAACAAATCGGGGAGCAAGAAGGAGTCACCGCACCAAAATTGGGCAATTAGTAAAAGGTTCTATCCCACATACTGATGAGCTCTACCGTGCGCTCGTAATCTATCAAGACCATTCCCCTAATGGTTGTGAAAGCCAGTTGTTAAATATCTAGCGGTAAGCGTCTAGCTCACCGCTATGCTCTTGGGGACGATTGCAAACCTGGCTTTTCTGCGATGGATGTCCAGAGCAACCTAATGCCGGGCTACGCTTTGACGTAGTCTCGTCGGATCGATCGTAGGCTATTGAGTCCGAAATCGTGGGCTGAACTAGTAGATAGACAGGGCGCTGTACTCGGCCTGAATCAGCGACCTTCCCTTGAGGGTAGGGTCAGCCTACCTAATACACTAATCCCAGGTACGAGGCCTGTATGTCTCCGCAACAAACTGTGAGTTTGCAGCTAGCAACGGACCCCTCGCGAAGCTGCGGAAAGGAACATAGACCCGCGCTACACTAGCGCCGGAAAGCAATCTACATAATCGCCAAGTTATGCGTGAGGGATTAATTGACTCTACAAAACTATAACGTAAACGTGGTGACGGCATAGTTTCTTGCCACCGGGGAGTACCGCCACGCAGAATGTGCGAGCCACCCCCTTGATCGTATGTTGGCCTGCGCTAAGCGAGATCGGTCTACACATGGGAACTGTGCATCGCGTGAAAACTGCAGTCATGTCCATGACCTGACTGTAAACTGCCCAGACAAGACTACGACGAACTCGATTATGGAGTCAAGGCACGTTTTATCGGGTGTGACAGAGCCGGACAGTCGCCGCGTCCTCTGCCAGGCAAGCGGGCACCCCTAGTTGATCGTGAGGGGTAAGCTTGTGCTGTAACATATTGAGGGGACTTGGTGGAGGGTTAATATGCCACGGGCTATCTTACACAACCTAAGGAGAGGCTCGTAGCCCCTAAGTAAGATATATCCGTGAGACCGTACAATGATACGATAAGCTACCCCAACGCGTCCGTCCCAGGCCCGTTTTAATATGTCCTGTCGCTCTACGATCCGGGCTAAAGGAGAAACAGTATCTTACTGGCCATAATTTTAGATACTATCAATGGATAGCCTCCTATTCCTGTGAACGTCGGGTAGCTGGATCAGCTTTTGCCAAGCTCCTCCGCGGAAATCCATCCGCTCGTCCTCGTAACAGTCAGGCTTCTTGTAGTACACCAATCACTACTGAGGCAATGCAGCTATCCCATCTGCACACGAAGCTTATTTGGGCCATGAGACGTGGGACGCTTTCTAATTGGGTATGTCAGGAAAGACCTTTGTCATAGTTGTTTACTAAGTACGTTCTGAAAATAACCCTTCCCAATTTGTCCAGTCCTCAGGCGAAACACCAAGGAGGCTTCGGGGTGGTCTTTGGATACATCTTAAGTGTCAGTTGATCCAGCCTCCCGCCGCATAGATGCTCATCAATTGATCCTCTATCCATACTTCTGGACCGCAATATAAGATAAGGCTCATAAACACCGCCATAGATATACCAAAAGGCAATCTACAGTCGACGGGGAGACGCTCCCGCCAGTTGTTTTTCACTCACTGTCGCGAGCAGATGTAGAAAGAAACTCTATCTCGGTTAGGGAATGGATTTGGAGCTTCATGGATGAGATTCAAGACACAATCGGTGAGTCTTGCATCTGCAACCCGTTTGGATAGAACTCAGGGGAACGTGCTACCCATATGCACAGCGACAGGGCGAATGCTGGCCGCATAAATGGGCAGCGGATATATAAACCTGCCACGAGTCATGAAGGAGCACTGAGCGTTGCTGAGGGTTTGCTTTGTTCTATAGACGATCTGATTGGGCCCAGTACGGGTCCGGGTCTACAACGATACACGACCCGCTCAAGATTACGATCGGACACCTGTGGCGACGCGCGAAAGCGTGACTTCGGAACTTTTCAGACGCTTTCCATGATTCCACTACTTAAATTGAAAAGATCCCACACACATACTCATGGAAAGGGGGTGCTGATGGTGTCCCGCTGCTCAGTTCCTATCGTTTTAGTTATAGATAACATAGGGGGACTGTGCATAAGGCCCGAGTCACTACAGGCCAACTAGTCTGATTCCTGGGCCCCTTACCGGGCATTGGGTAGTCAAATTCCTGCGCAGTTAGACAGCTTCACCCTATCAGACTACGTACTGTTAGCTCTGGTATGTGCGCCGTACGTCTCCTATTCGGTTTTATGGTACGGTGGACATCGTACGAACAAACTAGCCAGAAGTGTTGGGAGGCCCTACTGGGGAAACGCTGCTTTATAATCATGCGGGGCAGCGTTCTCGAGAGTTCATGGGCTACAGAGGGCTGTACCCCCCAATTCCTCCCCTTAACAAGAGCGGATACCGGAACATTCCCAACCTCGTTCCTGCCCAGGGTTTTTTCCTGTTCTGGTTTGTGGACGATTGATTCACTAATCTTTGCATCCGTGCGATCCAGAGTACTAAAGGCCACATTACAGGTTGGGCCATGCCCGCTACATTAACCAAGATCCAGAAATATGGATACACTCGTTTGGCACCGACTATCGTTTCAACATCACACAAGCACCTACTTAGCTGTGGAGATTCCCCGGCTCGGGACTGTTCCGCAGTAAAACCACAGCCACCAAATTCCGACTCCGAGGTTAGGATGGATTCTCGCTACACTTTTGTCGACCTTGACCCGAGGCAATTCACGGTCAAGAACACGGGGGATCACTAGTCATTAGGTCTTTTGTAGTAATGTTATAAACTACAAGCTTCCTGCGGAGTGGTAATCCTTCTATCTTCTACATTAAAAGGCAAGTTAGAGGCCGTTACCATCGTGCTTGGTTACTCGCTTGATTAGTCGCGACATACACACTGGCCGCTAGCTTGTACCACAAAATGCCAAGGAACGCTTGATCCTGTGACGCGGCCTGAAAAAATTGGCAGCAGTCCTGAGAGCATCCTTTAGTGCATTGTCTCCTGTCTGCCCGGGGTAATTGCTTAGGGGACACACTTTCTGGTAAGGTGCCATAGTCCGAAACAAGAGAAGTTAAAACCGACGTTAATCGCAGATGAGCAAAGAATCGACGTATAGTCACGGTGGACTTGTAAGGCGCTCTAGGACTCTGCATAAATGTGCAATAGATGACACGGGCAGCCGATTTGCATCTGACTAACCTTCGGGTTTGGCTCGTGTTGGATAATGTGGTGCGAACGCGGTCACCAATGAGAAGAAGGCCTAGCACTCGCAGTGTCAGCCGGTTTCTGGTGAGCGCAATTTTAGCGTACTGTTTCCGTAGGAAGCCGCTGCTTCGCGCAGCCTGCTATCTTCTAACGATTGATATGAAACCCCAAGGTTCAACTCTTCCACCGGCATATGCTCAGGAATCAACCACGTGCAGAGCGCGCTGAAGAGTGGGCCTCCTACACACTTACCTGTCTAGAAAGTTTCAAAACCGCTACGAACGCGAAGGGCCTCATATATAGATGTTGCGGTGATGTTGTCGTTTAAAGTGCTCGTCTTCCGGCGATCAGAATAAGAACTCCTTGTAATAGGCAACGCACATCCCGTCAGAAATGGGGACCTCCAACAGCATTGAAAAAGCGAGATTGAGTACATTGAGTCCGCCTGCGTCCTGGACCCCTCTCTGCAGCTATTTCTTCATGAATTGTCGGGTCGAATAGGGTATTCAATCTCTTGTTCGGTGGGACGGGGCTCCGCGGTTCCGTTGATTAATCCTGAATCTCATGAGCTTTGCTGAGGCTTCGGCTATTCTCGTGCAGTCCGCGGCGAGCCATGCACCAGTGGAGCAGTCCTGGTCCGCTAGCGGTGCACAAAACATAGTGGTCGTGCTGGTTGTCTGCTAGAAACTGCGAGGGGGTCCCGACTTCAAGCCTAAGTACCTTTACATGTTTTAATGAAAATCGGTTCGGGTATTGTTTGGGGGATATATACTCATGACTTTTCCTATCTTCGCATCGTATTCCCACACTATCGCGTTAGTGTACGACACTGCATTGGTATGGTTCCTATTCGCACACGATCGACTACAACGATCGCTGCTATCTATCTGGGCCCGTTTAAGCTAACCATGGATATTCAGTACGGTGAGAAGACCATGCCGGCCAGGAGTAGAACCCTAACATAATTTGATGGGAGACTATGCATCGCTAAGGGTAGACCACCGTCTCCGTGATTAAATTTGTTTGCAAACGTCCAACACACTCGGAGAGCTTTGTCTTTTGTGCTTGTAGCGTGTGTATCTTGGAATCGGTACGTCTACGTAAACGTTTTGAGAATGCGCAGTTAACGACGCGTGCGTGACACCCGAGGCCTTTCCGCGAGCGGCGACGAAGTGTCGCGCCGCCCCGACGGTTAGTAAATGAAGCTCTATCGGTCATCGCTTGATTAGGTCAAACGTCAAGTAGTGGTCAGTTTTGTCAAATCAACCTGGCTTGGGAACCGCTGTTATACGAAACCGGGTCTTTCCCTTAGCTAAGCCTCTTTTTATGGTGTACAGCTGACAGCTGTGCCCCCTCGTGGGTTGATATTCTCCGTATCTATATTGCTGTTTCTGCGGAAAATTTACGGAGTTCCATTCCTAAAACTACTTTGTATGTGCTTGCAAGAGCTCCCTGGTCGATGACTTTCGGCCGCACGCCTGGATCTATGCGTATTATAACCTGCTCGAATCAGGGATCTCTCAAGGTGAGATCTATAACCTAATAATTTTCTGGAAGTAAGCGCTTACGTGCTGGACAAACGGGCACATGTTCTGTAGAAATCCCCTGAGCCTGTAGCGGAGCGTGGAACGCAACCGAGTCTCATATTGTAAGCATAGACATGTTATAACAGTCCTTCGCGCTGCGGCAATAGTGTGCCTGGTTATCTTGAACGGTATACAACTGCCCTAAAGAGTAGAACGGACATCATCGCTCCGAAGGTTGGCGGTCCGAAACCTTCCCAGACGAAACCAAGCAAGCGATCTCGGCCGTACATATAGTCATACGCTGGGAGGTAAATGAAAGCGCCAAACGTGCCATCATGGCGCCGGGTCCACGCTACTCCCATATAACTACTCTCGTGAGGGTAGGGTCTAGTGAAAGGGGAGCACCGCAGACTGTGAGCCCGGTGGGATACGGCAGCGGCTTCCCGTTGTCCCCCCCATCGAGTGAGGCGACCTATCTACGATGTGACCGGCAAAAGCTGGATAGAATACACAGCCCCAACAAGTCGCACTCGGAGTATACCGATACTCGACTGCAGAATCCAGCCACCTCCCATTCACCGGTGTAGAACATATGAGAGACCGGTCAAAGTTATATGCTCCGGTGTGTAGCAGTTCAATCAACTGTACGCGGAAAAACCATGTGGACCGGGCAGGACTGACGACCTGAGTGCTACGACTTCGCGTAACGTTTCGACAGGTGCAGGATTCGGCTGTTATCCATGAAATATTTCTAGTGAGACGTGGAGAAGACGCGATGTGCGGGGACCTTTTGCTGTGATACTCGATCCAGAAGCGCCCATCGTGCTGGCAAGCGCGTCTAGTGGCGTTGTTGAGTGTTTATGATAGGGGATATAGGGCCACCAAAGGGCTACGCTTTGCGACGCGGGTAGAATAGAGGGCCCTTCCATGCACTCCCGCGGATGTTCGACTCGGGGACGTCTGTCGTACCAATAAGGCACAGGAGGAGCTCCTCTATCTTAAGAGCGCCGCCTCCTGAGCGGGCGTCGTCTCTGGAACTCAAAAGGCGTGCATCAGAAGTGGGGTTACAAACGCAAGTGATCCGGCGCGGGGGCGGTGGAATCGTTGACTACGGCAAGCGAGAAAATCCTGGTGGCGAAAGTTTACTCGCCTGTAAAAGGTATCAACTCGCACCGAACCTAACATAGCAGTGTCCTGTCCGCAAAATACCTGATATTCGTATCGTTCGTGCATAGATAAACCGGAGACTCGGCTCGATCACAGAGTATATAGCAAAATGCTGGTCATCGTGGGGGCGGTCTATGTTCGTCCATACTGATAGTTATCTGTCTAATACACCAGCGTGTAGTTCACCGGACAAGTGCATGGCCAAGTTGTGCTCCAGCGTATTTAATCACGGGTGTTTATTTAGAAAATAAGCGTCTCGTTACGTAATTGGACCGTGTACCCAAGTTTTGTCCTAATATGGCTTGTTAAACAGAGCGGTTACCACGACTGTGTCACTTGTACAGCAAACTATGGGGCACCGTAGGATGTAACGAACCTACTTCCCGGGATTTCAAGATGTCGCCTGTCATAAGTAGAGCTACATGTCAGGGCTGTAACTCCGTACCGAGGCCATATGGCCGGAGTGATGATGGCGTCCCACGTACCGATGACCGAGTTCGATGAGATCAACCCAGTGCTTACCATTTTACACGGGCAACTCGTACCGCGCCAGTGCATGCTGTTTAAGCAGTCGGGTCCCCGTCTAAGAATAGCCGTCATGAAACCTACCTCCAACGATATCGGACGAACATTGTACACCTCGAGGTTCATATCTCACTACTTCTCCCCTACGTCAAAAGGCTGAGAGTACGCCTACGGATAGCTAATTGCAGCACAGAGTAAGGGACGTTGAGGGCTCCCGAATAGGGTTCATAGTCACGCAGAGGACCATACTTATCATTTCCGATATTGGCGTTACTTTGGGGAACTGCTTATGGGCGCACGATCTGGACGGATCTCGCTACAACTAGATGATAAGTTTATTCCGGGACTCGGAAACCCAACGGAGTGCTGGGCGGCGGAGCTAACCTAAATGTCGTAACTTACTGGTGCCAGAACATACGACGCATGAGCGCAAACCGCCTTACAATTTACACTATCCCCG

S7
AATTACAAGGTTGATACTTGGTTAGTTGACTGGCTGCTGCAGCACTAAAATCCTGCTCAGTCCACCCGTCCCCTACGCGTCGTTTGAAGGTGAAAGCCTATAAGTAACGAAGCGCACGGTGGATAGGAAAGCGACTGCGCTGCCGATACGAATGCTCTATTACGCTCGTTCACTTCATCGAGTTCGATGAGCCCCTTCGCGGCCGTGGCGGGCATAGTGCTTAACTACGGAGTGTCGTTGCGTATTAGATACACAGCGTTCTAAGCTGCCATGCTACCTGTCGTTGAGGCCATTCTTGTTGCCAGTCTGTGACCAGCTCGACCGGTTCTTCCCCGTCTGTGTCTCACGGCGAACGCTTTTCATGCGCATCAGCGATAATGTCTTGCGCACTAAACAATGCCTATCCCACTCGCCGTTCCTCTACGGTAGAAAGCTATTAATAAATGGGTAGGGACTTGACAGGTGTTCAGCTACGGGCCGTGTGTGACTTGTACCGTCCTTACTAAAAATGCGTCCTGGCTCTTATAGCTGCAGTGGATCACACCATGGGCAACCCAGAAGCTCATATGCGTAAGCACACATGATGCGCCCGCGTTGGGTGCAGCTAGTCAACCGATCATGGCCCTCGTCGATAGCCGGCCGGTATCCATATACGAAGTCTCTCATCCGAGGAGGACGATGTACCAAGTCTTTATACGAAATCCAACCCGTTACATAGAGACACATAAAAATAGGCGCTCCTCACGCAATGCTGGAGCGGAAGGGTGGACAGTGGTTTTCGGAGCGGCCTGTGGACACAGCAAGGCTCACTCTGACGACTCTCCGCTAGCGTTCTTGAGCCATAGGAACTTTGTTGAAAAAGCGCTCTTTGGTAGTCATTATCCTTTCCCGTGAGACGAATCGGCGGTCTTCGATTTGATATGTTGGCTCCAAGAGTGACATGGACCTCGTACAGCCTTACGTTTAACTTACATAGAAATATTTTCTCGGGCGGAATCGCGGGTTCATGCCCTATCACGTTGCAAACCGAATGTTTCTGCTTCACAACTGTGTATTAGACGGCAGGCGCTAGGTATAGATTATGGTGGGGAGTTGGAGACGCTGCAGATGCTTAGCCGAATCCTTTACACTTTCTCCAACCTCATGAGTAAAATTAGATAATATTTTAGCTACTGTACTACTCGGAGACTCGCAAAAACTGATGGGCCGGTCATCTGAAAAAGATGCGGCGATACTTAGGTTTGAGGAAATCTGCCATCCACAGCCTGAGGGTTTATGAAGGTCGGAGGTGCTCGTTCTCTTGGCGCCTTACGGAGAACCGTAAGTTGCTTTTGAAGGGTTGTCTGACCAAGAACTGTGTTAGGCACTAATAGCTTGAATATGGACCCGATAGTTTGTACATCAAAATCAAATGCAACGCATCCGATACCCCCCTCTTTGGCACACCAAGACTGACAAAAGAACAGATTCTGTAGATGCAGGTGTTCACGAGGAACATACGCATAGCTGAGCCCCTGGTATCGAGTAGAAGATAGTTTCATGTTAGTAGCGGCCAGTTAGTGTCGCCTGCAGGGGAGACCGGACGGATAATTCAGTGCCGCCGCTGGATCCAGTGTGTTAAAGGAAGATTAGCGGTTGCGGACCAGGAGGTTAACATTTTCACTCGCAACACATGTGATGTTCGATTCGGTCCCAACCTCAACACACAAAGATCCCCACACAGAGTGGGGTTGGGAGCAGTAACTAACGGTATCGGCCGAAAATTCAGTCGAGTATGCTCCCGGGAAGCTAGATCGAGGGTATGCCTATTGTACCAAGGCCAGATATAGTCATCCTGGGAGCGCAGGGCACGGATCGCAGTCTCAACTAGCCTACGATGTTAGTCGTGGCGGACATTATACATTGGGATATTAGTACACAGCGACGAGTACCACCGATATGTTTCTTCCCACTGTATCGTCGGTGTATTGGAGTACGGAAATGCACGTACAACCTTATCGTCGAACATGTTCAGACATAGGTCGTTTTGGCCATATTTGCTGGAGTGGCGCGGTCCATAGGTCTCCACCGTACCGAGAACACATTTCGAGCCACTCGCGAGACTGCCTAACAGCACCAGTAACGAAAAGCATATTTGTTCTTTTCGTCTCGCGACCACCCTTAAGGGTGAATCTGATTTTTTGAGCCGGGTCCCACGCTCATCCGGGTCCTAACAAAAGTTAGTTGGCTTGGTATAAAAGAACGTAACTCCCAGTCTGGAGGAAGGTGATACGTTTACGTGATCCAAATTTATACCGTTCTTGCTTATACAACCAGAGCCTTTCCCATTAGGGAGCCGCAGGGAAAAGGTGCCTTTCGGGAATAGGCATCACCAAGCACAAAAGTGGGTCACAACGCTGTTTCGCAGAGTGGTTGTAGTAGCTCATCAGCATTTATGACCGCTTTCGCGCCCTGCCAGAATCACGTAACATAACCTAGTTAGGCCGGTCGTCAAGGGACTCCCTCCCATTTAGCCTCTTGTAGACATTTACAACCCTTCAGAACGCCCATTCTGTCTTAGTTTTGTCCAAATGGTCCTAAGGGGAGTCCTCAATCTTGCGTAACCCCAGTGAAAGAGATTGTTCGGCCACTACCTTTGACCCGTCGCATTTCGAGGATAAGGCGCGAACCTTTAACAAGAGAACGCCTTTTTCTTCTTAGAGAGGCGTTCGTTTTTAATGGAAACCCAACCCGTATTGGTATGATTATGACTACCGCGGCCGGAAGACCTCCGCGTACGTGCAGCTTTGCCCAAGAATCCAGCTAATGCAATTGACAAAGCGACGAGGTTTACAATAGTCTGGGCTGAACCCGTCGCGTTTGGGATATTTTGAAATTTGACGCATGTTTTACAACGGGCCGTTCACGTTCGAGACACCTCTTGTACTCGACGTTAGACTAGAACCAAATTTATGTTTGCTCAAGTCTATAGGGGTTGTGAAATAACCTAGGAGGTATTTCTATGGGACATCCGACTAGGGGCAGCACCGAGGAAACGCAAGAGAGACCATGCACTCTTGAACATTCCCTACTTTAGGAGAATTAGTAGTGATTCCGGCATCCCCTGTTTCCTAGGAATAGAAGAAACAAATCGGGGAGCAAGAAGGAGTCACCGCACCAAAATTGGGCAATTAGTAAAAGGTTCTATCCCACATACTGATGAGCTCTACCGTGCGCTCGTAATCTATCAAGACCATTCCCCTAATGGTTGTGAAAGCCAGTTGTTAAATATCTAGCGGTAAGCGTCTAGCTCACCGCTATGCTCTTGGGGACGATTGCAAACCTGGCTTTTCTGCGAGGGATGTCCAGAGCAACCTAATGCCGAGCTACGCTTTGACGTAGTCTCGTCGGATCGATCGTAGGCTATTGAGTCCGAAATCGTGGGCTGAACTAGTAGATAGACAGGGCGCTGTACTCGGCCTGAATCAGCGACCTTCCCTTGAGGGTAGGGTCAGCCTACCTAATACACTAATCCCAGGTACGAGGCCTGTATGTCTCCGCAACAAACTGTGAGTTTGCAGCTAGCAACGGACCCCTCGCGAAGCTGCGGAAAGGAACATAGACCCGCGCTACACTAGCGCCGGAAAGCAATCTACATAATCGCCAAGTTATGCGTGAGGGATTAATTGACTCTACAAAACTATAACGTAAACGTGGTGACGGCATAGTTTCTTGCCACCGGGGAGTACCGCCACGCAGAATGTGCGAGCCACCCCCTTGATCGTATGTTGGCCTGCGCTAAGCGAGATCGGTCTACACATGGGAACTGTGCATCGCGTGAAAACTGCAGTCATGTCCATGACCTGACTGTAAACTGCCCAGACAAGACTACGACGAACTCGATTATGGAGTCAAGGCACGTTTTATCGGGTGTGACAGAGCCGGACAGTCGCCGCGTCCTCTGCCAGGCAAGCGGGCACCCCTAGTTGATCGTGAGGGGTAAGCTTGTGCTGTAACATATTGAGGGGACTTGGTGGAGGGTTAATATGCCACGGGCTATCTTACACAACCTAAGGAGAGGCTCGTAGCCCCTAAGTAAGATATATCCGTGAGACCGTACAATGATACGATAAGCTACCCCAACGCGTCCGTCCCAGGCCCGTTTTAATATGTCCTGTCGCTCTACGATCCGGGCTAAAGGAGAAACAGTATCTTACTGGCCATAATTTTAGATACTATCAATGGATAGCCTCCTATTCCTGTGAACGTCGGGTAGCTGGATCAGCTTTTGCCAAGCTCCTCCGCGGAAATCCATCCGCTCGTCCTCGTAACAGTCAGGCTTCTTGTAGTACACCAATCACTACTGAGGCAATGCAGCTATCCCATCTGCACACGAAGCTTATTTGGGCCATGAGACGTCGGACGCTTTCTAATTGGGTATGTCAGGAAAGACCTTTGTCATAGTTGTTTACTAAGTACGTTCTGAAAATAACCCTTCCCAATTTGTCCAGTCCTCAGGCGAAACACCAAGGAGGCTTCGGGGTGGTCTTTGGATACATCTTAAGTGTCAGTTGATCCAGCCTCCCGCCGCATAGATGCTCATCAATTGATCCTCTATCCATACTTCTGGACCGCAATATAAGATAAGGCTCATAAACACCGCCATAGATATACCAAAAGGCAATCTACAGTCGACGGGGAGACGCTCCCGCCAGTTGTTTTTCACTCACTGTCGCGAGCAGATGTAGAAAGAAACTCTATCTCGGTTAGGGAATGGATTTGGAGCTTCATGGATGAGATTCAAGACACAATCGGTGAGTCTTGCATCTGCAACCCGTTTGGATAGAACTCAGGGGAACGTGCTACCCATATGCACAGCGACAGGGCGAATGCTGGCCGCATAAATGGGCAGCGGATATATAAACCTGCCACGAGTCATGAAGGAGCACTGAGCGTTGCTGAGGGTTTGCTTTGTTCTATAGACGATCTGATTGGGCCCAGTACGGGTCCGGGTCTACAACGATACACGACCCGCTCAAGATTACGATCGGACACCTGTGGCGACGCGCGAAAGCGTGACTTCGGAACTTTTCAGACGCTTTCCATGATTCCACTACTTAAATTGAAAAGATCCCACACACATACTCATGGAAAGGGGGTGCTGATGGTGTCCCGCTGCTCAGTTCCTATCGTTTTAGTTATAGATAACATAGGGGGACTGTGCATAAGGCCCGAGTCACTACAGGCCAACTAGTCTGATTCCTGGGCCCCTTACCGGGCATTGGGTAGTCAAATTCCTGCGCAGTTAGACAGCTTCACCCTATCAGACTACGTACTGTTAGCTCTGGTATGTGCGCCGTACGTCTCCTATTCGGTTTTATGGTACGGTGGACATCGTACGAACAAACTAGCCAGAAGTGTTGGGAGGCCCTACTGGGGAAACGCTGCTTTATAATCATGCGGGTCAGCGTTCTCGAGAGTTCATGGGCTACAGAGGGCTGTACCCCCCAATTCCTCCCCTTAACAAGAGCGGATACCGGAACATTCCCAACCTCGTTCCTGCCCAGGGTTTTTTCCTGTTCTGGTTTGTGGACGATTGATTCACTAATCTTTGCATCCGTGCGATCCAGAGTACTAAAGGCCACATTACAGGTTGGGCCATGCCCGCTACATTAACCAAGATCCAGAAATATGGATACACTCGTTTGGCACCGACTATCGTTTCAACATCACACAAGCACCTACTTAGCTGTGGAGATTCCCCGGCTCGGGACTGTTCCGCAGTAAAACCACAGCCACCAAATTCCGACTCCGAGGTTAGGATGGATTCTCGCTACACTTTTGTCGACCTTGACCCGAGGCAATTCACGGTCAAGAACACGGGGGATCACTAGTCATTAGGTCTTTTGTAGTAATGTTATAAACTACAAGCTTCCTGCGGAGTGGTAATCCTTCTATCTTCTACATTAAAAGGCAAGTTAGAGGCCGTTACCATCGTGCTTGGTTACTCGCTTGATTAGTCGCGACATACACACTGGCCGCTAGCTTGTACCACAAAATGCCAAGGAACGCTTGATCCTGTGACGCGGCCTGAAAAAATTGGCAGCAGTCCTGAGAGCATCCTTTAGTGCATTGTCTCCTGTCTGCCCGGGGTAATTGCTTAGGGGACACACTTTCTGGTAAGGTGCCATAGTCCGAAACAAGAGAAGTTAAAACCGACGTTAATCGCAGATGAGCAAAGAATCGACGTATAGTCACGGTGGACTTGTAAGGCGCTCTAGGACTCTGCATAAATGTGCAATAGATGACACGGGCAGCCGATTTGCATCTGACTAACCTTCGGGTTTGGCTCGTGTTGGATAATGTGGTGCGAACGCGGTCACCAATGAGAAGAAGGCCTAGCACTCGCAGTGTCAGCCGGTTTCTGGTGAGCGCAATTTTAGCGTACTGTTTCCGTAGGAAGCCGCTGCTTCGCGCAGCCTGCTATCTTCTAACGATTGATATGAAACCCCAAGGTTCAACTCTTCCACCGGCATATGCTCAGGAATCAACCACGTGCAGAGCGCGCTGAAGAGTGGGCCTCCTACACACTTACCTGTCTAGAAAGTTTCAAAACCGCTACGAACGCGAAGGGCCTCATATATAGATGTTGCGGTGATGTTGTCGTTTAAAGTGCTCGTCTTCCGGCGATCAGAATAAGAACTCCTTGTAATAGGCAACGCACATCCCGTCAGAAATGGTGACCTCCAACAGCATTGAAAAAGCGAGATTGAGTACATTGAGTCCGCCTGCGTCCTGGACCCCTCTCTGCAGCTATTTCTTCATGAATTGTCGGGTCGAATAGGGTATTCAATCTCTTGTTCGGTGGGACGGGGCTCCGCGGTTCCGTTGATTAATCCTGAATCTCATGAGCTTTGCTGAGGCTTCGGCTATTCTCGTGCAGTCCGCGGCGAGCCATGCACCAGTGGAGCAGTCCTGGTCCGCTAGCGGTGCACAAAACATAGTGGTCGTGCTGGTTGTCTGCTAGAAACTGCGAGGGGGTCCCGACTTCAAGCCTAAGTACCTTTACATGTTTTAAGGAAAATCGGTTCGGGTATTGTTTGGGGGATATATACTCATGACTTTTCCTATCTTCGCATCGTATTCCCACACTATCGCGTTAGTGTACGACACTGCATTGGTATGGTTCCTATTCGCACACGATCGACTACAACGATCGCTGCTATCTATCTGGGCCCGTTTAAGCTAACCATGGATATTCAGTACGGTGAGAAGACCATGCCGGCCAGGAGTAGAACCCTAACATAATTTGATGGGAGACTATGCATCGCTAAGGGTAGACCACCGTCTCCGTGATTAAATTTGTTTGCAAACGTCCAACACACTCGGAGAGCTTTGTCTTTTGTGCTTGTAGCGTGTGTATCTTGGAATCGGTACGTCTACGTAAACGTTTTGAGAATGCGCAGTTAACGACGCGTGGGTGACACCCGAGGCCTTTCCGCGAGCGGCGACGAAGTGTCGCGCCGCCCCGACGGTTAGTAAATGAAGCTCTATCGGTCATCGCTTGATTAGGTCAAACGTCAAGTAGTGGTCAGTTTTGTCAAATCAACCTGGCTTGGGAACCGCTGTTATACGAAACCGGGTCTTTCCCTTAGCTAAGCCTCTTTTTATGGTGTACAGCTGACAGCTGTGCCCCCTCGTGGGTTGATATTCTCCGTATCTATATTGCTGTTTCTGCGGAAAATTTACGGAGTTCCATTCCTAAAACTACTTTGTATGTGCTTGCAAGAGCTCCCTGGTCGATGACTTTCGGCCGCACGCCTGGATCTATGCGTATTATAACCTGCTCGAATCAGGGATCTCTCAAGGTGAGATCTATAACCTAATAATTTTCTGGAAGTAAGCGCTTACGTGCTGGACAAACGGGCACATGTTCTGTAGAAATCCCCTGAGCCTGTAGCGGAGCGTGGAACGCAACCGAGTCTCATATTGTAAGCATAGACATGTTATAACAGTCCTTCGCGCTGCGGCAATAGTGTGCCTGGTTATCTTGAACGGTATACAACTGCCCTAAAGAGTAGAACGGACATCATCGCTCCGAAGGTTGGCGGTCCGAAACCTTCCCAGACGAAACCAAGCAAGCGATCTCGGCCGTACATATAGTCATACGCTGGGAGGTAAATGAAAGCGCCAAACGTGCCATCATGGCGCCGGGTCCACGCTACTCCCATATAACTACTCTCGTGAGGGTAGGGTCTAGTGAAAGGGGAGCACCGCAGACTGTGAGCCCGGTGGGATACGGCAGCGGCTTCCCGTTGTCCCCCCCATCGAGTGAGGCGACCTATCTACGATGTGACCGGCAAAAGCTGGATAGAATACACAGCCCCAACAAGTCGCACTCGGAGTATACCGATACTCGACTGCAGAATCCAGCCACCTCCCATTCACCGGTGTAGAACATATGAGAGACCGGTCAAAGTTATATGCTCCGGTGTGTAGCAGTTCAATCAACTGTACGCGGAAAAACCATGTGGACCGGGCATGACTGACGACCTGAGTGCTACGACTTCGCGTAACGTTTCGACAGGTGCAGGATTCGGCTGTTATCCATGAAATATTTCTAGTGAGACGTGGAGAAGACGCGATGTGCGGGGACCTTTTGCTGTGATACTCGATCCAGAAGCGCCCATCGTGCTGGCAAGCGCGTCTAGTGGCGTTGTTGAGTGTTTATGATAGGGGATATAGGGCCACCAAAGGGCTACGCTTTGCGACGCGGGTAGAATAGAGGGCCCTTCCATGCACTCCCGCGGATGTTCGACTCGGGGACGTCTGTCGTACCAATAAGGCACAGGAGGAGCTCCTCTATCTTAAGAGCGCCGCCTCCTGAGCGGGCGTCGTCTCTGGAACTCAAAAGGCGTGCATCAGAAGTGGGGTTACAAACGCAAGTGATCCGGCGCGGGGGCGGTGGAATCGTTGACTACGGCAAGCGAGAAAATCCTGGTGGCGAAAGTTTACTCGCCTGTAAAAGGTATCAACTCGCACCGAACCTAACATAGCAGTGTCCTGTCCGCAAAATACCTGATATTCGTATCGTTCGTGCATAGATAAACCGGAGACTCGGCTCGATCACAGAGTATATAGCAAAATGCTGGTCATCGTGGGGGCGGTCTGTGTTCGTCCATACTGATAGTTATCTGTCTAATACACCAGCGTGTAGTTCACCGGACAAGTGCATGGCCAAGTTGTGCTCCAGCGTATTTAATCACGGGTGTTTATTTAGAAAATAAGCGTCTCGTTACGTAATTGGACCGTGTACCCAAGTTTTGTCCTAATATGGCTTGTTAAACAGAGCGGTTACCACGACTGTGTCACTTGTACAGCAAACTATGGGGCACCGTAGGATGTAACGAACCTACTTCCCGGGATTTCAAGATGTCGCCTGTCATAAGTAGAGCTACATGTCAGGGCTGTAACTCCGTACCGAGGCCATATGGCCGGAGTGATGATGGCGTCCCACGTACCGATGACCGAGTTCGATGAGATCAACCCAGTGCTTACCATTTTACACGGGCAACTCGTACCGCGCCAGTGCATGCTGTTTAAGCAGTCGGGTCCCCGTCTAAGAATAGCCGTCATGAAACCTACCTCCAACGATATCGGACGAACATTGTACACCTCGAGGTTCATATCTCACTACTTCTCCCCTACGTCAAAAGGCTGAGAGTACGCCTACGGATAGCTAATTGCAGCACAGAGTAAGGGACGTTGAGGGCTCCCGAATAGGGTTCATAGTCAGGCAGAGGACCATACTTATCATTTCCGATATTGGCGTTACTTTGGGGAACTGCTTATGGGCGCACGATCTGGACGGATCTCGCTACAACTAGATGATAAGTTTATTCCGGGACTCGGAAACCCAACGGAGTGTTGGGCGGCGGAGCTAACCTAAATGTCGTAACTTACTGGTGCCAGAACATACGACGCATGAGCGCAAACCGCCTTACAATTTACACTATCCCCG
S8
AATTACAAGGTTGATACTTGGTTAGTTGACTGGCTGCTGCAGCACTAAAATCCTGCTCAGTCCACCCGTCCCCTACGCGTCGTTTGAAGGTGAAAGCCTATAAGTAACGAAGCGCACGGTGGATAGGAAAGCGACTGCGCTGCCGATACGAATGCTCTATTACGCTCGTTCACTTCATCGAGTTCGATGAGCCCCTTCGCGGCCGTGGCGGGCATAGTGCTTAACTACGGAGTGTCGTTGCGTATTAGATACACAGCGTTCTAAGCTGCCATGCTACCTGTCGTTGAGGCCATTCTTGTTGCCAGTCTGTGACCAGCTCGACCGGTTCTTCCCCGTCTGTGTCTCACGGCGAACGCTTTTCATGCGCATCAGCGATAATGTCTTGCGCACTAAACAATGCCTATCCCACTCGCCGTTCCTCTACGGTAGAAAGCTATTAATAAATGGGTAGGGACTTGACAGGTGTTCAGCTACGGGCCGTGTGTGACTTGTACCGTCCTTACTAAAAATGCGTCCTGGCTCTTATAGCTGCAGTGGATCACACCATGGGCAACCCAGAAGCTCATATGCGTAAGCACACATGATGCGCCCGCGTTGGGTGCAGCTAGTCAACCGATCATGGCCCTCGTCGATAGCCGGCCGGTATCCATATACGAAGTCTCTCATCCGAGGAGGACGATGTACCAAGTCTTTATACGAAATCCAACCCGTTACATAGAGACACATAAAAATAGGCGCTCCTCACGCAATGCTGGAGCGGAAGGGTGGACAGTGGTTTTCGGAGCGGCCTGTGGACACAGCAAGGCTCACTCTGACGACTCTCCGCTAGCGTTCTTGAGCCATAGGAACTTTGTTGAAAAAGCGCTCTTTGGTAGTCATTATCCTTTCCCGTGAGACGAATCGGCGGTCTTCGATTTGATATGTTGGCTCCAAGAGTGACATGGACCTCGTACAGCCTTACGTTTAACTTACATAGAAATATTTTCTCGGGCGGAATCGCGGGTTCATGCCCTATCACGTTGCAAACCGAATGTTTCTGCTTCACAACTGTGTATTAGACGGCAGGCGCTAGGTATAGATTATGGTGGGGAGTTGGAGACGCTGCAGATGCTTAGCCGAATCCTTTACACTTTCTCCAACCTCATGAGTAAAATTAGATAATATTTTAGCTACTGTACTACTCGGAGACTCGCAAAAACTGATGGGCCGGTCATCTGAAAAAGATGCGGCGATACTTAGGTTTGAGGAAATCTGCCATCCACAGCCTGAGGGTTTATGAAGGTCGGAGGTGCTCGTTCTCTTGGCGCCTTACGGAGAACCGTAAGTTGCTTTTGAAGGGTTGTCTGACCAAGAACTGTGTTAGGCACTAATAGCTTGAATATGGACCCGATAGTTTGTACATCAAAATCAAATGCAACGCATCCGATCCCCCCCTCTTTGGCACACCAAGACTGACAAAAGAACAGATTCTGTAGATGCAGGTGTTCACGAGGAACATACGCATAGCTGAGCCCCTGGTATCGAGTAGAAGATAGTTTCATGTTAGTAGCGGCCAGTTAGTGTCGCCTGCAGGGGAGACCGGACGGATAATTCAGTGCCGCCGCTGGATCCAGTGTGTTAAAGGAAGATTAGCGGTTGCGGACCAGGAGGTTAACATTTTCACTCGCAACACATGTGATGTTCGATTCGGTCCCAACCTCAACACACAAAGATCCCCACACAGAGTGGGGTTGGGAGCAGTAACTAACGGTATCGGCCGAAAATTCAGTCGAGTATGCTCCCGGGAAGCTAGATCGAGGGTATGCCTATTGTACCAAGGCCAGATATAGTCATCCTGGGAGCGCAGGGCACGGATCGCAGTCTCAACTAGCCTACGATGTTAGTCGTGGCGGACATTATACATTGGGATATTAGTACACAGCGACGAGTACCACCGATATGTTTCTTCCCACTGTATCGTCGGTGTATTGGAGTACGGAAATGCACGTACAACCTTATCGTCGAACATGTTCAGACATAGGTCGTTTTGGCCATATTTGCTGGAGTGGCGCGGTCCATAGGTCTCCACCGTACCGAGAACACATTTCGAGCCACTCGCGAGACTGCCTAACAGCACCAGTAACGAAAAGCATATTTGTTCTTTTCGTCTCGCGACCACCCTTAAGGGTGAATCTGATTTTTTGAGCCGGGTCCCACGCTCATCCGGGTCCTAACAAAAGTTAGTTGGCTTGGTATAAAAGAACGTAACTCCCAGTCTGGAGGAAGGTGATACGTTTACGTGATCCAAATTTATACCGTTCTTGCTTATACAACCAGAGCCTTTCCCATTAGGGAGCCGCAGGGAAAAGGTGCCTTTCGGGAATAGGCATCACCAAGCACAAAAGTGGGTCACAACGCTGTTTCGCAGAGTGGTTGTAGTAGCTCATCAGCATTTATGACCGCATTCGCGCCCTGCCAGAATCACGTAACATAACCTAGTTAGGCCGGTCGTCAAGGGACTCCCTCCCATTTAGCCTCTTGTAGACATTTACAACCCTTCAGAACGCCCATTCTGTCTAAGTTTTGTCCAAATGGTCCTAAGGGGAGTCCTCAATCTTGCGTAACCCCAGTGAAAGAGATTGTTCGACCACTACCTTTGACCCGTCGCATTTCGAGGCTAAGGCGCGAACCTTTAACAAGAGAACGCCTTTTTCTTCTTAGAGAGGCGTTCGTTTTTAATGGAAACCCAACCCGTATTGGTATGATTATGACTACCGCGGCCGGAAGACCTCCGCGTACGTGCAGCTTTGCCCAAGAATCCAGCTAATGCAATTGACAAAGCGACGAGGTTTACAATAGTCTGGGCTGAACCCGTCGCGTTTGGGATATTTTGAAATTTGACGCATGTTTTACAACGGGCCGTTCACGTTCGAGACACCTCTTGTACTCGACGTTAGACTAGAACCAAATTAATGTTTGCTCAAGTCTATAGGGGTTGTGAAATAACCTAGCAGGTATTTCTATGGGACATCCGACTAGGGGCAGCACCGAGGAAACGCAAGAGAGACCATGCACTCTTGAACATTCCCTACTTTAGGAGAATTAGTAGTGATTCCGGCATCCCCTGTTTCCTAGGAATAGAAGAAACAAATCGGGGAGCAAGAAGGAGTCACCGCACCAAAATTGGGCAATTAGTAAAAGGTTCTATCCCACATACTGATGAGCTCTACCGTGCGCTCGTAATCTATCAAGACCATTCCCCTAATGGTTGTGAAAGCCAGTTGTTAAATATCTAGCGGTAAGCGTCTAGCTCACCGCTATGCTCTTGGGGACGATTGCAAACCTGGCTTTTCTGCGAGGGATGTCCAGAGCAACCTAATGCCGAGCTACGCTTTGACGTAGTCTCGTCGGATCGATCGTAGGCTATTGAGTCCGAAATCGTGGGCTGAACTAGTAGATAGACAGGGCGCTGTACTCGGCCTGAATCAGCGACCTTCCCTTGAGGGTAGGGTCAGCCTACCTAATACACTAATCCCAGGTACGAGGCCTGTATGTCTCCGCAACAAACTGTGAGTTTGCAGCTAGCAACGGACCCCTCGCGAAGCTGCGGAAAGGAACATAGACCCGCGCTACACTAGCGCCGGAAAGCAATCTACATAATCGCCAAGTTATGCGTGAGGGATTAATTGACTCTACAAAACTATAACGTAAACGTGGTGACGGCATAGTTTCTTGCCACCGGGGAGTACCGCCACGCAGAATGTGCGAGCCACCCCCTTGATCGTATGTTGGCCTGCGCTAAGCGAGATCGGTCTACACATGGGAACTGTGCATCGCGTGAAAACTGCAGTCATGTCCATGACCTGACTGTAAACTGCCCAGACAAGACTACGACGAACTCGATTATGGAGTCAAGGCACGTTTTATCGGGTGTGACAGAGCCGGACAGTCGCCGCGTCCTCTGCCAGGCAAGCGGGCACCCCTAGTTGATCGTGAGGGGTAAGCTTGTGCTGTAACATATTGAGGGGACTTGGTGGAGGGTTAATATGCCACGGGCTATCTTACACAACCTAAGGAGAGGCTCGTAGCCCCTAAGTAAGATATATCCGTGAGACCGTACAATGATACGATAAGCTACCCCAACGCGTCCGTCCCAGGCCCGTTTTAATATGTCCTGTCGCTCTACGATCCGGGCTAAAGGAGAAACAGTATCTTACTGGCCATAATTTTAGATACTATCAATGGATAGCCTCCTATTCCTGTGAACGTCGGGTAGCTGGATCAGCTTTTGCCAAGCTCCTCCGCGGAAATCCATCCGCTCGTCCTCGTAACAGTCAGGCTTCTTGTAGTACACCAATCACTACTGAGGCAATGCAGCTATCCCATCTGCACACGAAGCTTATTTGGGCCATGAGACGTCGGACGCTTTCTAATTGGGTATGTCAGGAAAGACCTTTGTCATAGTTGTTTACTAAGTACGTTCTGAAAATAACCCTTCCCAATTTGTCCAGTCCTCAGGCGAAACACCAAGGAGGCTTCGGGGTGGTCTTTGGATACATCTTAAGTGTCAGTTGATCCAGCCTCCCGCCGCATAGATGCTCATCAATTGATCCTCTATCCATACTTCTGGACCGCAATATAAGATAAGGCTCATAAACACCGCCATAGATATACCAAAAGGCAATCTACAGTCGACGGGGAGACGCTCCCGCCAGTTGTTTTTCACTCACTGTCGCGAGCAGATGTAGAAAGAAACTCTATCTCGGTTAGGGAATGGATTTGGAGCTTCATGGATGAGATTCAAGACACAATCGGTGAGTCTTGCATCTGCAACCCGTTTGGATAGAACTCAGGGGAACGTGCTACCCATATGCACAGCGACAGGGCGAATGCTGGCCGCATAAATGGGCAGCGGATATATAAACCTGCCACGAGTCATGAAGGAGCACTGAGCGTTGCTGAGGGTTTGCTTTGTTCTATAGACGATCTGATTGGGCCCAGTACGGGTCCGGGTCTACAACGATACACGACCCGCTCAAGATTACGATCGGACACCTGTGGCGACGCGCGAAAGCGTGACTTCGGAACTTTTCAGACGCTTTCCATGATTCCACTACTTAAATTGAAAAGATCCCACACACATACTCATGGAAAGGGGGTGCTGATGGTGTCCCGCTGCTCAGTTCCTATCGTTTTAGTTATAGATAACATAGGGGGACTGTGCATAAGGCCCGAGTCACTACAGGCCAACTAGTCTGATTCCTGGGCCCCTTACCGGGCATTGGGTAGTCAAATTCCTGCGCAGTTAGACAGCTTCACCCTATCAGACTACGTACTGTTAGCTCTGGTATGTGCGCCGTACGTCTCCTATTCGGTTTTATGGTACGGTGGACATCGTACGAACAAACTAGCCAGAAGTGTTGGGAGGCCCTACTGGGGAAACGCTGCTTTATAATCATGCGGGTCAGCGTTCTCGAGAGTTCATGGGCTACAGAGGGCTGTACCCCCCAATTCCTCCCCTTAACAAGAGCGGATACCGGAACATTCCCAACCTCGTTCCTGCCCAGGGTTTTTTCCTGTTCTGGTTTGTGGACGATTGATTCACTAATCTTTGCATCCGTGCGATCCAGAGTACTAAAGGCCACATTACAGGTTGGGCCATGCCCGCTACATTAACCAAGATCCAGAAATATGGATACACTCGTTTGGCACCGACTATCGTTTCAACATCACACAAGCACCTACTTAGCTGTGGAGATTCCCCGGCTCGGGACTGTTCCGCAGTAAAACCACAGCCACCAAATTCCGACTCCGAGGTTAGGATGGATTCTCGCTACACTTTTGTCGACCTTGACCCGAGGCAATTCACGGTCAAGAACACGGGGGATCACTAGTCATTAGGTCTTTTGTAGTAATGTTATAAACTACAAGCTTCCTGCGGAGTGGTAATCCTTCTATCTTCTACATTAAAAGGCAAGTTAGAGGCCGTTACCATCGTGCTTGGTTACTCGCTTGATTAGTCGCGACATACACACTGGCCGCTAGCTTGTACCACAAAATGCCAAGGAACGCTTGATCCTGTGACGCGGCCTGAAAAAATTGGCAGCAGTCCTGAGAGCATCCTTTAGTGCATTGTCTCCTGTCTGCCCGGGGTAATTGCTTAGGGGACACACTTTCTGGTAAGGTGCCATAGTCCGAAACAAGAGAAGTTAAAACCGACGTTAATCGCAGATGAGCAAAGAATCGACGTATAGTCACGGTGGACTTGTAAGGCGCTCTAGGACTCTGCATAAATGTGCAATAGATGACACGGGCAGCCGATTTGCATCTGACTAACCTTCGGGTTTGGCTCGTGTTGGATAATGTGGTGCGAACGCGGTCACCAATGAGAAGAAGGCCTAGCACTCGCAGTGTCAGCCGGTTTCTGGTGAGCGCAATTTTAGCGTACTGTTTCCGTAGGAAGCCGCTGCTTCGCGCAGCCTGCTATCTTCTAACGATTGATATGAAACCCCAAGGTTCAACTCTTCCACCGGCATATGCTCAGGAATCAACCACGTGCAGAGCGCGCTGAAGAGTGGGCCTCCTACACACTTACCTGTCTAGAAAGTTTCAAAACCGCTACGAACGCGAAGGGCCTCATATATAGATGTTGCGGTGATGTTGTCGTTTAAAGTGCTCGTCTTCCGGCGATCAGAATAAGAACTCCTTGTAATAGGCAACGCACATCCCGTCAGAAATGGGGACCTCCAACAGCATTGAAAAAGCGAGATTGAGTACATTGAGTCCGCCTGCGTCCTGGACCCCTCTCTGCAGCTATTTCTTCATGAATTGTCGGGTCGAATAGGGTATTCAATCTCTTGTTCGGTGGGACGGGGCTCCGCGGTTCCGTTGATTAATCCTGAATCTCATGAGCTTTGCTGAGGCTTCGGCTATTCTCGTGCAGTCCGCGGCGAGCCATGCACCAGTGGAGCAGTCCTGGTCCGCTAGCGGTGCACAAAACATAGTGGTCGTGCTGGTTGTCTGCTAGAAACTGCGAGGGGGTCCCGACTTCAAGCCTAAGTACCTTTACATGTTTTAAGGAAAATCGGTTCGGGTATTGTTTGGGGGATATATACTCATGACTTTTCCTATCTTCGCATCGTATTCCCACACTATCGCGTTAGTGTACGACACTGCATTGGTATGGTTCCTATTCGCACACGATCGACTACAACGATCGCTGCTATCTATCTGGGCCCGTTTAAGCTAACCATGGATATTCAGTACGGTGAGAAGACCATGCCGGCCAGGAGTAGAACCCTAACATAATTTGATGGGAGACTATGCATCGCTAAGGGTAGACCACCGTCTCCGTGATTAAATTTGTTTGCAAACGTCCAACACACTCGGAGAGCTTTGTCTTTTGTGCTTGTAGCGTGTGTATCTTGGAATCGGTACGTCTACGTAAACGTTTTGAGAATGCGCAGTTAACGACGCGTGGGTGACACCCGAGGCCTTTCCGCGAGCGGCGACGAAGTGTCGCGCCGCCCCGACGGTTAGTAAATGAAGCTCTATCGGTCATCGCTTGATTAGGTCAAACGTCAAGTAGTGGTCAGTTTTGTCAAATCAACCTGGCTTGGGAACCGCTGTTATACGAAACCGGGTCTTTCCCTTAGCTAAGCCTCTTTTTATGGTGTACAGCTGACAGCTGTGCCCCCTCGTGGGTTGATATTCTCCGTATCTATATTGCTGTTTCTGCGGAAAATTTACGGAGTTCCATTCCTAAAACTACTTTGTATGTGCTTGCAAGAGCTCCCTGGTCGATGACTTTCGGCCGCACGCCTGGATCTATGCGTATTATAACCTGCTCGAATCAGGGATCTCTCAAGGTGAGATCTATAACCTAATAATTTTCTGGAAGTAAGCGCTTACGTGCTGGACAAACGGGCACATGTTCTGTAGAAATCCCCTGAGCCTGTAGCGGAGCGTGGAACGCAACCGAGTCTCATATTGTAAGCATAGACATGTTATAACAGTCCTTCGCGCTGCGGCAATAGTGTGCCTGGTTATCTTGAACGGTATACAACTGCCCTAAAGAGTAGAACGGACATCATCGCTCCGAAGGTTGGCGGTCCGAAACCTTCCCAGACGAAACCAAGCAAGCGATCTCGGCCGTACATATAGTCATACGCTGGGAGGTAAATGAAAGCGCCAAACGTGCCATCATGGCGCCGGGTCCACGCTACTCCCATATAACTACTCTCGTGAGGGTAGGGTCTAGTGAAAGGGGAGCACCGCAGACTGTGAGCCCGGTGGGATACGGCAGCGGCTTCCCGTTGTCCCCCCCATCGAGTGAGGCGACCTATCTACGATGTGACCGGCAAAAGCTGGATAGAATACACAGCCCCAACAAGTCGCACTCGGAGTATACCGATACTCGACTGCAGAATCCAGCCACCTCCCATTCACCGGTGTAGAACATATGAGAGACCGGTCAAAGTTATATGCTCCGGTGTGTAGCAGTTCAATCAACTGTACGCGGAAAAACCATGTGGACCGGGCATGACTGACGACCTGAGTGCTACGACTTCGCGTAACGTTTCGACAGGTGCAGGATTCGGCTGTTATCCATGAAATATTTCTAGTGAGACGTGGAGAAGACGCGATGTGCGGGGACCTTTTGCTGTGATACTCGATCCAGAAGCGCCCATCGTGCTGGCAAGCGCGTCTAGTGGCGTTGTTGAGTGTTTATGATAGGGGATATAGGGCCACCAAAGGGCTACGCTTTGCGACGCGGGTAGAATAGAGGGCCCTTCCATGCACTCCCGCGGATGTTCGACTCGGGGACGTCTGTCGTACCAATAAGGCACAGGAGGAGCTCCTCTATCTTAAGAGCGCCGCCTCCTGAGCGGGCGTCGTCTCTGGAACTCAAAAGGCGTGCATCAGAAGTGGGGTTACAAACGCAAGTGATCCGGCGCGGGGGCGGTGGAATCGTTGACTACGGCAAGCGAGAAAATCCTGGTGGCGAAAGTTTACTCGCCTGTAAAAGGTATCAACTCGCACCGAACCTAACATAGCAGTGTCCTGTCCGCAAAATACCTGATATTCGTATCGTTCGTGCATAGATAAACCGGAGACTCGGCTCGATCACAGAGTATATAGCAAAATGCTGGTCATCGTGGGGGCGGTCTGTGTTCGTCCATACTGTTAGTTATCTGTCTAATACACCAGCGTGTAGTTCACCGGACAAGTGCATGGCCAAGTTGTGCTCCAGCGTATTTAATCACGGGTGTTTATTTAGAAAATAAGCGTCTCGTTACGTAATTGGACCGTGTACCCAAGTTTTGTCCTAATATGGCTTGTTAAACAGAGCGGTTACCACGACTGTGTCACTTGTACAGCAAACTATGGGGCACCGTAGGATGTAACGAACCTACTTCCCGGGATTTCAAGATGTCGCCTGTCATAAGTAGAGCTACATGTCAGGGCTGTAACTCCGTACCGAGGCCATATGGCCGGAGTGATGATGGCGTCCCACGTACCGATGACCGAGTTCGATGAGATCAACCCAGTGCTTACCATTTTACACGGGCAACTCGTACCGCGCCAGTGCATGCTGTTTAAGCAGTCGGGTCCCCGTCTAAGAATAGCCGTCATGAAACCTACCTCCAACGATATCGGACGAACATTGTACACCTCGAGGTTCATATCTCACTACTTCTCCCCTACGTCAAAAGGCTGAGAGTACGCCTACGGATAGCTAATTGCAGCACAGAGTAAGGGACGTTGAGGGCTCCCGAATAGGGTTCATAGTCACGCAGAGGACCATACTTATCATTTCCGATATTGGCGTTACTTTGGGGAACTGCTTATGGGCGCACGATCTGGACGGATCTCGCTACAACTAGATGATAAGTTTATTCCGGGACTCGGAAACCCAACGGAGTGTTGGGCGGCGGAGCTAACCTAAATGTCGTAACTTACTGGTTCCAGAACATACGACGCATGAGCGCAAACCGCCTTACAATTTACACTATCCCCG

O
AATTACAAGGTTGATACTTGGTTAGTTGACTGGCTGCTGCAGCACTAAAATCCTGCTCAGTCCACCCGTCCCCTACGCGTCGTTTGAAGGTGAAAGCCTATAAGTAACGAAGCGCACGGTGGATAGGAAAGCGACTGCGCTGCCGATACGAATGCTCTATTACGCTCGTTCTCTTCATCGAGTTCGATGAGCCCCTTCGCGGCCGTGGCGGGCATAGTGCTTAACTACGGAGTGTCGTTGCGTATTAGATACACAGCGTTCTAAGCTGCCATGCTGCCTGTCGTTGAGGCCATTCTTGTTGCCAGTCTGTGACCAGCTCGACCGGTTCTTCCCCGTCTGTGTCTCACGGCGAACGCTTTTCATGCGCATCAGCGATAATGTCTTGCGCACTAAACAATGCCTATCCCACTCGCCGTTCCTCTACGGTAGAAAGCTATTAATAAATGGGTAGGGACTTGACAGGTGTTCAGCTACGGGCCGTGTGTGACTTGTACCGTCCTTACTAAAAATGCGTCCTGGCTCTTATAGCTGCAGTGGATCACACCATGGGCAACCCAGAAGCTCATATGCGTAAGCACACATGATGCGCCCGCGTTGGGTGCAGCTAGTCAACCGATCATGGCCCTCGTCGATAGCCGGCCGGTATCCATATACGAAGTCTCTCATCCGAGGAGGACGATGTACCAAGTCTTTATACGAAATCCAACCCGTTACATAGAGACACATAAAAATAGGCGCTCCTCACGCAATGCTGGAGCGGAAGGGTGGACAGTGGTTTTCGGAGCGGCCTGTGGACACAGCAAGGCTCACTCTGACGACTCTCCGCTAGCGTTCTTGAGCCATAGGAACTTTGTTGAAAAAGCGCTCTTTGGTAGTCATTATCCTTTCCCGTGAGACGAATCGGCGGTCTTCGATTTGATATGTTGGCTCCAAGAGTGACATGGACCTCGTACAGCCTTACGTTTAACTTACATAGAAATATTTTCTCGGGCGGAATCGCGGGTTCATGCCCTATCACGTTGCAAACCGAATGTTTCTGCTTCACAACTGTGTATTAGACGGCAGGCGCTAGGTATAGATTATGGTGGGGAGTTGGAGACGCTGCAGATGCTTAGCCGAATCCTTTACACTTTCTCCAACCTCATGAGTAAAATTAGATAATATTTTAGCTACTGTACTACTCGGAGACTCGCAAAAACTGATGGGCCGGTCATCTGAAAAAGATGCGGCGATACTTAGGTTTGAGGAAATCTGCCATCCACAGCCTGAGGGTTTATGAAGGTCGGAGGTGCTCGTTCTCTTGGCGCCTTACGGAGAACCGTAAGTTGCTTTTGAAGGGTTGTCTGACCAAGAACTGTGTTAGGCACTAATAGCTTGAATATGGACCCGATAGTTTGTACATCAAAATCAAATGCAACGCATCCGATACCCCCCTCTTTGGCACACCAAGACTGACAAAAGAACAGATTCTGTAGATGCAGGTGTTCACGAGGAACATACGCATAGCTGAGCCCCTGGTATCGAGTAGAAGATAGTTTCATGTTAGTAGCGGCCAGTTAGTGTCGCCTGCAGGGGAGACCGGACGGATAATTCATTGCCGCCGCTGGATCCAGTGTGTTAAAGGAAGATTAGCGGTTGCGGACCAGGAGGTTAACATTTTCACTCGCAACACATGTGATGTTCGATTCGGTCCCAACCTCAACACACAAAGATCCCCACACAGAGTGGGGTTGGGAGCAGTAACTAACGGTATCGGCCGAAAATTCAGTCGAGTATGCTCCCGGGAAGCTAGATCGAGGGTATGCCTATTGTACCAAGGCCAGATATAGTCATCCTGGGAGCGCAGGGCACGGATCGCAGTCTCAACTAGCCTACGATGTTAGTCGTGGCGGACATTATACATTGGGATATTAGTACACAGCGACGAGTACCACCGATATGTTTCTTCCCACTGTATCGTCGGTGTATTGGAGTACGGAAATGCACGTACAACCTTATCGTCGAACATGTTCAGACATAGGTCGTTTTGGCCATATTTGCTGGAGTGGCGCGGTCCATAGGTCTCCACCGTACCGAGAACACATTTCGAGCCACTCGCGAGACTGCCTAACAGCACCAGTAACGAAAAGCATATTTGTTCTTTTCGTCTCGCGACCACCCTTAAGGGTGAATCTGATTTTTTGAGCCGGGTCCCACGCTCATCCGGGTCCTAACAAAAGTTAGTTGGCTTGGTATAAAAGAACGTAACTCCCAGTCTGGAGGAAGGTGATACGTTTACGTGATCCAAATTTATACCGTTCTTGCTTATACAACCAAAGCCTTTCCCATTAGGGAGCCGCAGGGAAAAGGTGCCTTTCGGGAATAGGCATCACCAAGCACAAAAGTGGGTCACAACGCTGTTTCGCAGAGTGGTTGTAGTAGCTCATCAGCATTTATGACCGCATTCGCGCCCTGCCAGAATCACGTAACATAACCTAGTTAGGCCGGTCGTCAAGGGACTCCCTCCCATTTAGCCTCTTGTAGACATTTACAACCCTTCAGAACGCCCATTCTGTCTTAGTTTTGTCCAAATGGTCCTAAGGGGAGTCCTCAATCTTGCGTAACCCCAGTGAAAGAGATTGTTCGGCCACTACCTTTGACCCGTCGCATTTCGAGGCTAAGGCGCGAACCTTTAACAAGAGAACGCCTTTTTCTTCTTAGAGAGGCGTTCGTTTTTAATGGAAACCCAACCCGTATTGGTATGATTATGACTACCGCGGCCGGAAGACCTCCGCGTACGTGCAGCTTTGCCCAAGAATCCAGCTAATGCAATTGACAAAGCGACGAGGTTTACAATAGTCTGGGCTGAACCCGTCGCGTTTGGGATATTTTGAAATTTGACGCTTGTTTTACAACGGGCCGTTCACGTTCGAGACACCTCTTGTACTCGACGTTAGACTAGAACCAAATTAATGTTTGCTCAAGTCTATAGGGGATGTGAAATAACCTAGCAGGTATTTCTATGGGACATCCGACTAGGGGCAGCACCGAGGAAACGCAAGAGAGACCATGCACTCTTGAACATTCCCTACTTTAGGAGAATTAGTAGTGATTCCGGCATCCCCTGTTTCCTAGGAATAGAAGAAACAAATCGGGGAGCAAGAAGGAGTCACCGCACCAAAATTGGGCAATTAGTAAAAGGTTCTATCCCACATACTGATGAGCTCTACCGTGCGCTCGTAATCTATCAAGACCATTCCCCTAATGGTTGTGAAAGCCAGTTGTTAAATATCTAGCGGTAAGCGTCTAGGTCACCGCTATGCTCTTGGGGACGATTGCAAACCTGGCTTTTCTGCGATGGATGTCCAGAGCAACCTAATGCCGAGCTACGCTTTGACGTAGTCTCGTCGGATCGATCGTAGGCTATTGAGTCCGAAATCGTGGGCTGAACTAGTAGATAGACAGGGCGCTGTACTCGGCCTGAATCAGCGACCTTCCCTTGAGGGTAGGGTCAGCCTACCTAATACACTAATCCCAGGTACGAGGCCTGTATGTCTCCGCAACAAACTGTGAGTTTGCAGCTAGCAACGGACCCCTCGCGAAGCTTCGGAAAGGAACATAGACCCGCGCTACACTAGCGCCGGAAAGCAATCTACATAATCGCCAAGTTATGCGTGAGGGATTAATTGACTCTACAAAACTATAACGTAAACGTGGTGACGGCATAGTTTCTTGCCACCGGGGAGTACCGCCACGCAGAATGTGCGAGCCACCCCCTTGATCGTATGTTGGCCTGCGCTAAGCGAGATCGGTCTACACATAGGAACTGTGCATCGCGTGAAAACTGCAGTCATGTCCATGACCTGACTGTAAACTGCCCAGACAAGACTACGACGAACTCGATTATGGAGTCAAGGCACGTTTTATCGGGTGTGACAGAGCCGGACAGTCGCCGCGTCCTCTGCCAGGCAAGCGGGCACCCCTAGTTGATCGTGAGGGGTAAGCTTGTGCTGTAACATATTGAGGGGACTTGGTGGAGGGTTAATATGCCACGGGCTATCTTACACAACCTAAGGAGAGGCTCGTAGCCCCTAAGTAAGATATATCCGTGAGACCGTACAATGATACGATAAGCTACCCCAACGCGTCCGTCCCAGGCCCGTTTTAATATGTCCTGTCGCTCTACGATCCGGGCTAAAGGAGAAACAGTATCTTACTGGCCATAATTTTAGATACTATCAATGGATAGCCTCCTATTCCTGTGAACGTCGGGTAGCTGGATCAGCTTTTGCCAAGCTCCTCCGCGGAAATCCATCCGCTCGTCCTCGTAACAGTCAGGCTTCTTGTAGTACACCAATCACTACTGAGGCAATGCAGCTATCCCATCTGCACACGAAGCTTACTTGGGCCATGAGACGTGGGACGCTTTCTAATTGGGTATGTCAGGAAAGACCTTTGTCATAGTTGTTTTCTAAGTACGTTCTGAAAATAACCCTCCCCAATTTGTCCAGTCCTCAGGCGAAACACCAAGGAGGCTTCGGGGTGGTCTTTGGATACATCTTAAGTGTCAGTTGATCCAGCGTCCCGCCGCATAGATGCTCATCAATTGATCCTCTATCCATACTTCTGGACCGCAATATAAGATAAGGCTCATAAACACCGCCATAGATATACCAAAAGGCTATCTACAGTCGACGGGGAGACGCTCCCGCCAGTTGTTTTTCACTCACTGTCGCGAGCAGATGTAGAAAGAAACTCTATCTCGGTTAGGGAATGGATTTGGAGCTTCATGGATGAGATTCAAGACACAATCGGTGAGTCTTGCATCTGCAACCCGTTTGGATAGAACTCAGGGGAACGTGCTACCCATATGCACAGCGACAGGGCGAATGCTGGCCGCATAAATGGGCAGCGGATATATAAACCTGCCACGAGTCATGAAGGAGCACTGAGCGTTGCTGAGGGTTTGCTATGTTCTATAGACGATCTGATTGGGCCCAGTACGGGTCCGGGTCTACAACGATACACGACCCGCTCAAGATTACGATCGGACACCTGTGGCGACGCGCGAAAGCGTGACTTCGGAACTTTTCAGACGCTTTCCATGATTCCACTACTTAAATTGAAAAGATCCCACACACATACTCATGGAAAGGGGGTGCTGATGGTGTCCCGCTGCTCAGTTCCTATCGTTTTAGTTATAGATAACATAGGGGGACTGTGCATAAGGCCCGAGTCACTACAGGCCAACTAGTCTGATTCCTGGGCCCCTTACCGGGCATTGGGTAGTCAAATTCCTGCGCAGTTAGACAGCTTCACCCTATCAGACTACGTACTGTTAGCTCTGGTATGTGCGCCGTACGTCTCCTATTCGGTTTTATGGTACGGTGGACATCGTACGAACAAACTAGCCAGAAGTGTTGGGAGGCCCTACTGGGGAAACGCTGCTTTATAATCATGCGGGTCAGCGTTCTCGAGAGTTCATGGGCTACAGAGGGCTGTACCCCCCAATTCCTCCCCTTAACAAGAGCGGATACCGGAACATTCCCAACCTCGTTCCTGCCCAGGGTTTTTTCCTGTTCTGGTTTGTGGACGATTGATTCACTAATCTTTGCATCCGTGCGATCCAGAGTACTAAAGGCCACATTACAGGTTGGGCCATGCCCGCTACATTAACCAAGATCCAGAAATATGGATACACTCGTTTGGCACCGACTATCGTTTCAACATCACACAAGCACCTACTTAGCTGTGGAGATTCCCCGGCTCGGGACTGTTCCGCAGTAAAACCACAGCCACCAAATTCCGACTCCGAGGTTAGGATGGATTCGCGCTACACTTTTGTCGACCTTGACCCGAGGCAATTCACGGTCAAGAACACGGGGGATCACTAGTCATTAGGTCTTTTGTAGTAATGTTATAAACTACAAGCTTCCTGCGGAGTGGTAATCCTTCTATCTTCTACATTAAAAGGCAAGTTAGAGGCCGTTACCATCGTGCTTGGTTACTCGCTTGATTAGTCGCGACATACACACTGGCCGCTAGCTTGTACCACAAAATGCCAAGGAACGCTTGATCCTGTGACGCGGCCTGAAAAAATTGGCAGCAGTCCTGAGAGCATCCTTTAGTGCATTGTCTCCTGTCTGCCCGGGGTAATTGCTTAGGGGACACACTTTCTGGTAAGGTGCCATAGTCCGAAACAAGAGAAGTTAAAACCGACGTTAATCGCAGATGAGCAAAGAATCGACGTATAGTCACGGTGGACTTGTAAGGCGATCTAGGACTCTGCATAAATGTGCAATAGATGACACGGGCAGCCGATTTGCATCTGACTAACCTTCGGGTTTGGCTCGTGTTGGATAATGTGGTGCGAACGCGGTCACCAATGAGAAGAAGGCCTAGCACTCGCAGTGTCAGCCGGTTTCTGGTGAGCGCAATTTTAGCGTACTGTTTCCGTAGGAAGCCGCTGCTTCGCGCAGCCTGCTATCTTCTAACGATTGATATGAAACCCCAAGGTTCAACTCTTCCACCGGCATATGCTCAGGAATCAACCACGTGCAGAGCGCGCTGAAGAGTGGGCCTCCTACACACTTACCTGTCTAGAAAGTTTCAAAACCGCTACGAACGCGAAGGGCCTCATATATAGATGTTGCGGTGATGTTGTCGTTTAAAGTGCTCGTCTTCCGGCGATCAGAATAAGAACTCCTTGTAATAGGCAACGCACATCCCGTCAGAAATGGGGACCTCCAACAGCATTGAAAAAGCGAGATTGAGTACATTGAGTCCGCCTGCGTCCTGGACCCCTCTCTGCAGCTATTTCTTCATGAATTGTCGGGTCGAATAGGGTATTCAATCTCTTGTTCGGTGGGACGGGGCTCCGCGGTTCCGTTGATTAATCCTGAATCTCATGAGCTTTGCTGAGGCTTCGGCTATTCTCGTGCAGTCCGCGGCGAGCCATGCACCAGTGGAGCAGTCCTGGTCCGCTAGCGGTGCACAAAACATAGTGGTCGTGCTGGTTGTCTGCTAGAAACTGCGAGGGGGTCCCGACTTCAAGCCTAAGTACCTTTACATGTTTTAATGAAAATCGGTTCGGGTATTGTTTGGGGGATATATACTCATGACTTTTCCTATCTTCGCACCGTATTCCCACACTATCGCGTTAGTGTACGACACTGCATTGGTATGGTTCCTATTCGCACACGATCGACTACAACGATCGCTGCTATCTATCTGGGCCCGTTTAAGCTAACCATGGATATTCAGTACGGTGAGAAGACCATGCCGGCCAGGAGTAGAACCCTAACATAATTTGATGGGAGACTATGCATCGCTAAGGGTAGACCACCGTCTCCGTGATTAAATTTGTTTGCAAACGTCCAACACACTCGGAGAGCTTTGTCTTTTGTGCTTGTAGCGTGTGTATCTTGGAATCGGTACGTCTACGTAAACGTTTTGAGAATGCGCAGTTAACGACGCGTGGCTGACACCCGAGGCCTTTCCGCGAGCGGCGACGAAGTGTCGCGCCGCCCCGACGGTTAGTAAATGAAGCTCTATCGGTCATCCCTTGATTAGGTCAAACGTCAAGTAGTGGTCAGTTTTGTCAAATCAACCTGGCTTGGGAACCGCTGTTATACGAAACCGGGTCTTTCCCTTAGCTAAGCCTCTTTTTATGGTGTACAGCTGACAGCTGTGCCCCCTCGTGGGTTGATATTCTCCGTATCTATATTGCTGTTTCTGCGGAAAATTTACGGAGTTCCATTCCTAAAACTGCTTTGTATGTGCTTGCAAGAGCTCCCTGGTCGATGACTTTCGGCCGCACGCCTGGATCTATGCGTATTATAACCTGCTCGAATCAGGGATCTCTCAAGGTGAGATCTATAACCTAATAATTTTCTGGAAGTAAGCGCTTACGTGCTGGACAAACGGGCACATGTTCTGTAGAAATCCCCTGAGCCTGTAGCGGAGCGTGGAACGCAACCGAGTCTCATATTGTAAGCATAGACATGTTATAACAGTCCTTCGCGCTGCGGCAATAGTGTGCCTGGTTATCTTGAACGGTATACAACTGCCCTAAAGAGTAGAACGGACATCATCGCTCCGAAGGTTGGCGGTCCGAAACCTTCCCAGACGAAACCAAGCAAGCGATCTCGGCCGTACATATAGTCATACGCTGGGAGGTAAATGAAAGCGCCAAACGTGCCATCATGGCGCCGGGTCCACGCTACTCCCATATAACTACTCTCGTGAGGGTAGGGTCTTGTGAAAGGGGAGCACCGCAGACTGTGAGCCCGGTGGGATACGGCAGCGGCTTCCCGTTGTCCCCCCCATCGAGTGAGGCGACCTATCTACGATGTGACCGGCAAAAGCTGTCTAGAATACACAGCCCCAACAAGTCGCACTCGGAGTATACCGATACTCGACTGCAGAATCCAGCCACCTCCCATTCACCGGTGTAGAACATATGAGAGACCGGTCAAAGTTATATGCTCCGGTGTGTAGCAGTTCAATCAACTGTACGCGGAAAAACCATGTGGACCGGGCATGACTGACGACCTGAGTGCTACGACTTCGCGTAACGTTTCGACAGGTGCAGGGTTCGGCTGTTAACCATGAAATATTTCTAGTGAGACGTGGAGAAGACGCGATGTGCGGGGACCTTTTGCTGTGTTACTCGATCCAGAAGCGCCCATCGTGCTGGCAAGCGCGTCTAGTTGCGTTGTTGAGTGTTTATGATAGGGGATATAGGGCCACCAAAGGGCTACGCTTTGCGACGCGGGTAGAATAGAGGGCCCTTCCATGCACTCCCGCGGATGTTCGACTCGGGGACGTCTGTCGTACCAATAAGGCACAGGAGGAGCTCCTCTATCTTAAGAGCGCCGCCTCCTGAGCGGGCGTCGTCTCTGGAACTCAAAAGGCGTGCATCAGAAGTGGGGTTACAAACGCAAGTGATCCGGCGCGGGGGCGGTGGAATCGTTGACTACGGCAAGCGAGAAAATCCTGGTGGCGAAAGTTTACTCGCCTGTAAAAGGTATCAACTCGCACCGAACCTAACATAGCAGTGTCCTGTCCGCAAAATACCTGATATTCGTATCGGTCGTGCATAGATAAACCGGAGACTCGGCTCGATCACAGAGTATATAGCAAAATGCTGGTCATCGTGGGGGCGGTCTATGTTCGTCCATACTGATAGTTATCTGTCTAATACACCAGCGTGTAGTTCACCGGACAAGTGCATGGCCAAGTTGTGCTCCAGCGTATTTAATCACGGGTGTTTATTTAGAAAATAAGCGTCTCGTTACGTAATTGGACCGTGTACCCAAGTTTTGTCCTAATATGGCTTGTTAAACAGAGCGGTTACCACGACTGTGTCACTTGTACAGCAAACTATGGGGCACCGTAGGATGTAACGAACCTACTTCCCGGGATTTCAAGATGTCGCCTGTCATAAGTAGAGCTACATGTCAGGGCTGTAACTCCGTACCGAGGCCATATGGCCGGAGTGATGATGGCGTCCCACGTACCGATGACCGAGTTCGATGAGATCAACCCAGTGCTTACCATTTTACACGGGCAACTCGTACCGCGCCAGTGCATGCTGTTTAAGCAGTCGGGTCCCCGTCTAAGAATAGCCGTCATGAAACCTACCTCCAACGATATCGGACGAACATTGTACACCTCGAGGTTCATATCTCACTACTTCTCCCCTACGTCAAAAGGCTGAGAGTACGACTACGGATAGCTAATTGCAGCACAGAGTAAGGGACGTTGAGGGCTCCCGAATAGGGTTCATAGTCACGCAGAGGACCATACTTATCATTTCCGATATTGGCGTTACTTTGGGGAACTGCTTATGGGCGCACGATCTGGACGGATCTAGCTACAACTAGATGATAAGTTTATTCCGGGACTCGGAAACCCAACGGAGTGTTGGGCGGCGGAGCTAACCTAAATGTCGTAACTTACTGGTGCCAGAACATACGACGCATGAGCGCAAACCGCCTTACAATTTACACTATCCCCG
	;
END;
