# Supplementary material for: A Kolmogorov-Smirnov test for the molecular clock based on Bayesian ensembles of phylogenies
Source: PLoS One. 2018 Jan 4;13(1):e0190826. doi: 10.1371/journal.pone.0190826 (PMC5754089; doi:10.1371/journal.pone.0190826)
Supplement: S1 File — Each folder contains the corresponding alignments in nexus format. (ZIP) [file pone.0190826.s001.zip › pks-alignments/sanson/non-clock/sanson-seq.nex]

#NEXUS

BEGIN TAXA;
       dimensions ntax=16;
       taxlabels
             T1
             T2
             T3
             T4
             T5
             T6
             T7
             T8
             T9
             T10
             T11
             T12
             T13
             T14
             T15
             T16
;
END;

BEGIN CHARACTERS;
       dimensions nchar=2236;
       format missing=? gap=- matchchar=. datatype=dna;
       matrix

T1
GTCATATGCTTGTTTCAAGGACTTTGCCATGCATGCCTCAGAATCACTGCATTGCAGGAA
TCTGCGCATGGCTCATTACATCAGACGTAATCTGCCGCAA-AAATCTTGCGGTCTCCGCA
AAACTGGATAACTTGGCGAAACGCCAAGCTAATACATGAACCAACCGGATGTTCTCTGTT
CCGGCGGCAGGGCAACCTGCTGCCATGGGACGTCCAGCGAATGAATGAAAGTAAAACCAA
TGCCTTCACCGGCAGTAACACTCAGAAGTGTTGATTCAATTCATTCCGTGCGAAAGCCGG
GTTTTTTACCCGGCGTCTTTTGACGAACAACTGCCCTATCAGCCAGCGATGGCCGTGTAG
TGGACTGCCATGGCGTTGACGGGAGCGGGGGATTAGGGTTCGATTCCGGAGAGGGAGCCT
GAGAAATAGCTACCACTTCTACGGAGGGCAGCAGGCGCGCAAATTGCCCAATGTCAAAAA
AA-AAGATGAGGCAGCGAAAAGAAGTAGAGCCGACAGTGCTTTTGCATTGTCGTTTTCAA
TGGGGGATATTTAAACCCATCCAAAATCGAGTAACAATTGGAGGACAAGTCTGGTGCCAG
CACCCGCGGTAATTCCAGCTCCAAAAGCGTTTATTTATGCTGTTGCTGTTAAAGGGTTCG
TAGTTGAATTGAGGGCCTCTAAGGCGCAATGGTTTAGTCCCATCCACTTCGGATTGGCGA
CCCATGCCCTTGTGGTCCGTGAACAGACATTCAGAAACAAAAAACACGGGAGTGGTACCT
TTTCTGATTATCGCATGTCATGCATGCCAGAGGGCGCCCGTGATTTTTTACTGTGACTAA
AAAAGTGTGACCAAAGCAGTCATTCGACTTGAATTAGAAAGCATGGGATAACAAAGGAGC
AGCCTCTGG-CCACCGTTTCGGCTTTTGTTGGTTTTAAAAGTCCATTGGAGATTATGGGG
CAGTGTGACAAGCGGCTGGGTGGTTATTCCACACACACACTCCCTTTTTTTT-GGACGTG
TTGTCGTTGTGTGGCACTCGTCGCCTTTGTGGGAAATCCGTGTGGCACTGTTTGTGAGTT
GTTGGCAGACTTCGGTCTTGCCTCCGCATATTTTTACATGTGTCATGCCTTCCCCCAACT
CACGGCATCCAGGAATGAAGGAGGGTAGTTCGGGGGAGAACGTACTGGTGCGTCAGAGGT
GAAATTCTTAGACCGCACCAAGACGAACTGCAGCGAAGGCATTCTTCAAGGATACCTTCC
TCAATCAAGAACCAAAGTGTGGGGATCGAAGATGATTAGAGACCATTGTAGTCCACACTG
CAAACGATGACACCCATGGATTGGGGAGTTTTTGGTCGCAGGCGTGGTCGGGCCTGATTA
TTATTTTTCATCCCGTTCCTCGTCTCGCCAATGAATATTAAATTTGCGTGCATATTCTTT
TTGGTCTTCGTTTTTACGGCGAGGGCCTTTAACGGGAATATCCTCAGCACGTTATCTGAC
TTCTTCACGCGAAAGCTTTGAGGTTACAGTCTCAGGGGGGAGTACGTTCGCAAGAGTGAA
ACTTAAAGAAATTGACGGAATGGCACCACAAGACGTGGAGCGTGCGGTTTAATTTGACTC
AACACGGGGAACTTTACCAGATCCGGACAGGGTGAGGATTGACAGATTGAGTGTTCTTTC
TCGATCCCCTGAATGGTGGTGCATGGCCGCTTTTGGTCGGTG-AGTGGTTTGTTTGGTTG
ATTCCGTCAGCGGACGAGATCCAAGCTGCCCAGTAGGATTCAGAATTGCCCATAGGATAG
CAATCCCTTCCGCGGGTTTTACCCAAGGGGGGG-CGGTATTCGCTTGTATCCTTCTCTGC
GGGATTCCTTGTTTTGCGCAAGGTGAGATTTTGGGCAACAGCAGGTCTGTGATGCTCCTC
AATGTTCTGGGCGACACGCGCACTACAATGTCAGTGAGAACAAGAAAAACGACTCTTGTC
GGACCTACTTGATCAAAAGAGTGGGAAAACCCCGGAATTACGTAGACCCACTCGGGACCG
AGTATTGCAATTATTGGTCGCGCAACGAGGAATGTCTCGTAGGCGCAGCTCATCAAACTG
TGCCGATTACGTCCCGGCCATTTGTACACGCCGCCCGTCGTTGTTTCCGATGATGGTGTA
ATACAGGTGATCGGACAGTCGAGTGCTTCACTTGACCGAAAGTTCACCGATATTTCTTCA
ATAGAGGAAGCAAAAG

T2
GTCATATGCTTGTTTCAAGGACTTAGCCATGCATGCCTCAGAATCACTGCATTGCAGGAA
TCTGCGCATGGCTCATTACATCAGACGCAATCTGCCGCAA-AAATCTTGCGGTCTCCGCA
AAACTGGATAACTTGGCGAAACGCCAAGCTAATACATGAACCAACCGGATGTTCTCTGTT
CCGGCGGCAGGGCAACCTGCTGCCATGGGACGTCCAGCGAATGAATGAAAGTAAAACCAA
TGCCTTCACCGGCAGTAACACTCAGAAGTGTTGATTCAATTCATTCCGTGCGAAAGCCGG
GTTTTTTACCCGGCGTCTTTTGACGAACAACTGCCCTATCAGCCAGCGATGGCCGTGTAG
TGGACTGCCATGGCGTTGACGGGAGCGGGGGATTAGGGTTCGATTCCGGAGAGGGAGCCT
GAGAAATAGCTACCACTTCTACGGAGGGCAGCAGGCACGCAAATTGCCCAATGTCAAAAA
AA-AAGATGAGGCAGCGAAAAGAAATAGAGCCGACAGTGCTTTTGCATTGTCGTTTTCAA
TGGGGGATATTTAAACCCATCCAAAATCGAGTAACAATTGGAGGACAAGTCTGGTGCCAG
CACCCGCGGTAATTCCAGCTCCAAAAGCGTATATTTATGCTGTTGCTGTTAAAGGGTTCG
TAGTTGAATTGAGGGCCTCTAAGGCGCAATGGTTTAGTCCCATCCACTTCGGATTGGCGA
CCCATGCCCTTGTGGTCCGTGAACAGACGTTCAGAAACAAAAAACACGGGAGTGGTACCT
TTTCTGATTATCGCATGTCATGCATGCCTGAGGGCGCCCGTGATTTTTTACTGTGACTAA
AAAAGTGTGACCAAAGCAGTCATTCGACTTGAATTAGAAAGCATGGGATAACAAAGGAGC
AGCCTCTGG-CCACCGTTTCGGCTTTTGTTGGTTTTAAAAGTCCATTGGAGATTATGGGG
CAGTGTGACAAGCGGCTGGGTGGTTATTCCGCACACACACTCCCTTTTTTTT-GGACGTG
TTGTCGTTGTGTGGCACTCGTCGCCTTTGTGGGAAATCCGTGTGGCACTGTTTGTGAGTT
GTTGGCAGACTTCGGTCTTGCCTCCGCATATTTTTACATGTGTCATGCCTTCCCCCAACT
CACGGCATCCAGGAATGAAGGAGGGTAGTTCGGGGGAGAACGTACTGGTGCGTCAGAGGT
GAAATTCTTAGACCGCATCAAGACGAACTACAGCGAAGGCATTCTTCAAGGATACCTTCC
TCAATCAAGAACCAAAGTGTGGGGATCGAAGATGATTAGAGACCATTGTAGTCCACACTG
CAAACGATGACACCCATGGATTGGGGAGTTTTTGGTCGCAGGCGTGGTCGGGCTTGATTA
TTATTTTTCATCCCGTTCCTCGTCTCGCCAATGAATATTAAATTTGCGTGCATATTCTTT
TTGGTCTTCGTTTTTACGGCGAGGGCCTTTAACGGGAATATCCTCAGCACGTTATCTGAC
TTCTTCACGCGAAAGCTTTGAGGTTACAGTCTCAGGGGGGAGTACGTTCGCAAGAGTGAA
ACTTAAAGAAATTGACGGAATGGCACCACAAGACGTGGAGCGTGCGGTTTAATCTGACTC
AACACGGGGAACTTTACCAGATCCGGACAGGGTGAGGATTGACAGATTGAGTGTTCTTTC
TCGATCCCCTGAATGGTGGTGCATGGCCGCTTTTGGTCGGTG-AGTGATTTGTTTGGTTG
ATTCCGTCAGCGGACGAGATCCAAGCTGCCCAGTAGGATTCAGAATTGCCCATAGGATAG
CAATCCCTTCCGCGGGTTTTACCCAAGGGGGGG-CGGTATTCGCTTGTATCCTTCTCTGC
GGGATTCCTTGTTTTGCGCAAGGTGAGATTTTGGGCAACAGCAGGTCTGTGATGCTCCTC
AATGTTCTGGGCGACACGCGCACTACAATGTCAGTGAGAACAAGAAAAACGACTCTTGTC
GGACCTACTTGATCAAAAGAGTGGGAAAACCCCGGAATTACGTAGACCCACTCGGGACCG
AGTATTGCAATTATTGGTCGCGCAACGAGGAATGTCTCGTAGGCGCAGCTCATCAAACTG
TGCCGATTACGTCCCTGCCATTTGTACACGCCGCCCGTCGTTGTTTCCGATGATGGTGCA
ATACAGGTGATCGGACAGTCGAGTGCTTCACTTGACCGAAAGTTCACCGATATTTCTTCA
ATAGAGGAAGCAAAAG

T3
GTCATATGCTTGTTTCAAGGACTTAGCCATGCATGCCTCAGAATCACTGCATTGCAGGAA
TCTGCGCATGGCTCATTACATCAGACGTAATCTGCCGCAA-AAATCTTGCGGTCTCCGCA
AAACTGGATAACTTGGCGAAACGCCAAGCTAATACATGAACCAACCGGATGTTCTCTGTT
CCGGCGGCAGGGCAACCTGCTGCCATGGGACGTCCAGCGAATGAATGAAAGTAAAACCAA
TGCCTTCACCGGCAGTAACACTCAGAAGTGTTGATTCAATTCATTCCGTGCGAAAGCCGG
GTTTTTTACCCGGCGTCTTTTGACGAACAACTGCCCTATCAGCCAGCGATGGCCGTGTAG
TGGACTGCCATGGCGTTGACGGGAGCGGGGGATTAGGGTTCGATTCCGGAGAGGGAGCCT
GAGAAATAGCTACCACTTCTACGGAGGGCAGCAGGCGCGCAAATTGCCCAATGTCAAAAA
AA-AAGATGAGGCAGCGAAAAGAAATAGAGCCGACAGTGCTTTTGCATTGTCGTTTTCAA
TGGGGGATATTTAAACCCATCCAAAATCGAGTAACAATTGGAGGACAAGTCTGGTGCCAG
CACCCGCGGTAATTCCAGCTCCAAAAGCGTATATTTATGCTGTTGCTGTTAAAGGGTTCG
TAGTTGAATTGAGGGCCTCTAAGGCGCAATGGTTTAGTCCCATCCACTTCGGATTGGCGA
CCCATGCCCTTGTGGTCCGTGAACAGACATTCAGAAACAAAAAACACGGGAGTGGTACCT
TTTCTGATTATCGCATGTCATGCATGCCAGAGGGCGCCCGTGATTTTTTACTGTGACTAA
AAAAGTGTGACCAAAGCAGTCATTCGACTTGAATTAGAAAGCATGGGATAACAAAGGAGC
AGCCTCTGG-CCACCGTTTCGGCTTTTGTTGGCTTTAAAAGTCCATTGGAGATTATGGGG
CAGTGTGACAAGCGGCTGGGTGGTTATTCCACACACACACTCCCTTTTTTTT-GGACGTG
TTGTTGTTGTGTGGCACTCGTCGCCTTTGTGGGAAATCCGTGTGTCACTGTTTGTGAGTT
GTTGGCAGACTTCGGTCTTGCCTCCGCATATTTTTACATGTGTCAAGCCTTCCCCCAACT
CACGGCATCCAGGAATGAAGGAGGGTAGTTCGGGGGAGAACGTACTGGTGCGTCAGAGGT
GAAATTCTTAGACCGCACCAAGACGAACTACAGCGAAGGCATTCTTCAAGGATACCTTCC
TCAATCAAGAACCAAAGTGTGGGGATCGAAGATGATTAGAGACCATTGTAGTCCACACTG
CAAACGATGACACCCATGGATTGGGGAGTTTTTGGTTGCAGGCGTGGTCGGGCTTGATTA
TTATTTTTCATCCCGTTCCTCGTCTCGCCAATGAATATTAAATTTGCGTGCATATTCTTT
TTGGTCTTCGTTTTTACGGCGAGGGCCTTTAACGGGAATATCCTCAGCACGTTATCTGAC
TTCTTCACGCGAAAGCTTTGAGGTTACAGTCTCAGGGGGGAGTACGTTCGCAAGAGTGAA
ACTTAAAGAAATTGACGGAATGGCACCACAAGACGTGGAGCGTGCGGTTTAATTTGACTC
AACACGGGGAACTTTACCAGATCCGGACAGGGTGAGGATTGACAGATTGAGTGTTCTTTC
TCGATCCCCTGAATGGTGGTGCATGGCTGCTTTTGGTCGGTG-AGTGATTTGTTTGGTTG
ATTCCGTCAGCGGACGAGATCCAAGCTGCCCAGTAGGATTCAGAATTGCCCATAGGATAG
CAATCCCTTCCGCGGGTTTTACCCAAGGGGGGG-CGGTATTCGCTTGTATCCTTCTCTGC
GGGATTCCTTGTTTTGCGCAAGGTGAGATTTTGGGCAACAGCAGGTCTGTGATGCTCCTC
AATGTTCTGGGCGACACGCGCACTACAATGTCAGTGAGAACAAGAAAAACGACTCTTGTC
GGACCTACTTGATCAGAAGAGTGGGAAAACCCCGGAATTACGTAGACCCACTCGGGACCG
AGTATTGCAATTATTGGTCGCGCAACGAGGAATGTCTCGTAGGCGCAGCTCATCAAACTG
TGCCGATTACGTCCCTGCCATTTGTACACGCCGCCCGTCGTTGTTTCCGATGATGGTGCA
ATACAGGTGATCGGACAGTCGAGTGCTTCACTTGACCGAAAGTTCACCGATATTTCTTCA
ATAGAGGAAGCAAAAG

T4
GTCATATGCTTGTTTCAAGGACTTAGCCATGCATGCCTCAGAATCACTGCATTGCAGGAA
TCTGCGCATGGCTCATTACATCAGACGTAATCTGCCGCAA-AAATCTTGCGGTCTCCGCA
AAACTGGATAACTTGGCGAAACGCCAAGCTAATACATGAACCAACCGGATGTTCTCTGTT
CCGGCGGCAGGGCAACCTGCTGCCATGGGACGTCCAGCGAATGAATGAAAGTAAAACCAA
TGCCTTCACCGGCAGTAACACTCAGAAGTGTTGATTCAATTCATTCCGTGCGAAAGCCGG
GTTTTTTACCCGGCGTCTTTTGACGAACAACTGCCCTATCAGCCAGCGATGGCCGTGTAG
TGGACTGCCATGGCGTTGACGGGAGCGGGGGATTAGGGTTCGATTCCGGAGAGGGAGCCT
GAGAAATAGCTACCACTTCTACGGAGGGCAGCAGGCGCGCAAATTGCCCAATGTCAAAAA
AA-AAGATGAGGCAGCGAAAAGAAATAGAGCCGACAGTGCTTTTGCATTGTCGTTTTCAA
TGGGGGATATTTAAACCCATCCAAAATCGAGTAACAATTGGAGGACAAGTCTGGTGCCAG
CACCCGCGGTAATTCCAGCTCCAAAAGCGTATATTTATGCTGTTGCTGTTAAAGGGTTCG
TAGTTGAATTGAGGGCCTCTAAGGCGCAATGGTTTAGTCCCATCCACTTCGGATTGGCGA
CCCATGCCCTTGTGGTCCGTGAACAGACATTCAGAAACAAAAAACACGGGAGTGGTACCT
TTTCTGATTATCGCATGTCATGCATGCCAGAGGGCGCCCGTGATTTTTTACTGTGACTAA
AAAAGTGTGACCGAAGCAGTCATTCGACTTGAATTAGAAAGCATGGGATAACAAAGGAGC
AGCCTCTGG-CCACCGTTTCGGCTTTTGTTGGTTTTAAAAGTCCATTGGAGATTATGGGG
CAGTGTGACAAGCGGCTGGGTGGTTATTCCACACACACACTCCCTTTTTTTT-GGACGTG
TTGTTGTTGTGTGGCACTCGTCGCCTTTGTGGGAAATCCGTGTGGCACTGTTTGTGAGTT
GTTGGCAGACTTCGGTCTTGCCTCCGCATATTTTTACATGTGTCATGCCTTCCCCCAACT
CACGGCATCCAGGAATGAAGGAGGGTAGTTCGGGGGAGAACGTACTGGTGCGTCAGAGGT
GAAATTCTTAGACCGCACCAAGACGAACTACAGCGAAGGCATTCTTCAAGGATACCTTCC
TCAATCAAGAACCAAAGTGTGGGGATCGAAGATGATTAGAGACCATTGTAGTCCACACTG
CAAACGATGACACCCATGGATTGGGGAGTTTTTGGTCGCAGGCGTGGTCGGGCTTGATTA
TTATTTTTCATCCCGTTCCTCGTCTCGCCAATGAATATTAAATTTGCGTGCATATTCTTT
TTGGTCTTCGTTTTTACGGCGAGGGCCTTTAACGGGAATATCCTCAGCACGTTATCTGAC
TTCTTCACGCGAAAGCTTTGAGGTTACAGTCTCAGGGGGGAGTACGTTCGCAAGAGTGAA
ACTTAAAGGAATTGACGGAATGGCACCACAAGACGTGGAGCGTGCGGTTTAATTTGACTC
AACACGGGGAACTTTACCAGATCCGGACAGGGTGAGGATTGACAGATTGAGTGTTCTTTC
TCGATCCCCTGAATGGTGGTGCATGGCTGCTTTTGGTCGGTG-AGTGATTTGTTTGGTTG
ATTCCGTCAGCGGACGAGATCCAAGCTGCCCAGTAGGATTCAGAATTGCCCATAGGATAG
CAATCCCTTCCGCGGGTTTTACCCAAGGGGGGG-CGGTATTCGCTTGTATCCCTCTCTGC
GGGATTCCTTGTTTTGCGCAAGGTGAGATTTTGGGCAACAGCAGGTCTGTGATGCTCCTC
AATGTTCTGGGCGACACGCGCACTACAATGTCAGTGAGAACAAGAAAAACGACTCTTGTC
GGACCTACTTGATCAGAAGAGTGGGGAAACCCCGGAATTACGTAGACCCACTCGGGACCG
AGTATTGCAATTATTGGTCGCGCAACGAGGAATGTCTCGTAGGCGCAGCTCATCAAACTG
TGCCGATTACGTCCCTGCCATTTGTACACGCCGCCCGTCGTTGTTTCCGATGATGGTGCA
ATACAGGTGATCGGACAGTCGAGTGCTTCACTTGACCGAAAGTTCACCGATATTTCTTCA
ATAGAGGAAGCAAAAG

T5
GTCATATGCTTGTTTCGAGGACTTAGCCATGCATGCCTCAGAATCACTGCATTGCAGGAA
TCTGCGCATGGCTCATTACATCAGACGTAATCTGCCGCAA-AAATCTTGCGGTCTCCGCA
AAATTGGATAACTTGGCGAAACGCCAAGCTAATACGTGAACCAACCGGATGTTCTCTGTT
CCGGCGGCAGGGCAACCTGCTGCCATGGGACGTCCAGCGAATGAATGAAAGTAAAACCAA
TGCCTTCACCGGCAGTAACACTCAGAAGTGTTGATTCAATTCATTCCGTGCGAAAGCCGG
GTTTTTTACCCGGCGTCTTTTGACGAACAACTGCCCTATCAGCCAGCGATGGCCGTGTAG
TGGACTGCCATGGCGTTGACGGGAGCGGGGGATTAGGGTTCGATTCCGGAGAGGGAGCCT
GAGAAATAGCTACCACTTCTGCGGAGGGCAGCAGGCGCGCAAATTGCCCAATGTCAAAAA
AA-AAAATGAGGCAGCGAAAAGAAATAGAGCCGACAGTGCTTTTGCATTGTCGTTTTCAA
TGGGGGATATTTAAACCCATCCAAAATCGAGTAACAATTGGAGGACAAGTCTGGTGCCAG
CACCCGCGGTAATTCCAGCTCCAAAAGCGTATATTGATGCTGTTGCTGTTAAAGGGTTCG
TAGTTGAATTGAGGGCCTCTAAGGCGCAATGGTTTAGTCCCATCCACTTCGGATTGGCGA
CCCATGCCCTTGTGGTCCGTGAACAGACATTCAGAAACAAAAAACACGGGAGTGGTACCT
TTTCTGATTATCGCATGTCATGCATGCCAGAGGGCGCCCGTGATTTTTTACTGTGACTAA
AAAAGTGTGACCAAAGCAGTCATTCGACTTGAATTAGAAAGCATGGGATAACAAAGGAGC
AGCCTCTGG-CCACCGTTTCGGCTTTTGTTGGTTTTAAAAGTCCATTGGAGATTATGAGG
CAGTGTGACAAGCGGCTGGGTGGTTATTCCACACACACTC-CCCTTTTTTT--GGACGTG
TTGTTGTTGTGTGGCACTCGTCGCCTTTGTGGGAAATCCGTGTGGCACTGTTTGTGAGTT
GTTGGCAGACTTCGGTCTTGCCTCCGCATATTTTTACATGTGTCATGCCTTCCCTCAACT
CACGGCATCCAGGAATGAAGGAGGGTAGTTCGGGGGAGAACGTACTGGTGCGTCGGAGGT
GAAATTCTTAGACCGCACCAAGACGAACTACAGCGAAGGCATTCTTCAAGGATACCTTCC
TCAATCAAGAACCAAAGTGTGGGGATCGAAGATGATTAGAGACCATTGAAGTCCACACTG
CAAACGATGACACCCATGGATTGGGGAGTTTTTGGTCGCAGGCGTGGTCGGGCTTGATTA
TTATTTTTCATCCCGTTCCTCGTCTCGCCAATGAATATTAAATTTGCGTGCATATTCTTT
TTGGTCTTCGTTTTTACGGCGAGGGCCTTTAACGGGAATATCCTCAGCACGTTATCTGAC
TTCTTCACGCGAAAGCTTTGAGGTTACAGTCTCAGGGGGGAGTACGTTCGCAAGAGTGAA
ACTTAAAGAAATTGACGGAATGGCACCACAAGACGTGGAGCGTGCGGTTTAATTTGACTC
AACACGGGGAACTTTACCAGATCCGGACAGGGTGAGGATTGACAGATTGAGTGTTCTTTC
TCGATCCCCTGAATGGTGGTGCATGGCCACTTTTGGTCGGTGGAGTGATTTGTTTGGTTG
ATTCCGTCAGCGGACGAGATCCAAGCTGCCCAGTAGGATTCAGGATTGCCCATAGGATAG
CAATCCCTTCCGCGGGTTTTACCCAAGGGGGGG-CGGTATTCGCTTGTATCCTTCTCTGC
GGGATTCCTTGTTTTGCGCAAGGTGAGATTTTGGGCAACAGCAGGTCTGTGACGCTCCTC
AATGTTCTGGGCGACACGCGCACTACAATGTCAGTGAGAACAAGAAAAACGACTCTTGTC
GGACCTACTTGATCAAAAGAGTGGGAAAACCCCGGAATTACGTAGACCCACTTGGGACCG
AGTATTGCGATTATTGGTCGCGCAACGAGGAATGTCTCGTAGGCGCAGCTCATCAAACTG
TGCCGATTACGTCCCTGCCATTTGTACACGCCGCCCGTCGTTGTTTCCGATGATGGTGCA
ATACAGGTGATCGGACAGTCGAGTGCTTCACTTGACCGAAAGTTCACCGACATTTCTTCA
ATAGAGGAAGCAAAAG

T6
GTCATATGCTTGTTCCGAGGACTTAGCCATGCATGCCTCAGAATCACTGCATTGCAGGAA
TCTGCGCATGGCTCATTACATCAGACGTAATCTGCCGCAA-AAATCTTGCGATCTCCGCA
AAATTGGATAACTTGGCGAAACGCCAAGCTAATACGTGAACCAACCGGATGTTCTCTGTT
CCGGCGGCAGGGCAACCTGCTGCCATGGGACGTCCAGCGAATGAATGAAAGTAAAACCAA
TGCCTTCACCGGCAGTAACACTCAGAAGTGTTGATTCAATTCATTCCGTGCGAAAGCCGG
GTTTTTTACCCGGCGTCTTTTGACGAACAACTGCCCTATCAGCCAGCGATGGCCGTGTAG
TGGACTGCCATGGCGTTGACGG-AGCGGGGGATTAGGGTTCGATTCCGGAGAGGGAGCCT
GAGAAATAGCTACCACTTCTGCGGAGGGCAGCAGGCGCGCAAATTGCCCAATGTCAAAAA
AA-AAAATGAGGCAGCGAAAAGAAATAGAGCCGACAGTGCTTTTGCATTGTCGTTTGCAA
TGGGGGATATTTAAACCCATCCAAAATCGAGTAACAATTGGAGGACAAGTCTGGTGCCAG
CACCCGCGGTAATTCCAGCTCCAAAAGCGTATATTAATGCTGTTGCTGTTAAAGGGTTCG
TAGTTGAATTGAGGGCCTCTAAGGCGCAATGGTTTAGTCCCATCCACTTCGGATTGGCGA
CCCATGCCCTTGTGGTCCGTGAACAGACATTCAGAAACAAAAAACACGGGAGTGGTACCT
TTTCCGATTATCGCATGTCATGCATGCCAGAGGGCGCCCGTGATTTTTTACTGTGACTAA
AAAAGTGTGACCAAAGCAGTCATTCGACTTGAATTAGAGAGCATGGGATAACAAAGGAGC
AGCCTCTGG-CCACCGTTTCGGCTTTTGTTGGTTTTAAAAGTCCATTGGAGATTATGAGG
CAGTGTGACAAGCGGCTGGGTGGTTATTCCACACACACTC-CC-TTTTTTT--GGACGTG
TTGTTGTTGTGTGGCACTCGTCGCCTTTGTGGGAAATCCGTGTGGCACTGTTTGTGAGTT
GTTGGCAGACTTCGGTCTTGCCTCCGCATATTTTTACATGTGTCATGCCTTCCCTCAACT
CACGGCATCCAGGAATGAAGGAGGGTAGTTCGGGGGAGAACGTACTGGTGCGTCGGAGGT
GAAATTCTTAGACCGCACCAAGACGAACTACAGCGAAGGCATTCTTCAAGGATACCTTCC
TCAATCAAGAACCAAAGTGTGGGGATCGAAGATGATTAGAGACCATTGAAGTCCACACTG
CAAACGATGACACCCATGGATTGGGGAGTTTTTGGTCGCAGGCGTGGTCGGGCTTGATTA
TTATTTTTCATCCCGTTCCTCGTCTCGCCAATGAATATTAAATTTGCGTGCATATTCTTT
TCGGTCTTCGTTTTTACGGCGAGGGCCTTTAACGGGAATATCCTCAGCACGTTATCTGAC
TTCTTCACGCGAAAGCTTTGAGGTTACAGTCTCAGGGGGGAGTACGTTCGCAAGAGTGAA
ACTTAAAGAAATTGACGGAATGGCACCACAAGACGTGGAGCGTGCGGTTTAATTTGACTC
AACACGGGGAACTTTACCAGATCCGGACAGGGTGAGGATTGACAGATTGAGTGTTCTTTC
TCGATCCCCTGAATGGTGGTGCATGGCCACTTTTGGTCGGTGGAGTGATTTGTTTGGTTG
ATTCCGTCAGCGGACGAGATCCAAGCTGCCCAGTAGGATTCAGGATTGCCCATAGGATAG
CAATCCCTTCCGCGGGTTTTACCCAAGGGGGGG-CGGTATTCGCTTGTATCCTTCTCTGC
GGGATTCCTTGTTTTGCGCAAGGTGAGATTTTGGGCAACAGCAGGTCTGTGACGCTCCTC
AATGTTCTGGGCGACACGCGCACTACAATGTCAGTGAGAGCAAGAAAAACGACTCTTGTC
GGACCTACTTGATCAAAAGAGTGGGAAAACCCCGGAATTACGTAGACCCACTTGGGACCG
AGTGTTGCGATTATTGGTCGCGCAACGAGGAATGTCTCGTAGGCGCAGCTCATCAAACTG
TGCCGATTACGTCCCTGCCATTTGTACACGCCGCCCGTCGTTGTTTCCGATGATGGTGCA
ATACAGGTGATCGGACAGTCGAGTGCTTCACTTGACCGAAAGTTCACCGACATTTCTTCA
ATAGAGGAAGCAAAAG

T7
GTCATATGCTTGTTTCGAGGACTTAGCCATGCATGCCTCAGAATCACTGCATTGCAGGAA
TCTGCGCATGGCTCATTACATCAGACGTAATCTGCCGCAA-AAATCTTGCGGTCTCCGCA
AAATTGGATAACTTGGCGAAACGCCAAGCTAATACATGAACCAACCGGATGTTCTCTGTT
CCGGCGGCAGGGCAACCTGCTGCCATGGGACGTCCAGCGAGTGAATGAAAGTAAAACCAA
TGCCTTCACCGGCAGTAACACTCAGAAGTGTTGATTCAATTCATTCCGTGCGAAAGCCGG
GTTTTTTACCCGGCGTCTTTTGACGAACAACTGCCCTATCAGCCAGCGATGGCCGTGTAG
TGGACTGCCATGGCGTTGACGGGAGCGGGGGATTAGGGTTCGATTCCGGAGAGGGAGCCT
GAGAAATAGCTACCACTTCTGCGGAGGGCAGCAGGCGCGCAAATTGCCCAATGTCAACAA
AA-AAAATGAGGCAGCGAAAAGGAATAGAGCCGACAGTGCTTTTGCATTGTCGTTTTCAA
TGGGGGATATTTAAACCCATCCAAAATCGAGTAACAATTGGAGGACAAGTCTGGTGCCAG
CACCCGCGGTAATTCCAGCTCCAAAAGCGTATATTAATGCTGTTGCTGTTAAAGGGTTCG
TAGTTGAATTGAGGGCCTCTAAGGCGCAATGGTTTAGTCCCATCCACTTCGGATTGGCGA
CCCATGCCCTTGTGGTCCGTGAACAGACATTCAGAAACAAAAAACACGGGAGTGGTACCC
TTTCTGATTATCGCATGTCATGCATGCCAGAGGGCGCCCGTGATTTTTTACTGTGACTAA
AAAAGTGTGACCAAAGCAGTCATTCGACTTGAATTAGAAAGCATGGGATAACAAAGGAGC
AGCCTCTGG-CCACCGTTTCGGCTTTTGTTGGTTTTAAAAGTCCATTGGAGATTATGAGG
CAGTGTGACAAGCGGCTGGGTGGTTATTCCACACACACTC-CCCTTTTTTT--GGACGTG
TTGTTGTTGTGTGGCACTCGTCGCCTTTGTGGGAAATCCGTGTGGCACTGTTTGTGAGTT
GTTGGCAGACTTCGGTCTTGCCTCCGCATATTTTTACATGAGTCATGCCTTCCCTCAACT
CACGGCATCCAGGAATGGAGGAGGGTAGTTCGGGGGAGAACGTACTGGTGCGTCAGAGGT
GAAATTCTTAGACCGCACCAAGACGAACTACAGCGAAGGCATTCTTCAAGGATACCTTCC
TCAATCAAGAACCAAAGTGTGGGGATCGAAGATGATTAGAGACCATTGTAGTCCACACTG
CAAACGATGACACCCATGGATTGGGGAGTTTTTGGTCGCAGGCGTGGTCGGGCTTGATTA
TTATTTTTCATCCCGTTCCTCGTCTCGCCAATGAGTATTAAATTTGCGTGCATATTCTTT
TTGGTCTTCGTTTTTACGGCGAGGGCCTTTAACGGGAATATCCTCAGCACGCTAACTGAC
TTCTTCACGCGAAAGCTTTGAGGTTACAGTCTCAGGGGGGGGTACGTTCGCAAGAGTGAA
ACTTAAAGAAATTGACGGAATGGCACCACAAGACGTGGAGCGTGCGGTTTAATTTGACTC
AACACGGGGAACTTTACCAGATCCGGACAGGGTGAGGATTGACAGATTGAGTGTTCTTTC
TCGATCCCCTGAATGGTGGTGCATGGCCACTTTTGGTCGGTGGAGTGATTTGTTTGGTTG
ATTCCGTCAACGGACGAGATCCAAGCTGCCCAGTAGGATTCAAAATTGCCCATAGGATAG
CAATCCCTTCCGCGGGTTTTACCCAGGGGGGGG-CGGTATTCGCTTGTATCCTTCTCTGC
AGGATTCCTTGTTTTGCGCAAGGTGTGATTTTGGGCAACAGCAGGTCTGTGACGCTCCTC
AATGTTCTGGGCGACACGCGCACTACAATGTCAGTGAGAACAAGAAAAACGACCCTTGTC
GGACCTACTTGATCAAAAGAGTGGGAAAACCCCGGAATTACGTAGACCCACTTGGGACCG
AGTATTGCGAATATTGGTCGCGCAACGAGGAATGTCTCGTAGGCGCAGCTCATCAAACTG
TGCCGATTACGTCCCTGCCATTTGTACACGCCGCCCGTCGTTGTTTCCGATGATGGTGCA
ATACAGGTGATCGGACAGCCGAGAGCTTCACTTGACCGAAAGTTCACCGATATTTCTTCA
ATAGAGGAAGCAAAAG

T8
GTCATATGCTTGTTTCGAGGACTTAGCCATGCATGCCTCAGAATCACTGCATTGCAGGAA
TCTGCGCATGGCTCATTACATCAGACGTAATCTGCCGCAA-AAATCTTGCGGTCTCCGCA
AAATTGGATAACTTGGCGAAACGCCAAGCTAATACATGAACCAACCGGATGTTCTCTGTT
CCGGCGGCAGGGCAACCTGCTGCCATGGGACGTCCAGCGAGTGAATGAAAGTAAAACCAA
TGCCTTCACCGGCAGTAACACTCAGAAGTGTTGATTCAATTCATTCCGTGCGAAAGCCGG
GTTTTTTACCCGGCGTCTTTTGACGAACAACTGCCCTATCAGCCAGCGATGGCCGTGTAG
TGGACTGCCATGGCGTTGACGGGAGCGGGGGATTAGGGTTCGATTCCGGAGAGGGAGCCT
GAGAAATAGCTACCACTTCTGCGGAGGGCAGCAGGCGCGCAAATTGCCCAATGTCAACAA
AA-AAAATGAGGCAGCGAAAAGGAATAGAGCCGACAGTGCTTTTGCATTGTCGTTTTCAA
TGGGGGATATTTAAACCCATCCAAAATCGAGTAACAATTGGAGGACAAGTCTGGTGCCAG
CACCCGCGGTAATTCCAGCTCCAAAAGCGTATATTAATGCTGTTGCTGTTAAAGGGTTCG
TAGTTGAATTGAGGGCCTCTAAGGCGCAATGGTTTAGTCCCATCCACTTCGGATTGGCGA
CCCATGCCCTTGTGGTCCGTGAACAGACATTCAGAAACAAAAAACACGGGAGTGGTACCT
TTTCTGATTATCGCATGTCATGCATGCCAGAGGGCGCCCGTGATTTTTTACTGTGACTAA
AAAAGTGTGACCAAAGCAGTCATTCGACTTGAATTAGAAAGCATGGGATAACAAAGGAGC
AGCCTCTGG-CCACCGTTTCGGCTTTTGTTGGTTTTAAAAGTCCATTGGAGATTATGAGG
CAGTGTGACAAGCGGCTGGGTGGTTATTCCACACACACTC-CCCTTTTTTTT-GGACGTG
TTGTTGTTGTGTGGCACTCGTCGCCTTTGTGGGAAATCCGTGTGGCACTGTTTGTGAGTT
GTTGGCAGACTTCGGTCTTGCCTCCGCATATTTTTACATGAGTCATGCCTTCCCTCAACT
CACGGCATCCAGGAATGAAGGAGGGTAGTTCGGGGGAGAACGTACTGGTGCGTCAGAGGT
GAAATTCTTAGACCGCACCAAGACGAACTACAGCGAAGGCATTCTTCAAGGATACCTTCC
TCAATCAAGAACCAAAGTGTGGGGATCGAAGATGATTAGAGACCATTGTAGTCCACACTG
CAAACGATGACACCCATGGATTGGGGAGTTTTTGGTCGCAGGCGTGGTCGGGCTTGATTA
TTATTTTTCATCCCGTTCCTCGTCTCGCCAATGAATATTAAATTTGCGTGCATATTCTTT
TTGGTCTTCGTTTTTACGGCGAGGGCCTTTAACGGGAATATCCTCAGCACGTTAACTGAC
TTCTTCACGCGAAAGCTTTGAGGTTACAGTCTCAGGGGGGAGTACGTTCGCAAGAGTGAA
ACTTAAAGAAATTGACGGAATGGCACCACAAGACGTGGAGCGTGCGGTTTAATTTGACTC
AACACGGGGAACTTTACCAGATCCGGACAGGGTGAGGATTGACAGATTGAGTGTTCTTTC
TCGATCCCCTGAAAGGTGGTGCATGGC-ACTTTTGGTCGGTGGAGTGATTTGTTTGGTTG
ATTCCGTCAACGGACGAGATCCAAGCTGCCCAGTAGGATTCAGAATTGCCCATAGGATAG
CAATCCCTTCCGCGGGTTTTACCCAGGGGGGGGGCGGTATTCGCTTGTATCCTTCTCTGC
GGGATTCCTTGTTTTGCGCAAGGTGAGATTTTGGGCAACAGCAGGTCTGTGACGCTCCTC
AATGTTCTGGGCGACACGCGCACTACAATGTCAGTGAGAACAAGAAAAACGACTCTTGTC
GGACCTACTTGATCAAAAGAGTGGGAAAACCCCGGAATTACGTAGACCCACTTGGGACCG
AGTATTGCGAATATTGGTCGCGCAACGAGGAATGTCTCGTAGGCGCAGCTCATCAAACTG
TGCCGATTACGTCCCTGCCATTTGTACACGCCGCCCGTCGTTGTTTCCGATGATGGTGCA
ATACAGGTGATCGGACAGTCGAGAGCTTCACTTGACCGAAAGTTCACCGATATTTCTTCA
ATAGAGGAAGCAAAAG

T9
GTCATATGCTTGTTTCAAGGACTTAGCCATGCATGCTTCAGAATCACTGCATTGCAGGAA
TCTGCGCATGGCTCATTACATCAGACGTAATCTGCCGCAA-TAGTCTTGCGGTCTCCGCA
AAATTGGATAACTTGGCGAAACGCCAAGCTAATACATGAACCAACCGGATGTTCTCTGTT
CCGGCGGCAGGGCAACCTGCTGCCATGGGACGTCCAGCGAATGAATGAAAGTAAAACCAA
TGCCTTCACCGGCAGTAACACTCAGAAGTGTTGATTCAATTCATTCCGTGCGAAAGCCGG
GTTTTCTACCCGGCGTCTTTTGACGAACAACTGCCCTATCAGCCAGCGATGGCCGTGTAG
TGGACTGCCATGGCGTTGACGGGAGCGGGGGATTAGGGTTCGATTCCGGAGAGGGAGCCT
GAGAAATAGCTACCACTCCTACGGAGGGCAGCAGGCGCGCAAATTGCCCAATGTCAAAAA
AAAGAGATGAGGCAGCGAAAAGAAATAGAGCCGACAGTGCTTTTGCATTGTCGTTTTCAA
TGGGGGATATTTAAACCCATCCAAAATCGAGTAACAATTGGAGGACAAGTCTGGTGCCAG
CACCCGCGGTAATCCCAGCTCCAAAAGCGTATATTAATGCTGTTGCTGTTAAAGGGTTCG
TAGTTGAATTGAGGGCCTCTAAGGCGCAATGGTTTAGTCCCATCCACTTCGGATTGGTGA
CCCATGCCCTTGTGGTCCGTGAACAGACATTCAGAAACAAAAAACATGGGAGTGGTACCT
TTTCTGATTATCGCATGTCATGCATGCCAGAGGGCGCCCGTGATTTTTTACTGTGACTAA
AAAAGTGTGACCAAAGCAGTCATTCGACTTGAATTAGAAAGCATGGGATAACAAAGGAGC
AGCCTCTGGGCCACCGTTTCGGCTTTTGTTGGTTTTAAAAGACCATTGGAGATTATGGGG
CAGTGTGACAAGCGGCTGGGTGGTTATTCCACACACACACTCTCCTTTTTTT-GGACGCG
TTGTTGTTGTGTGGCACTCGTCGCCTTTGTGGGAAATCCGTGTGGCACTGTTTGTGTGTT
GTTGGCAGACTTCGGTCTTGCCTCCGCATATTTTTACATGTGTCACGCCTTCCCTCAACT
CACGGCATCCAGGAATGAAGGAGGGTAGTTCGGGGGAGAACGTACTGGTGCGTCAGAGGT
GAAATTCTTAGACCGCACCAAGACGAACTACAGCGAAGGCATTCTTCAAGGATACCTTCC
TCAATCAAGAACCAAAGTGTGGGGATCGAAGATGATTAGAGACCATTGTAGTC-ACACTG
CAAACGATGACACCCATGAATTGGGGAGTTTTTGGTCGCAGGCGTGGTCGGGCTTAATTA
TTATTTTTCATCCCGTTCCTTGTCTCGCCAATGAATATTAAATTTACGTGCATATTCTTT
TTGGTCTTTGTTTTTACGGCGAGGGCCTTTAACGGGAATATCCTCAGCACGTTATCTGAC
TTCTTCACGCGAAAGCTTTGAGGTTACAGTCTCAGGGGGGAGTACGTTCGCAAGAGTGAA
ACTTAAAGAAATTGTCGGAATGGCACCACAAGACGTGGAGCGAGCGGTTTAATTTGACTC
GACACGGGGAACTTTAC-AGATCCGGACAGGGTGAGGATTGACAGATTGAGTGTTCTTTC
TCGATCCCCTGAATGGTGGTGCATGGCCGCTTTTGGTCGGTGGAGTGATTTGTTTGGTTG
ATTCCGTCAACGGACGAGATCCAAGCTGCCCAGTAGGATTCAGAATTGCCCATAGGATAG
CAATCCCTTCCGCGGGTTTTACC-AAGGGGGGG-CGGTATTCGCTTGTATCCTTCTCTGC
GGGATTCCTTGTTTTGCGCAAGGTGAGATTTTGGGCAACAGCAGGTCTGTGATGCTCCCC
AATGTTCTGGGCGACACGCGCACTACAATGTCAGTGAGAACAAGAAAAACGACTCTTGTC
GGACCTACTTGATCAAATGAGTGGGAAAACCCCGGAATCACGTAGACCCACTTGGGACCG
AGTATTGCAATTATTGGTCGCGCAACGAGGAATGTCTCGTAGGCGCAGCTCATCAAACTG
TGCCGATTACGTCCCTGCCATTTGTACACACCGCCCGTCGTTGTTTCCGATGATGGTGCA
ATACAGGTGATCGGACAGTCGAGTGCTTCACTTGACCAAAAGTTCACCGATATTTCTTCA
ATAGAGGAAGCAAAAG

T10
GTCGTATGCTTGTTTCAAGGACTTAGCCATGCATGCCTCAGAATCACTGCATTGCAGGAA
TCTGCGCATGGCTCATTACATCAGACGTAATCTGCCGCAA-TAGTCTTGCGGTCTCCGCA
AAATTGGATAACTTGGCGAAACGCCAAGCTAATACATGAACCAACCGGATGTTCTCTGTT
CCGGCGGCAGGGCAACCTGCTGCCATGGGACGTCCAGCGAATGAATGAAAGTAAAACCAA
TGCCTTCACCGGCAGTAACACTCAGAAGTGTTGATTCAATTCATTCCGTGCGAAAGCCGG
GTTTTTTACCCGGCGTCTTTTGACGAACAACTGCCCTATCAGCCAGCGATGGCCGTGTAG
TGGACTGCCATGGCGTTGACGGGAGCGGGGGATTAGGGTTCGATTCCGGAGAGGGAGCCT
GAGAAATAGCTACCACTCCTACGGAGGGCAGCAGGCGCGCAAATTGCCCAATGTCAAAAA
AAAGAGATGAGGCAGCGAAAAGAAATAGAGCCGACAGTGCTTTTGCATTGTCGTTTTCAA
TGGGGGATATTTAAACCCATCCAAAATCGAGTAACAATTGGAGGACAAGTCTGGTGCCAG
CACCCGCGGTAATCCCAGCTCCAAAAGCGTATATTAATGCTGTTGCTGTTAAAGGGTTCG
TAGTTGAATTGAGGGCCTCTAAGGCGCAATGGTTTAGTCCCATCCACTTCGGATTGGTGA
CCCATGCCCTTGTGGTCCGTGAACAGACATTCAGAAACAAAAAACATGGGAGTGGTACCT
TTTCTGATTATCGCATGTCATGCATGCCAGAGGGCGCCCGTGATTTTTTACTGTGACTAA
AAAAGTGTGACCAAAGCAGTCATTCGACTTGAATTAGAAAGCATGGGATAACAAAGGAGC
AGCCTCTGGGCCACCGTTTCGGCTTTTGTTGGTTTTAAAAGACCATTGGAGATTATGGGG
CAGTGTGACAAGCGGCTGGGTGGTTATTCCACACACACACTCTCCTTTTTTT-GGACGCG
TTGTTGTTGTGTGGCACTCGTCGCCTTTGTGGGAAATCCGTGTGGCACTGTTTGTGTGTT
GTTGGCAGACTTCGGTCTTGCCTCCGCATATTTTTACATGTGTCACGCCTTCCCTCAACT
CACGGCATCCAGGAATGAAGGGGGGTAGTTCGGGGGAGAACGTACTGGTGCGTCAGAGGT
GAAATTCTTAGACCGCACCAAGACGAACTACAGCGAAGGCATTCTTCAAGGATACCTTCC
TCAATCAAGAACCAAAGTGTGGGGATCGAAGATGATTAGAGACCATTGTAGTC-ACACTG
CAAACGATGACACCCATGAATTGGGGAGTTTTTGGTCGCAGGCGTGGTCGGGCTTGATTA
TTATTTTTCATCCCGTTCCTTGTCTCGCCAATGAATATTAAATTTACGTGCATATTCTTT
TTGGTCTTTGTTTTTACGGCGAGGGCCTTTAACGGGAATATCCTCAGCACGTTATCTGAC
TTCTTCACGCGAAAGCTTTGGGGTTACAGTCTCAGGGGGGAGTACGTTCGCAAGAGTGAA
ACTTAAAGAAGTTGTCGGAATGGCACCACAAGACGTGGAGCGTGCGGTTTAATTTGACTC
GACACGGGGAACTTTACCAGATCCGGACAGGGTGAGGATTGACAGATTGAGTGTTCTTTC
TCGATCCCCTGAATGGTGGTGCATGGCCGCTTTTGGTCGGTGGAGTGATTTGTTTGGTTG
ATTCCGTCAACGGACGAGATCCAAGCTGCCCAGTAGGATTCAGAATTGCCCATAGGATAG
CAATCCCTTCCGCGGGTTTTACC-AAGGGGGGG-CGGTATTCGCTTGTATCCTTCTCTGC
GGGATTCCTTGTTTTGCGCAAGGTGAGATTTTGGGCAACAGCAGGTCTGTGATGCTCCCC
AATGTTCTGGGCGACACGCGCACTACAATGTCAGTGAGAACAAGAAAAACGACTCTTGTC
GGACCTACTTGATCAAATGAGTGGGAAAACCCCGGAATCACGTAGACCCACTTGGGACCG
AGTATTGCAATTATTGGTCGCGCAACGAGGAATGTCTCGTAGGCGCAGCTCATCAAACTG
TGCCGATTACGTCCCTGCCATTTGTACACACCGCCCGTCGTTGTTTCCGATGATGGTGCA
ATACAGGTGATCGGACAGTCGAGTGCTTCACTTGACCAAAAGTTCACCGATATTTCTTCA
ATAGAGGAAGCAAAAG

T11
GTCGTATGCTTGTTTCAAGGACTTAGCCATGCATGCCTCAGAATCACTGCATTGCAGGAA
TCTGCGCATGGCTCATTACATCAGACGTA-TCTGCCGCAA-AAGTCTTGCGGTCTCCGCA
AAATTGGATAACTTGGCGAAACGCCAAGCTAATACATGAACCAACCGGATGTTCTCTGTT
CCGGCGGCAGGGCAACCTGCTGCCATGGGACGTCCAGCGAATGAATGAAAGAAAAACCAA
TGCCTTCACCGGCAGTAACACTCAGAAGTGTTGATTCAATTCATTCCGTGCGAAAGCCGA
GTTTTTTACCCGGCGTCTTTTGACGAACAACTGCCCTACCAGCCAGCGATGGCCGTGTAG
TGGACTGCCATGGCGTTGACGGGAGCGGGGGATTAGGGTTCGATTCCGGAGAGGGAGCCT
GAGAAATAGCTACCACTCCTACGGAGGGCAGCAGGCGCGCAAATTGCCCAATGTCAAAAA
AAAGAGATGAGGCAGCGAAAAGAAGTAGAGCCGACAGTGCTTTTGCATTGTCGTTTTCAA
TGGGGGATATTTAAACCCATCCAAAATCGAGTAACAATTGGAGGACAAGTCTGGTGCCAG
CACCCGCGGTAATCCCAGCTCCAAAAGCGTATATTAATGCTGTTGCTGTTAAAGGGTTCG
TAGTTGAATTGAGGGCCTCTAAGGCGCAATGGTTTAGTCCCGTCCACTTCGGATTGGTGA
CCCATGCCCTTGTGGTCCGTGAACAGACATTCAGAAACAAAAAACATGGGAGTGGTACCT
TTTCTGATTATCGCATGTCATGCATGCCAGAGGGCGCCCGTGATTCTTTACTGTGACTAA
AAAAGTGTGACCAAAGCAGTCATTCGACTTGAATTAGAAAGCATGGGATAACAAAGGAGC
AGCCTCTGGGCCACCGTTTCGGCTTTTGTTGGTTTTAAAAGACCATTGGAGATTATGGGG
CAGTGTGACAAGCGGCTGGGTGGTTATTCCACACACACACTCTCCTTTTTTT-GGACGTG
TTGTTGTTGTGTGGCACTCGTCGCCTTTGTGGGAAATCCGTGTGGCACTGTTTGTGTGTT
GTTGGCAGACTTCAGTCTTGCCTCCGCATATTTTTACATGTGTCACGCCTTCCCTCAACT
CACGGCATCCAGGAATGAAGGAGGGTAGTTCGGGGGAGAACGTACTGGTGCGTCAGAGGT
GAAATTCTTAGACCGCATCAAGACGAACTACAGCGAAGGCATTCTTCAAGGATACCTTCC
TCAATCAAGAACCAAAGCGTGGGGATCGAAGATGATTAGAGACCATTGTAGTCCACACTG
CAAACGATGACACCCATGAATTGGGGAGTTTTTGGTCGCAGGCGTGGTCGGGCTTGATTA
TTATTTTTCATCCCGTTCCTTGTCTCGCCAATGAATATTAAATTTACGTGCATATTCTTT
TTGGTCTTCGTTTTTACGGCGAGGGCCTTTAACGGGAATATCCTCAGCACGTTATCTGAC
TTCTTCACGCGAAAGCTTTGAGGTTACAGTCTCAGGGGGGAGTACGTTCGCAAGAGTGAA
ACTTAGAGAAATTGACGGAATGGCACCACAAGACGTGGAGCGTGCGGTTTAATTTGACTC
AACACGGGGAACTTTACCAGATCCGGACAGGGTGAGGATTGACAGATCGAGTGTTCTTTC
TCGATCCCCTGAATGGTGGTGCATGGCCGCTTTTGGTCGGTGGAGTGATTTGTTTGGTTG
ATTCCGTCAACGGACGAGATCCAAGCTGCCCAGTAGGATTCAGAATTGCCCATAGGATAG
CAATCCCTTCCGCGGGTTTTACC-AAGGGGGGG-CGGTATTCGCTTGTATCCTTCTCTGC
GGGATTCCTTGTTTTGCGCAAGGTGAGATTTTGGGCAACAGCAGGTCTGTGATACTCCCC
AATGTTCTGGGCGACACGCGCACTACAATGTCAGTGAGAACAAGAAAAACGACTCTTGTC
GGACCTACTTGATCAAAAGAGTGGGAAAACCCCGGAATCACGTAGACCCACTTGGGACCG
AGTATTGCAATTATTGGTCGCGCAACGAGGAATGTCTCGTAGGCGCAGCTCATCAAACTG
TGCCGATTACGTCCCTGCCATTTGTACACACCGCCCGTCGTTGTTTC-GATGATGCTGCA
ATACAGGTGATCGGACAGTCGAGTGCTTCACTTGACAGAAAGTTCACCGATATTTCTTCA
ATAGAGGAAGCAAAAG

T12
GTCGTATGCTTGTTTCAAGGACTTAGCCATGCATGCCTCAGAATCACTGCATTGCAGGAA
TCTGCGCATGGCTCATTACATCAGACGTAATCTGCCGCAA-AAGTCTTGCGGTCTCCGCA
AAATTGGATAACTTGGCGAAACGCCAAGCTAATACATGAACCAACCGGATGTTCTCTGTT
CCGGCGGCAGGGCAACCTGCTGCCATGGGACGTCCAGCGAATGAATGAAAGAAAAACCAA
TGCCTTCACCGGCAGTAACACTCAGAAGTGTTGATTCAATTCATTCCGTGCGAAAGCCGA
GTTTTTTACCCGGCGTCTTTTGACGAACAACTGCCCTACCAGCCAGCGATGGCCGTGTAG
TGGACTGCCATGGCGTAGACGGGAGCGGGGGATTAGGGTTCGATTCCGGAGAGGGAGCCT
GAGAAATAGCTACCACTCCTACGGAGGGCAGCAGGCGCGCAAATTGCCCAATGTCAAAAA
AAAGAGATGAGGCAGCGAAAAGAAGTAGAGCCGACAGTGCTTTTGCATTGTCGTTTTCAA
TGGGGGATATTTAAACCCATCCAAAATCGAGTAACAATTGGAGGACAAGTCTGGTGCCAG
CACCCGCGGTAATCCCAGCTCCAAAAGCGTATATTAATGCTGTTGCTGTTAAAGGGTTCG
TAGTTGAATTGAGGGCCTCTAAGGCGCAATGGTTTAGTCCCGTCCACTTCGGATTGGTGA
CCCATGCCCTTGTGGTCCGTGAACAGACATTCAGAAACAAAAAACATGGGAGTGGTACCT
TTTCTGATTATCGCATGTCATGCATGCCAGAGGGCGCCCGTGATTTTTTACTGTGACTAA
AAAAGTGTGACCAAAGCAGTCATTCGACTTGAATTAGAAAGCATGGGATAACAAAGGAGC
AGCCTCTGGGCCACCGTTTCGGCTTTTGTTGGTTTTAAAAGACCATTGGAGATTATGGGG
CAGTGTGACAAGCGGCTGGGTGGTTATTCCACATACACACTCTCCTTTTTTT-GGACGTG
TTGTTGTTGTGTGGCACTCGTCGCCTTTGTGGGAAATCCGTGTGGCACTGTTTGTGTGTT
GTTGGCAGACTTCAGTCTTGCCTCCGCATATTTTTACATGTGTCACGCCTTCCCTCAACT
CACGGCATCCAGGAATGAAGGAGGGTAGTTCGGGGGAGAACGTACTGGTGCGTCAGAGGT
GAAATTCTTAGACCGCATCAAGACGAACTACAGCGAAGGCATTCTTCAAGGATACCTTCC
TCAATCAAGAACCAAAGTGTGGGGATCGAAGATGATTAGAGACCATTGTAGTCCACACTG
CAAACGATGACACCCATGAATTGGGGAGTTTTTGGTCGCAGGCGTGGTCGGGCTTGATTA
TTATTTTTCATCCCGTTCCTTGTCTCGCCAATGAATATTAAATTTACGTGCATATTCTTT
TTGGTCTTCGTTTTTACGGCGAGGGCCTTTAACGGGAATATCCTCAGCACGTTATCTGAC
TTCTTCACGCGAAAGCTTTGAGGTTACAGTCTCAGGGGGGGGTACGTTCGCAAGAGTGAA
ACTTAGAGAAATTGACGGAATGGCACCACAAGACGTGGAGCGTGCGGTTTAATTTGACTC
AACACGGGGAACTTTAC-AGATCCGGACAGGGTGAGGATTGACAGATCGAGTGTTCTTTC
TCGATCTCCTGAATGGTGGTGCATGGCCGCTTTTGGTCGGTGGAGTGATTTGTTTGGTTG
ATTCCGTCAACGGACGAGATCCAAGCTGCCCAGTAGGATTCAGAATTGCCCATAGGATAG
CAATCCCTTCCGCGGGTTTTACC-AAGGGGGGG-CGGTATTCGCTTGTATCCTTCTCTGC
GGGATTCCTTGTTTTGCGCAAGGTGAGATTTTGGGCAACAGCAGGTCTGTGATACTCCCC
AATGTTCTGGGCGACACGCGCACTACAATGTCAGTGAGAACAAGAAAAACGACTCTTGTC
GGACCTACTTGATCAAAAGAGTGGGAAAACCCCGGAATCACGTAGACCCACTTGGGACCG
AGTATTGCAATTATTGGTCGCGCAACGAGGAATGTCTCGTAGGCGCAGCTCATCAAACTG
TGCCGATTACGTCCCTGCCATTTGTACACACCGCCCGTCGTTGTTTC-GATGATGCTGCA
ATACAGGTGATCGGACAGTCGAGTGCTTCACTTGACCGAAAGTTCACCGATATTTCTTCA
ATAGAGGAAGCAAAAG

T13
GTCGTATGCTTGTTTCAAGGACTTAGCCATGCATGCCTCAGAATCACTGCATTGCAGGAA
TCTGCGCATGGCTCATTACATCAGACGTAACCTGCCGCAAAAAATCTTGCGGTCTCCGCA
AAATTGGATAACTTGGCGAAACGCCAAGCTAATACATGAACCAACCGGATGTTCTCTGTT
CCGGCGGCAGGGCAACCTGCTGCCATGGGACGTCCAGCGAATGAATGAAAGTAAAACCAA
TGCCTTCACCGGCAGTAACACTCAGAAGTGTTGATTCAATTCATTCCGTGCGAAAGCCGG
GTTTTTTACCCGGCGTCTTTTGACGAACAACTGCCCTATCAGCCAGCGATGGCCGTGTAG
TGGACTGCCATGGCGTTGACGGGAGCGGGGGATTAGGGTTCGATTCCGGAGAGGGAGCCT
GAGAAATAGCTACCACTCCTACGGAGGGCAGCAGGCGCGCAAATTGCCCAATGTCAAAAA
AA-GAGATGAGGCAGCGAAAAGAAATAGAGCCGACAGTGCTTTTGCATTGTCGTTTTCAA
TGGGGGATATTTAAACCCATCCAAAATCGAGTAACAATTGGAGGACAAGTCTGGTGCCAG
CACCCGCGGTAATTCCAGCTCCAAAAGTGTATATTAATGCTGTTGCTGTTAAAGGGTTCG
TAGTTGAATTGAGGGCCCCTAAGGCGCAATGGTTTAGTCCCATCCACTTCGGATTGGTGA
CCCATGCCCTTGTGGTCCGTGAACAGACATTCAGAAACAAAAAACACGGGAGTGGTACCT
TTTCTGATTATCGCATGTCATGCATGCCAGAGGGCGCCCGTGACTTTTTACTGTGACTAA
AAAAGTGTGACCAAAGCAGTCATTCGACTTGAATTAGAAAGCATGGGATAACAAAGGAGC
AGCCTCTGGGCCACCGTTTCGGCTTTTGTTGGTTTTAAAAGACCATTGGAGATTATGGGG
CAGTGTGACAAACGGCTGGGTGGTTATTCCACACACACACTCTCCTTTTTTTTGGACGTG
TTGTTGTTGTGTGGCACTCGTCGCCTTTGTGGGAAATCCGTGTGGCACTGTTTGTGTGTT
GTTGGCAGACTTCGGTCTTGCCTCCGCATATTTTTACATGTGTCATGCCTTCCCTCAACT
CACGGCATCCAGGAATGAAGGAGGGTAGTTCGGGGGAGAACGTACTGGTGCGTCAGAGGT
GAAATTCTTAGACCGCACCAAGACGAACTACAGCGAAGGCATTCTTCAAGTATACCTTCC
TCAATCAAGAACCAAAGTGTGGGGATCGAAGATGATTAGAGACCATTGTAGTCCACACTG
CAAACGACGACACCCATGAATCGGGGAGTTTTTGGTCGCAGGCGTGGTCGGGCTTGATTA
TTATTTTTCATCCCGTTCCTTGTCTCGCCAATGAATATTAAATTTACGTGCACATTCTTT
TTGGTCTTCATTTTTACGGCGAGGGCCTTTAACGGGAATATCCTCAGCACGTTATCTGAC
TTCTTCACGCGAAAGCTTTGAGGTTACAGTCTCAGGGGGGAGTACGTTCGCAAGAGTGAA
ACTTAAAGAAATTGACGGAATGGCACCACAAGACGTGGAGCGTGCGGTTTAATTAGACTC
AACACGGGGAACTTTACCAGATCCGGACAGGGTGAGGATTGACAGATTGAGTGTTCTTTC
TCGATCCCCTGAATGGTGGTGCACGGCCGCTTTTGGTCGGTGGAGTGATTTGTTTGGTTG
ATTCCGTCAACGGACGAGATCCAAGCTGCCCAGTAGGTTTCAGAATTGCCCATAGGATAG
CAATCCCTTCCACGGGTTTTACCCAAGGGGGGG-TGGTATTCGCTTGTATCCTTCTCTGC
GGGATTCCTTGTTTTGCGCAAGGTGAGATTTTGGGCAACAGCAGGTCTGTGATGCTCCCC
AATGTTCTGGGCGACACGCGCACTACAATGTCAGTGAGAACAAGAAAAACGACTCTTGTC
GGACCTACTTGATCAAAAGAGTGGGAAAACCCCGGAATCACGTAGACCCACTTGGAACCG
AGTATTGCAATTATTGGTCGCGCAACGAGGAATGTCTCGTAGGCGCAGCTCATCAAACTG
TGCCGATTACGTCCCTGCCATTTGTACACACCGCCCGTCGTTGTTTCCGATGATGGTGCA
ATACAGGTGATCGGACAGTCGAGTGCTTCACTTGACCGAAAGTTCACCGATATTTCCTCA
ATAGAGGAAGCAAAAG

T14
GTCGTATGCTTGTTTCAAGGACTTAGCCATGCATGCCTCAGAATCACTGCATTGCAGGAA
TCTGCGCATGGCTCATTACATCAGACGTAACCTGCCGCAAGAAATCTTGCGGTCTCCGCA
AAATTGGATAACTTGGCGAAACGCCAAGCTAATACATGAACCAACCGGATGTTCTCTGTT
CCGGCGGCAGGGCAACCTGCTGCCATGGGACGTCCAGCGAATGAATGAAAGTAAAACCAA
TGCCTTCACCGGCAGTAACACCCAGAAGTGTTGATTCAATTCATTCCGTGCGAAAGCCGG
GTTTTTTACCCGGCGTCTTTTGACGAACAACTGCCCTATCAGCCAGCGATGGCCGTGTAG
TGGACTGCCATGGCGTTGACGGGAGCGGGGGATTAGGGTTCGATTCCGGAGAGGGAGCCT
GAGAAATAGCTACCACTCCTACGGAGGGCAGCAGGCGCGCAAATTGCCCA-TGTCAAAAA
AA-GAGATGAGGCAGCGAAAAGAAATAGAGCCGACAGTGCTTTTGCATTGTCGTTTTCAA
TGGGGGATATTTAAACCCATCCAAAATCGAGTAACAATTGGAGGACAAGTCTGGTGCCAG
CACCCGCGGTAATTCCGGCTCCAAAAGTGTATATTAATGCTGTTGCTGTTAAAGGGTTCG
TAGTTGAATTGAGGGCCTCTAAGGCGCAATGGTTTAGTCCCATCCACTTCGGATTGGTGA
CCCATGCCCTTGTGGTCCGTGAACAGACATTCAGAAACAAAAAACACGGGAGTGGTACCT
TTTCTGATTATCGCATGTCATGCATGCCAGAGGGCGCCCGTGATTTTTTACTGTGACTAA
AAA-GTGTGACCAAAGCAGTCATTCGACTTGAATTAGAAAGCATGGGATAACAAAGGAGC
AGCCTCTGGGCCACCGTTTCGGCTTTTGTTGGTTTTAAAAGACCATTGGAGATTATGGGG
CAGTGTGACAAACGGCTGGGTGGTTATTCCACACACACACTCTCCTTTTTTTTGGACGTG
TTGTTGTTGTGTGGCACTCGTCGCCTTTGTGGGAAATCCGTGTGGCACTGTTTGTGTGTT
GTTGGCAGACTTCGGTCTTGCCTCCGCATATTTTTACATGTGTCATGCCTTCCCTCAACT
CACGGCATCCAGGAATGAAGGAGGGTAGTTCGGGGGAGAACGCACTGGTGCGTCAGAGGT
GAAATTCTTAGACCGCACCAAGACGAACTACAGCGAAGGCATTCTTCAAGTATACCTTCC
TCAATCAAGAACCAAAGTGTGGGGATCGAAGATGATTAGAGACCATTGTAGTCCACACTG
CAAACGACGACACCCATGAATCGGGGAGTTTTTGGTCGCAGGCGTGGTCGGGCTTGATTA
TTATTTTTCATCCCGTTCCTCGTCTCGCCAATGAATATTAAATTTACGTGCATATTCTTT
TTGGTCTTCATTTTTACGGCGAGGGCCTTTAACGGGAATATCCTCAGCACGTTATCTGAC
TTCTTCACGCGAAAGCTTTGAGGTTACAGTCTCAGGGGGGAGTACGTTCGCAAGAGTGAA
ACTTAAAGAAATTGACGGAATGGCACCACAAGACGTGGAGCGTGCGGTTTAATTAGACTC
AACACGGGGAACTTTACCAGATCCGGACAGGGTGAGGATTGACAGATTGAGTGTTCTTTC
TCGATCCCCTGAATGGTGGTGCATGGCCGCTTTTGGTCGGTGGAGTGATTTGTTTGGTTG
ATTCCGTCAACGGACGAGATCCAAGCTGCCCAGTAGGATTCAGAATTGCCCATAGGATAG
CAATCCCTTCCGCGGGTTTTACCCAAGGGGGGG-TGGTATTCGCTTGTATCCTTCTCTGC
GGGATTCCTTGTTTTGCGCAAGGTGAGATTTTGGGCAACAGCAGGTCTGTGATGCTCCCC
AATGTTCTGGGCGACACGCGCACTACAATGTCAGTGAGAACAAGAAAAACGACTCTTGTC
GGACCTACTTGATCAAAAGAGTGGGAAAACCCCGGAATCACGTAGACCCACTTGGAACCG
AGTATTGCAATTATTGGTCGCGCAACGAGGAATGTCTCGTAGGCGCAGCTCATCAAACTG
TGCCGATTACGTCCCTGCCATTTGTACACACCGCCCGTCGTTGTTTCCGATGATGGTGCA
ATACAGGTGATCGGACAGTCGAGTGCTTCACTTGACCGAAAGTTCACCGATATTTCCTCA
ATAGAGGAAGCAAAAG

T15
GTCGTATGCTTGTCTCAAGGACTTAGCCATGCATGCCTCAGAATCACTGCATTGCAGGAA
TCTGCGCATGGCTCATTGCATCAGACGTAATCTGCCGCAA-AAATCTTGCGGTCTCCGCA
AAATTGGATAACTTGGCGAAACGCCAAGCTAATACATGAACCAACCGGATGTTCTCTGTT
CCGGCGGCAGGGCAACCTGCTGCCATGGGACGTCCAGCGAATGAATGAAAGTAAAACCAA
TGCCTTCACCGGCAGTAACACTCAGAAGTGTTGATTCAATTCATTCCGTGCGAAAGCCGG
GTTTTTTACCCGGCGTCTTTTGACGAACAACTGCCCTATCAGCCAGCGATGGCCGTGTAG
TGGACTGCCATGGCGTTGACGGGAGCGGGGGATTAGGGTTCGATTCCGGAGAGGGAGCCT
GAGAAATAGCTACCACTCCTACGGAGGGCAGCAGGCGCGCAAATTGCCCAATGTCAAAAA
AA-GAGATGAGGCAGCGAAAAGAAATAGAGCCGACAGTGCTTTTGCATTGTCGTTTTCAA
TGGGGGATATTTAAACCCATCCAAAATCGAGTAACAATTGGAGGACAAGTCTGGTGCCAG
CACCCGCGGTAATTCCAGCTCCAAAAGCGTATATTAATGCTGTTGCTGTTAAAGGGTTCG
TAGTTGAATTGAGGGCCTCTAAGGCGCAATGGTTTAGTCCCATCCACTTCGGATTGGTGA
CCCATGCCCTTGTGGTCCGTGAACAGACATTCAGAAACAAAAAACACGGGAGTGGTACCT
TTTCTGATTATCGCATGTCATGCATGCCAGAGGGCGCCCGTGATTTTTTACTGTGACTAA
AAAAGTGTGACCAAAGCAGTCATTCGACTTGAATTAGAAAGCATGGGATAACAAAGGAGC
AGCCTCTGGGCCACCGTTTCGGCTTTTGTTGGTTTTAAAAGACCATTGGAGATTATGGGG
CAGTGTGACAAACGGCTGGGTGGTTATTCCACACTCACACTCTCCTTTTTTTTGTACGTG
TTGTTGTTGTGTGGCACTCGTCGCCTTTGTGGGAAATCCGTGTGGCACTGTTTGTGTGTT
GTTGGCAGACTTCGGTCTTGCCTCCGCATATTTTTACATGTGTCATGCCTTCCCTCAACT
CACGGCATCCAGGAATGAAGGAGGGTAGTTCGGGGGAGAACGTACTGGTGCGTCAGAGGT
GAAATTCTTAGACCGCACCAAGACGAACTACAGCGAAGGCACTCTTCAAGTATACCTTCC
TCAATCAAGAACCAAAGTGTGGGGATCGAAGATGATTAGAGACCATTGTAGTCCACACTG
CAAACGATGACACCCATGAATTGGGGAGTTTTTGGTCGCAGGCGTGGTCGGGCTTGATTA
TTATTTTTCATCCCGTTCCTTGTCTCGCCAATGAATATTAAATTTACATGCATATTCTTT
TTGGTCATCATTTTTACGGCGAGGGCCTTTAACGGGAATATCCTCAGCACGTTATCTGAC
TTCTTCACGCGAAAGCTTTGAGGTTACAGTCTCAGGGGGGAGTACGTTCGCAAGAGTGAA
ACTTAAAGAAATTGACGGAATGGCACCACAAGACGTGAAGCGTGCGGTTTAATTTAACTC
AACACGGGGAACTTTACCAGATCCGGACAGGGTGAGGATTGACAGATTGAGTGTTCTTTC
TCGATCCCCTGAATGGTGGTGCATGGCCGCTTTTGGTCGGTGGAGTGATTTGTTTGGTTG
ATTCCGTCAACGGACGAGATCCAAGCTGCCCAGTAGGATTCAGAATTGCCCATAGGATAG
CAATCCCTTCCGCGGGTTCTACCCAAGGGGGGG-CGGTATTCGCTTGTATCCTTCTCTGC
GGGATTCCTTGTTTTGCGCAAGGTGAGATTTTGGGCAACAGCAGGTCTGTGATGCTCCCC
AATGTTCTGGGCGACACGCGCACTACAATGTCAGTGAGAACAAGAAAAACGACTCTTGTC
GGACCTACTTGATCAAAAGAGTGGGAAAACCCCGGAATCACGTAGACCCACTTGGAACCG
AGTATTGCAATTATTGGTCGCGCAACGAGGAATGTCTCGTAGGCGCAGCTCATCAAACTG
TGCCGATTACGTCCCTGCCATTTGTACACACCGCCCGTCGTTGTTTCCGATGATGGTGCA
ATACAGGTGATCGGACAGTCGAGTGCTTCACTTGACCGAAAGTTCACCGATATTTCTTCA
ATAGAGGAAGCAAAAG

T16
GTCGTATGCTTGTCTCAAGGACTTAGCCATGCATGCCTCAGAATCACTGCATTGCAGGAA
TCTGCGCATGGCTCATTGCATCAGACGTAATCTGCCGCAA-AAATCTTGCGGTCTCCGCA
AAATTGGATAACTTGGCGAAACGCCAAGCTAATACATGAACCAACCGGATGTTCTCTGTT
CCGGCGGCAGGGCAACCTGCTGCCATGGGACGTCCAGCGAATGAATGAAAGTAAAACCAA
TGCCTTCACCGGCAGTAACACTCAGAAGTGTTGATTCAATTCATTCCGTGCGAAAGCCGG
GTTTTTTACCCGGCGTCTTTTGACGAACAACTGCCCTATCAGCCAGCGATGGCCATGTAG
TGGACTGCCATGGCGTTGACGGGAGCGGGGGATTAGGGTTCGATTCCGGAGAGGGAGCCT
GAGAAATAGCTACCACTCCTACGGAGGGCAGCAGGCGCGCAAATTGCCCAATGTCAAAAA
AAAGAGATGAGGCAGCGAAAAGAAATAGAGCCGACAGTGCTTTTGCATTGTCGTTTTCGA
TGGGGGATATTTAAACCCATCCAAAATCGAGTAACAATTGGAGGACAAGTCTGGTGCCAG
CACCCGCGGTAATTCCAGCTCCAAAAGCGTATATTAATGCTGTTGCTGTTAAAGGGTTCG
TAGTTGAATTGAGGGCCTCTAAGGCGCAATGGTTTAGTCCCATCCACTTCGGATTGGTGA
CCCATGCCCTTGTGGTCCGTGAACAGACATTCAGAAACAAAAAACACGGGAGTGGTACCT
TTTCTGATTATCGCATGTCATGCATGCCAGAGGGCGCCCGTGATTTTTTACTGTGACTGA
AAAAGTGTGACCAAAGCAGTCATTCGACTTGAATTAGAAAGCATGGGATAACAAAGGAGC
AGCCTCTGGGCCACCGTTTCGGCTTTTGTTGGTTTTAAAAGACCATTGGAGATTATGGGG
CAGTGTGACAAACGGCTGGGTGGTTATTCCACACACACACTCTCCTTTTTTTTGTACGTG
TTGTTGTTGTGTGGTACTCGTCGCCTTTGTGGGAAATCCGTGTGGCACTGTTTGTGTGTT
GTTGGCAGACTTCGGTCTTGCCTCCGCATATTTTTACATGTGTCATGCCTTCCCTCAACT
CACGGCATCCAGGAATGAAGGAGGGTAGTTCGGGGGAGAACGTACTGGTGCGTCAGAGGT
GAAATTCTTAGACCGCACCAAGACGAACTACAGCGAAGGCACTCTTCAAGTATACCTTCC
TCAATCAAGAACCAAAGTGTGGGGATCGAAGATGATTAGAGACCATTGTAGTCCACACTG
CAAACGATGACACCCATGAATTGGGGAGTTTTTGGTCGCAGGCGTGGTCGGGCTTGATTA
TTATTTTTCATCCCGTTCCTTGTCTCGCCAATGAATATTAAATTTACATGCATATTCTTT
TTGGTCATCATTTTTACGGCGAGGGCCTTTAACGGGAATATCCTCAGCACGTTATCTGAC
TTCTTCACGCGAAAGCTTTGAGGTTACAGTCTCAGGGGGGAGTACGTTCGCAAGAGTGAA
ACTTAAAGAAATTGACGGAATGGCACCACAAGACGTGAAGCGTGCGGTTTAATTTAACTC
AACACGGGGAACTTTACCAGATCCGGACAGGGTGAGGATTGACAGATTGAGTGTTCTTTC
TCGATCCCCTGAATGGTGGTGCATGGCCGCTTTTGGTCGGTGGAGTGATTTGTTTGGTTG
ATTCCGTCAACGGACGAGATCCAAGCTGCCCAGTAGGATTCAGAATTGCCCATAGGATAG
CAATCCCTTCCGCGGGTTTTACCCAAGGGGGGG-CGGTATTCGCTTGTATCCTTCTCTGC
GGGATTCCTTGTTTTGCGCAAGGTGAGATTTTGGGCAACAGCAGGTCTGTGATGCTCCCC
AATGTTCTGGGCGACACGCGCACTACAATGTCAGTGAGAACAAGAAAAACGACTCTTGTC
GGACCTACTTGATCAAAAGAGTGGGAAAACCCCGGAATCACGTAGACCCACTTGGAACCG
AGTATTGCAATTATTGGTCGCGCAACGAGGAATGTCTCGTAGGCGCAGCTCATCAAACTG
TGCCGATTACGTCCCTGCCATTTGTACACACCGCCCGTCGTTGTTTCCGATGATGGTGCA
ATACAGGTGATCGGACAGTCGAGTGCTTCACTTGACCGAAAGTTCACCGATATTTCTTCA
ATAGAGGAAGCAAAAG

;
END;

BEGIN TREES;
TREE streeR = [&R]((((T1:8,T2:7):1,(T3:4,T4:4):2):5,((T5:1,T6:8):6,(T7:10,T8:1):8):6):7,(((T9:5,T10:3):5,(T11:3,T12:4):13):7,((T13:6,T14:5):7,(T15:2,T16:4):8):5):6);
TREE streeU = [&U](((T1:8,T2:7):1,(T3:4,T4:4):2):5,((T5:1,T6:8):6,(T7:10,T8:1):8):6,(((T9:5,T10:3):5,(T11:3,T12:4):13):7,((T13:6,T14:5):7,(T15:2,T16:4):8):5):13);
END;
