# Supplementary material for: A Kolmogorov-Smirnov test for the molecular clock based on Bayesian ensembles of phylogenies
Source: PLoS One. 2018 Jan 4;13(1):e0190826. doi: 10.1371/journal.pone.0190826 (PMC5754089; doi:10.1371/journal.pone.0190826)
Supplement: S1 File — Each folder contains the corresponding alignments in nexus format. (ZIP) [file pone.0190826.s001.zip › pks-alignments/fungi/non-clock/fungi.nex]

#NEXUS
[saved by seaview on Thu Aug 10 18:52:46 2017]
BEGIN DATA;
  DIMENSIONS NTAX=134 NCHAR=964;
  FORMAT DATATYPE=DNA
  GAP=-
  ;
MATRIX
[1] Ascobolus_sp
GGUGAUUCAUAAUAAUUUAGCGGACGCAUUGCGGUGAUCAUUAAAUUCUGCCCUAUCAAC
UUUGAUGGUAGGAUAGUGGCCUACCAUGGUUUAACGGGUAACGGGAUUAGGGUUCUAUUC
CGGAGAGGGACCUGAGAAACGGCUACCACAUCCAAGGAGGCAGCAGGCGCGCAAAUUACC
AACAACGGGGAGUAGUGACAAUAAAUACUAUACAGGCUUCUCUUGUAAUUGGAAUGAGUC
AAUCAAUUGGGGGCAAUUCCAGCUCCAAUACGUAUAUUAAAGUUGUUGCAGUUAAAAAGC
UCGUAGUUGAAUUGGCUGCUGUCCACGACUGUCCCUUUUACUUGAAAAAAUUAGAGUGUU
CAACAUUAGCAUGGAAUAAUAGAAUAGGACUGGUUCUUUUUGUUGGUCUGGACGCCGAAU
GAUUAAUAGGAUAGUCGGGGGCAUCAGUAUUCAAUUGUCGAGGUGAAAUUCUUGGAUUAU
UGAAGACUAACUACUGCGAAAUUUGCAAGGAUGUUUUCAUUAAUCAGGAACGAAAGUUAG
GGGAUCGAAGACGAUCGAUACCGUCGUAGUCUUAACCAUAAACUAUGCCGACUGAUCGGC
GGCUCUUACCGUUCGGCACAGAGAAAUCAAGUCUUGGGUCUGGGGGAAACACGGGAACCA
CAGGUAGACACAUUAAGGAUUGACAGAUUGAGAGCUCUUGAUCAUGUGGGUGGUGGUGCA
UGGCCGUUUUAGUUGGUGGAGUGAUUGUCUGCUUAAUGCAUAACGAACGAGCCUUAACCU
CUAAAUAGCCAGCCAUUGGCUUCUUAGAGGACUAUCGGCUAAGGGAAGUUUGAGGAAUAA
CAGGUCUGUGAUGCCCUUAGAUGUUCUGGGCGACGCGCGCUACACUGACAGAGCCAACGA
GUUCUUGCCGGAACGGGUAAUCUGUUAACUCUGUCGUGCUGGGGAUAGAGCAUUGCAUUA
UUGC
[2] Aspergillus_flavus
GGUGAUUCAUAAUAACUUAACGAAUGCAUGGCGAUGUUCAUUAAAUUCUGCCCUAUCAAC
UUUGAUGGUAGGAUAGUGGCCUACCAUGGUGGAACGGGUAACGGGAUUAGGGUUCGAUUC
CGGAGAGGGACCUGAGAAACGGCUACCACAUCCAAGGAGGCAGCAGGCGCGCAAAUUACC
AACAACGGGGAGUAGUGACAAUAAAUACUAUACGGGCUUUUCUCGUAAUUGGAAUGAGUC
AAUCAAUUGGGGGCAAUUCCAGCUCCAAUACGUAUAUUAAAGUUGUUGCAGUUAAAAAGC
UCGUAGUUGAAUUGGUUGCUGUCCACGACUGUCCCUUUUACUGAGAAAAAUUAGAGUGUU
CAACAUUAGCAUGGAAUAAUAGAAUAGGACCGGUUCUUUUUGUUGGUCUGGACGCCGAAU
GAUUAAUAGGAUAGUCGGGGGCGUCAGUAUUCAGCUGUCGAGGUGAAAUUCUUGGAUUGC
UGAAGACUAACUACUGCGAAAUUCGCAAGGAUGUUUUCAUUAAUCAGGAACGAAAGUUAG
GGGAUCGAAGACGAUCGAUACCGUCGUAGUCUUAACCAUAAACUAUGCCGACUGAUCGGC
GGUUCUAACCGCUCGGCACAGAGAAAUCAAGUUUUGGGUCUGGGGGAAACACGGGAACCA
CAGGUAGACAAAAUAAGGAUUGACAGAUUGAGAGCUCUUGAUCUUUUGGAUGGUGGUGCA
UGGCCGUUUUAGUUGGUGGAGUGAUUGUCUGCUUAAUGCAUAACGAACGAGCCUCGGCCC
UUAAAUAGCCCGUCCGUGGCUUCUUAGGGGACUAUCGGUCAAGGGAAGUGCGCGGAAUAA
CAGGUCUGUGAUGCCCUUAGAUGUUCUGGGCGACGCGCGCUACACUGACAGGGCCAGCGA
GUACUUGCCGAGACGGGUAAUCUGUUAACCCUGUCGUGCUGGGGAUAGAGCAUUGCAUUA
UUGC
[3] Aspergillus_nidulans
GGUGAUUCAUAAUAACUUAACGAAUGCAUGGCGAUGUUCAUUAAAUUCUGCCCUAUCAAC
UUUGAUGGUAGGAUAGUGGCCUACCAUGGUGGAACGGGUAACGGGAUUAGGGUUCGAUUC
CGGAGAGGGACCUGAGAAACGGCUACCACAUCCAAGGAGGCAGCAGGCGCGCAAAUUACC
AACAACGGGGAGUAGUGACAAUAAAUACUAUACGGGCUUUUCUCGUAAUUGGAAUGAGAC
AAUCAAUUGGGGGCAAUUCCAGCUCCAAUACGUAUAUUAAAGUUGUUGCAGUUAAAAAGC
UCGUAGUUGAAUUGGUUGCUGUCCACGACUGUCCCUUUUACUGGAAAAAAUUAGAGUGUU
CAACAUUAGCAUGGAAUAAUAGAAUAGGACCGGUUCUUUUUGUUGGUCUGGACGCCGAAU
GAUUAAUAGGAUAGUCGGGGGCGUCAGUAUUCAGCUGUCGAGGUGAAAUUCUUGGAUUGC
UGAAGACUAACUACUGCGAAAUUCGCAAGGAUGUUUUCAUUAAUCAGGAACGAAAGUUAG
GGGAUCGAAGACGAUCGAUACCGUCGUAGUCUUAACCAUGAACUAUGCCGACUGAUCGGC
GGUUCUUACCGCUCGGCACAGAGAAAUCAAGUUUUGGGUCUGGGGGAAACACGGGAACCA
CAGGUAGACAAAAUAAGGAUUGACAGAUUGAGAGCUCUUGAUCUUUUGGAUGGUGGUGCA
UGGCCGUUUUAGUUGGUGGAGUGAUUGUCUGCUUAAUGCAUAACGAACGAGCCUCGGCCC
UUAAAUAGCCCGUCCGUGGCUUCUUAGGGGACUAUCGCUCAAGGGAAGUGCGCGGAAUAA
CAGGUCUGUGAUGCCCUUAGAUGUUCUGGGCGACGCGCGCUACACUGACAGGGGCAGCGA
GUACUUGUCGAGACGGGUAAUCUGUUAACCCUGUCGUGCUGGGGAUAGAGCAUUGCAUUA
UUGC
[4] Aspergillus_niger
GGUGAAUCAUAAUAACUUAACGAAUGCAUGGCGAUGUUCAUUAAAUUCUGCCCUAUCAAC
UUUGAUGGUAGGAUAGUGGCCUACCAUGGUGGAACGGGUAACGGGAUUAGGGUUCGAUUC
CGGAGAGGGACCUGAGAAACGGCUACCACAUCCAAGGAGGCAGCAGGCGCGCAAAUUACC
AACAACGGGGAGUAGUGACAAUAAAUACUAUACGGGCUUUUCUCGUAAUUGGAAUGAGUC
AAUCAAUUGGGGGCAAUUCCAGCUCCAAUACGUAUAUUAAAGUUGUUGCAGUUAAAAAGC
UCGUAGUUGAAUUGGUUGCUGUCCACGACUGUCCCUUUUACUGGAAAAAAUUAGAGUGUU
CAACAUUAGCAUGGAAUAAUAGAAUAGGACCGGUUCUUUUUGUUGGUCUGGACGCCGAAU
GAUUAAUAGGAUAGUCGGGGGCGUCAGUAUUCAGCUGUCGAGGUGAAAUUCUUGGAUUGC
UGAAGACUAACUACUGCGAAAUUCGCAAGGAUGUUUUCAUUAAUCAGGAACGAAAGUUAG
GGGAUCGAAGACGAUCGAUACCGUCGUAGUCUUAACCAUAAACUAUGCCGACUGAUCGGC
GGUUCUAACCGUUCGGCACAGAGAAAUCAAGUUUUGGGUCUGGGGGAAACACGGGAACCA
CAGGUAGACAAAAUAAGGAUUGACAGAUUGAGAGCUCUUGAUCUUUUGGAUGGUGGUGCA
UGGCCGUUUUAGUUGGUGGAGUGAUUGUCUGCUUAAUGCAUAACGAACGAGCCUCGGCCC
UUAAAUAGCCCGUCCAUGGCUUCUUAGGGGACUAUCGGUCAAGGGAAGUGCGCGGAAUAA
CAGGUCUGUGAUGCCCUUAGAUGUUCUGGGCGACGCGCGCUACACUGACAGGGCCAGCGA
GUACUUGCCGAGACGGGUAAUCUGUUAACCCUGUCGUGCUGGGGAUAGAGCAUUGCAUUA
UUGC
[5] Aspergillus_nomius
GGUGAUUCAUAAUAACUUAACGAAUGCAUGGCGAUGUUCAUUAAAUUCUGCCCUAUCAAC
UUUGAUGGUAGGAUAGUGGCCUACCAUGGUGGAACGGGUAACGGGAUUAGGGUUCGAUUC
CGGAGAGGGACCUGAGAAACGGCUACCACAUCCAAGGAGGCAGCAGGCGCGCAAAUUACC
AACAACGGGGAGUAGUGACAAUAAAUACUAUACGGGCUUUUCUCGUAAUUGGAAUGAGUC
AAUCAAUUGGGGGCAAUUCCAGCUCCAAUACGUAUAUUAAAGUUGUUGCAGUUAAAAAGC
UCGUAGUUGAAUUGGUUGCUGUCCACGACUGUCCCUUUUACUGGAAAAAAUUAGAGUGUU
CAACAUUAGCAUGGAAUAAUAGAAUAGGACCGGUUCUUUUUGUUGGUCUGGACGCCGAAU
GAUUAAUAGGAUAGUCGGGGGCGUCAGUAUUCAGCUGUCGAGGUGAAAUUCUUGGAUUGC
UGAAGACUAACUACUGCGAAAUUCGCAAGGAUGUUUUCAUUAAUCAGGAACGAAAGUUAG
GGGAUCGAAGACGAUCGAUACCGUCGUAGUCUUAACCAUAAACUAUGCCGACUGAUCGGC
GGUUUAUACCGCUCGGCACAGAGAAAUCAAGUUUUGGGUCUGGGGGAAACACGGGAACCA
CAGGUAGACAAAAUAAGGAUUGACAGAUUGAGAGCUCUUGAUCUUUUGGAUGGUGGUGCA
UGGCCGUUUUAGUUGGUGGAGUGAUUGUCUGCUUAAUGCAUAACGAACGAGCCUCGGCCC
UUAAAUAGCCCGUCCGUGGCUUCUUAGGGGACUAUCGGUCAAGGGAAGUGCGCGGAAUAA
CAGGUCUGUGAUGCCCUUAGAUGUUCUGGGCGACGCGCGCUACACUGACAGGGCCAGCGA
GUACUUGCCGAGACGGGUAAUCUGUUAACCCUGUCGUGCUGGGGAUAGAGCAUUGCAUUA
UUGC
[6] Blumeria_graminis_hordei
GGUGAUUCAUGAUAACUUAACGAAUGCAUGGCGAUGUUCAUUAAAUUCUGCCCUAUCAAC
UUUGAUGGUAGUAUAUGGGACUACCAUGGUUUAACGGGUAACGGGAUUAGGGUUCUAUUC
CGGAGAGGGACCUGAGAAACGGCUACCACAUCCAAGGAGGCAGCAGGCGCGCAAAUUACC
AACAACGGGGAGUAGUGACAAUAAAUACUAUGCAGGCUUUUCUUGUAAUUGGAAUGAGUC
AAUCAAUUGGGGGCAAUACCAGCUCCAAUACGUAUAUUAAAGUUGUUGCAGUUAAAAAGC
UCGUAGUUGAAUUGGCUGCUGUCCACGACUGUCCCUUUUACUUGAAAAAAUUAGAGUGUU
CAACAUUAGCAUGGAAUAAUAGAAUAGGACUGGUUCUUUUUGUUGGUCUGGACGCCGAAU
GAUUAAUAGGAUGGUCGGGGGCAUCAGUAUUCAAUUGUCGAGGUGAAAUCCUUGGAUUAU
UGAAGACUAACUACUGCGAAAUUUGCAAGGAUGUUUUCAUUAAUCAGGAACGAAAGUUAG
GGGAUCGAAGACGAUCGAUACCGUCGUAGUCUUAACCAUAAACUAUGCCGACUGAUCGGC
GGUUUUUACCGCUCGGCACAGAGAAAUCAAGUCUUGGGUCUGGGGGAAACACGGGAACCA
CAGGUAGACACAAUAAGGAUUGACAGAUUGAGAGCUCUUGAUUUUGUGGGUGGUGGUGCA
UGGCCGUUUUAGUUGGUGGAGUGAUUGUCUGCUUAAUGCAUAACGAACGAGCCUUACCCU
CUAAAUAGCCAGCUACUGGCUUCUUAGAGGACUAUCGGGCAAGGGAAGUUUGAGGAAUAA
CAGGUCUGUGAUGCCCUUAGAUGUUCUGGGCGACGCGCGCUACACUGACAGAGCCAACGA
GUACUUGUCGAAACGGGUAAUCUGUUAACUCUGUCGUGCUGGGGAUAGAGCAUUGCAUUA
UUGC
[7] Blumeria_graminis_bromi
GGUGAUUCAUAAUAACUUAACGAAUGCAUGGCGAUGUUCAUUAAAUUCUGCCCUAUCAAC
UUUGAUGGUAGUAUAUGGGACUACCAUGGUUUAACGGGUAACGGGAUUAGGGUUCUAUUC
CGGAGAGGGACCUGAGAAACGGCUACCACAUCCAAGGAGGCAGCAGGCGCGCAAAUUACC
AACAACGGGGAGUAGUGACAAUAAAUACUAUACAGGCUUUUCUUGUAAUUGGAAUGAGUC
AAUCAAUUGGGGGCAAUUCCAGCUCCAAUACGUAUAUUAAAGUUGUUGCAGUUAAAAAGC
UCGUAGUUGAAUUGGCUGCUGUCCACGACUGUCCCUUUUACUUGAAAAAAUUAGAGUGUU
CAACAUUAGCAUGGAAUAAUAGAAUAGGACUGGUUCUUUUUGUUGGUCUGGACGCCGAAU
GAUUAAUAGGAUAGUCGGGGGCAUCAGUAUUCAAUUGUCGAGGUGAAAUUCUUGGAUUAU
UGAAGACUAACUACUGCGAAAUUUGCAAGGAUGUUUUCAUUAAUCAGGAACGAAAGUUAG
GGGAUCGAAGACGAUCGAUACCGUCGUAGUCUUAACCAUAAACUAUGCCGACUGAUCGGC
GGUUUUUACCGCUCGGCACAGAGAAAUCAAGUCUUGGGUCUGGGGGAAACACGGGAACCA
CAGGUAGACACAAUAAGGAUUGACAGAUUGAUAGCUCUUGAUUUUGUGGGUGGUGGUGCA
UGGCCGUUUUAGUUGGUGGAGUGAUUGUCUGCUUAAUGCAUAACGAACGAGCCUUAACCU
CUAAAUAGCUCACUAUUGGCUUCUUAGAGGACUAUCGGUCAAGGGAAGUUUGAGGAAUAA
CAGGUCUGUGAUGCCCUUAGAUGUUCUGGGCGACGCGCGCUACACUGACAGAGCCAACGA
GUUCUUGUCGAAACGGGUAAUCUGUUAACUCUGUCGUGCUGGGGAUAGAGCAUUGCAUUA
UUGC
[8] Capronia_mansonii
GGUGAUUCAUAAUAACUUAACGAAUGCAUGGCGAUGUUCAUUAAAUUCUGCCCUAUCAAC
UUUGAUUGUAAGAUAGAGGCUUACAAUGGUCUAACGGGUAACGGGAUUAGGGUUCUAUUC
CGGAGAGGGACCUGAGAAACGGCUACCACAUCCAAGGAGGCAGCAGGCGCGCAAAUUACC
AACAACGGGGAGUAGUGACAAUAAAUACUAUACGGGCUUUUCUCGUAAUUGGAAUGAGUC
AAUCAAUUGGGGGCAAUUCCAGCUCCAAUACGUAUAUUAAAGUUGUUGCCSUUAAAAAGC
UCGUAGUUGAAUUGGCUGCUGUCAAAGACGGUCCCUUUUACCUGAAAAAAUUAGAGUGWC
CAACAUUAGAAUGGAAUAAUAGAAUAGGACCGGUUCUUAUUGUUGGUCUGGACGCUGAAU
GAUUAAUAGGAUAGUCGGGGGCGUCAGUAUUCAAUUGUCGAGGUGAAAUUCUUGGAUUAU
UGAAGACUAACUACUGCGAAAUUCGCAAGGAUGUUUUCAUUAAUCAGGAACGAAAGUUAG
GGGAUCGAAGACGAUCGAUACCGUCGUAGUCUUAACCAUAAACUAUGCCGACUGAUCGGC
GGGUUUUACCGUUCGGCACAGAGAAAUCAAGUGUUGGGCCGGGGGGAAACACGGGAACCA
CAGGUAGACUUACUUAGGAUUGACAGAUUGAUAGCUCUUGAUUGUAAGGGUGGUGGUGCA
UGGCCGUUUUAGUUGGUGGAGUGAUUGUCUGCUUAAUGCAUAACGAACGAGCCUUGACCU
CUAAAUAGCCAGUUGUUGGCUUCUUAGAGGACUUUUGGUCAAAGGAAGUACGAGGAAUAA
CAGGUCUGUGAUGCCCUUAGAUGUUCUGGGCGACGCGCGCUACACUGACAGAGCCAGCGA
GUACUUGCCGAAACGGGUAAUCUGUUAACUCUGUCGUGCUGGGGAUAGAGCAUUGCAUUA
UUGC
[9] Cladonia_bellidiflora
GGUGAUUCAUAAUAACUUAACGAAUGCAUGGCGAUGUUCAUUAAAUUCUGCCCUAUCAAC
UUUGAUGGUAGUAUAGAGGACUACCAUGGUUUUACGGGUAACGGGAUUAGGGUUCUAUUC
CGGAGAGGGACCUGAGAAACGGCUACCACAUCCAAGGAGGCAGCAGGCGCGCAAAUUACC
AACAACGGGGAGUAGUGACAAUAAAUACUAUCCAGGCUUUUCUUGGAAUUGGAAUGAGUC
AAUCAAUUGGGGGCAAUUCCAGCUCCAAUACGUAUAUUAAAGUUGUUGCAGUUAAAAAGC
UCGUAGUUGAAUUGGCUGCUGUCCACGACUGUCCCUUUUACUUGAAAAAAUUAGAGUGUU
CAACAUUAGCAUGGAAUAAUAGAAUAGGACUGGUUCUUUUUGUUGGUCUGGACGCCGAAU
GAUUAAUAGGAUAGUCGGGGGCAUCAGUAUUCAAUUGUCGAGGUGAAAUUCUUGGAUUAU
UGAAGACUAACUACUGCGAAAUUUGCAAGGAUGUUUUCAUUAAUCAGGAACGAAAGUUAG
GGGAUCGAAGACGAUCGAUACCGUCGUAGUCUUAACCAUAAACUAUGCCGACUGAUCGGC
GGUUUUAACCGUUCGGCACAGAGAAAUCAAGUUCUGGGUCUGGGGGAAACACGGGAACCA
CAGGUAGACACAAUAAGGAUUGACAGAUUGAGAGCUCUUGAUUUUAUGGGUGGUGGUGCA
UGGCCGUUUUAGUUGGUGGAUUGAUUGUCUGCUUAAUGCAUAACGAACGAGCCUUAACCU
CUAAAUAGCCAGUCAUUGGCUUCUUAGAGGACUAUCGGUCAAGGGAAGUUUGAGGAAUAA
CAGGUCUGUGAUGCCCUUAGAUGCUCUGGGCGACGCGCGCUACACUGACAGAGACAACGA
GUUCUUGCCGGAAUGGGUAAUCUGUUAACUCUGUCGUGCUGGGGAUAGAGCAUUGCAUUA
UUGC
[10] Cookeina_tricholoma
GGUGAUUCAUGAUAACUUAACGAAUGCAUGGCGAUGUUCAUUAAAUUCUGCCCUAUCAAG
UUUGAUGGUAGGAUAGUGGCCUACCAUGCUUUAACGGGUAACGGGAUUAGGGUUCUAUUC
CGGAGAGGGACCUGAGAAACGGCUACCACAUCCAAGGAGGCAGCAGGCGCGCAAAUUACC
AACAACGGGGAGUAGUGACAAUAAAUACUAUACAGGCUUUUCUUGUAAUUGGAAUGAGUC
GAUCAAUUGGGGGCAAUUCCAGCUCCAAUACGUAUAUUAAAGUUGUUGCAGUUAAAAAGC
UCGUAGUUGAAUUGGCGGGUGUCCACGACUCUCCCUUUUACUUGAAAAAAUUAGAGUGUU
CAACAUUAGCAUGGAAUAAUAGAAUAGGACUGGUUCUUUUUGUUGGUCUGGACACCGAAU
GAUUAAUAGGAUAGUCGGGGGCAUCCGUAUUCAACUGUCGAGGUGAAAUUCUUGGAUUGU
UGAAGACGAACUACUGCGAAAUUUGCAAGGAUGUUUUCAUUAAUCAGGAACGAAAGUUGA
GGGAUCGAAGACGAUCGAUACCGUCGUAGUCUCAACCAUAAACUAUGCCGACUGGCCGGC
GGUUUUAACCGCUCGGAACAGAGAAAUCAAGUCUUGGGUCUGGGGGAAACACGGGAACCA
CAGGUAGACACAUUAAGGAUUGACAGAUUGAGAGCUCUUGAUCAUGUGGGUGGUGGUGCA
UGGCCGUUUUAGUUGGUGGAGUGAUUGUCUGCUUAAUGCAUAACGAACGAGCCUUAACCU
CUAAAUAGCCCGCUCUUGGCUUCUUAGAGGACUAUCGGUCAAGGGAAGUUUGAGGAAUAA
CAGGUCUGUGAUGCCCUUAGAUGUUCUGGGCGACGCGCGCUACACUGACAGAGCCAACGA
GUACUUGCUGAAACGGGUAAUCUGUUAACUCUGUCGUGCUGGGGAUAGAGCAUUGCAUUA
UUGC
[11] Eurotium_rubrum
GGUGAAUCAUAAUAACUAAGCGAAUGCAUGGCGAUGUUCAUUAAAUUCUGCCCUAUCAAC
UUUGAUGGUAGGAUAGUGGCCUACCAUGGUGGAACGGGUAACGGGAUUAGGGUUCGAUUC
CGGAGAGGGACCUGAGAAACGGCUACCACAUCCAAGGAGGCAGCAGGCGCGCAAAUUACC
AACAACGGGGAGUAGUGACAAUAAAUACUAUACGGGCUUUUCUCGUAAUUGGAAUGAGUC
AAUCAAUUGGGGGCAAUUCCAGCUCCAAUACGUAUAUUAAAGUUGUUGCAGUUAAAAAGC
UCGUAGUUGAAUUGGUUGCUGUCCACGACUGUCCCUUUUACUGGAAAAAAUUAGAGUGUU
CAACAUUAGCAUGGAAUAAUAGAAUAGGACCGGUUCUUUUUGUUGGUCUGGACGCCGAAU
GAUUAAUAGGAUAGUCGGGGGCGUCAGUAUUCAGCUGUCGAGGUGAAAUUCUUGGAUUGC
UGAAGACUAACUACUGCGAAAUUCGCAAGGAUGUUUUCAUUAAUCAGGAACGAAAGUUAG
GGGAUCGAAGACGAUCGAUACCGUCGUAGUCUUAACCAUAAACUAUGCCGACUGAUCGGC
GGUUUAUACCGCUCGGCACAGAGAAAUCAAGUUUUGGGUCUGGGGGAAACACGGGAACCA
CAGGUAGACAAAAUAAGGAUUGACAGAUUGAGAGCUCUUGAUCUUUUGGAUGGUGGUGCA
UGGCCGUUUUAGUUGGUGGAGUGAUUGUCUGCUUAAUGCAUAACGAACGAGCCUCGGCCC
UUAAAUAGCCCGUCCAUUGCUUCUUAGGGGACUAUCGGUCAAGGGAAGUGCGCGGAAUAA
CAGGUCUGUGAUGCCCUUAGAUGUUCUGGGCGACGCGCGCUACACUGACAGGGCCAGCGA
GUACUUGCCGAGACGGGUAAUCUGUUAACCCUGUCGUGCUGGGGAUAGAGCAUUGCAUUA
UUGC
[12] Histoplasma_capsulatum
GGUGAUUCAUAAUAACUUGUCGAAUGCAUGGCGAUGUUCAUUAAAUUCUGCCCUAUCAAC
UUUGAUGGUAGGAUAGUGGCCUACCAUGGUGGAACGGGUAACGGGAUUAGGGUUCGAUUC
CGGAGAGGGACCUGAGAGACGGCUACCACAUCUAAGGAGGCAGCAGGCGCGCAAAUUACC
AACAACGGGGAGUAGUGACAAUAAAUACUAUACAGGCUUUUCUUGUAAUUGGAAUGAGUC
AAUCAAUUGGGGGCAAUUCCAGCUCCAAUACGUAUAUUAAAGUUGUUGCAGUUAAAAAGC
UCGUAGUUGAAUUGGUUGCUGUCCACGACUGUCCCUUUUACUGGAAAAAAUUAGAGUGUU
CAACAUUAGCAUGGAAUAAUAGAAUAGGACUGGUUCUUUUUGUUGGUCUGGACGCCGAAU
GAUUAAUAGGAUGGUCGGGGGCGUCAGUAUUCGGCUGUCGAGGUGAAAUUCUUGGAUUGC
UGAAGACUAACUACUGCGAAAUUCGCAAGGAUGUUUUCAUUAAUCAGGAACGAAAGUUAG
GGGAUCGAAGACGAUCGAUACCGUCGUAGUCUUAACCAUAAACUAUGCCGACUGAUCGGC
GGUUUUAACCGUUCGGCACAGAGAAAUCAAGUUUUGGGUCUGGGGGAAACACGGGAACCA
CAGGUAGACAAAAUAAGGAUUGACAGAUUGAGAGCUCUUGAUCUUUUGGAUGGUGGUGCA
UGGCCGUUUUAGUUGGUGGAGUGAUUGUCUGCUUAAUGCAUAACGAACGAGCCUUAACCU
CUAAAUAGCCCACCCGUGGCUUCUUAGAGGACUAUCGGUCAAGGGAAGUUUGAGGAAUAA
CAGGUCUGUGAUGCCCUUAGAUGUUCUGGGCGACGCGCGCUACACUGACAGGGCCAGCGA
GUACUUGCCGAGACGGGUAAUCUGUUAACCCUGUCGUGCUGGGGAUAGAGCAUUGCAUUA
UUGC
[13] Microsphaera_friestii
GGUGAUUCAUGAUAACUUAACGAAUGCAUGGCGAUGUUCAUUAAAUUCUGCCCUAUCAAC
UUUGAUGGUAGUAUAUGGGACUACCAUGGUUUAACGGGUAACGGGAUUAGGGUUCUAUUC
CGGAGAGGGACCUGAGAAACGGCUACCACAUCCAAGGAGGCAGCAGGCGCGCAAAUUACC
AACAACGGGGAGUAGUGACAAUAAAUACUAUGCAGGCUUUUCUUGUAAUUGGAAUGAGUC
AAUCAAUUGGGGGCAAUACCAGCUCCAAUACGUAUAUUAAAGUUGUUGCAGUUAAAAAGC
UCGUAGUUGAAUUGGCUGCUGUCCACGACUGUCCCUUUUACUUGAAAAAAUUAGAGUGUU
CAACAUUAGCAUGGAAUAAUAGAAUAGGACUGGUUCUUUUUGUUGGUCUGGACGCCGAAU
GAUUAAUAGGAUGGUCGGGGGCAUCAGUAUUCAAUUGUCGAGGUGAAAUCCUUGGAUUAU
UGAAGACUAACUACUGCGAAAUUUGCAAGGAUGUUUUCAUUAAUCAGGAACGAAAGUUAG
GGGAUCGAAGACGAUCGAUACCGUCGUAGUCUUAACCAUAAACUAUGCCGACUGAUCGGC
GGUUUUUACCGCUCGGCACAGAGAAAUCAAGUCUUGGGUCUGGGGGAAACACGGGAACCA
CAGGUAGACACAAUAAGGAUUGACAGAUUGAGAGCUCUUGAUUUUGUGGGUGGUGGUGCA
UGGCCGUUUUAGUUGGUGGAGUGAUUGUCUGCUUAAUGCAUAACGAACGAGCCUUACCCU
CUAAAUAGCCAGCUACUGGCUUCUUAGAGGACUAUCGGGCAAGGGAAGUUUGAGGAAUAA
CAGGUCUGUGAUGCCCUUAGAUGUUCUGGGCGACGCGCGCUACACUGACAGAGCCAACGA
GUACUUGUCGAAACGGGUAAUCUGUUAACUCUGUCGUGCUGGGGAUAGAGCAUUGCAUUA
UUGC
[14] Microstoma_floccosum
GGUGAUUCAUGAUAACUUAACGAAUGCAUGGCGAUGUUCAUUAAAUUCUGCCCUAUCAAC
UUUGAUGGUAGGAUAGUGGCCUACCAUGGUUUAACGGGUAACGGGAUUAGGGUUCUAUUC
CGGAGAGGGACCUGAGAAACGGCUACCACAUCCAAGGAGGCAGCAGGCGCGCAAAUUACC
AACAACGGGGAGUAGUGACAAUAAAUACUAUACAGGCUUUUCUUGUAAUUGGAAUGAGUC
GAUCAAUUGGGGGCAAUUCCAGCUCCAAUACGUAUAUUAAAGUUGUUGCAGUUAAAAAGC
UCGUAGUUGAAUUGGCUGGUGUCCACGACUCUCCCUUUUACUUGAAAAAAUUAGAGUGUU
CAACAUUAGCAUGGAAUAAUAGAAUAGGACUGGUUCUUUUUGUUGGUCUGGACACCGAAU
GAUUAAUAGGAUAGUCGGGGGCAUCCGUAUUCAACUGUCGAGGUGAAAUUCUUGGAUUGU
UGAAGACGAACUACUGCGAAAUUUGCAAGGAUGUUUUCAUUAAUCAGGAACGAAAGUUGA
GGGAUCGAAGACGAUCGAUACCGUCGUAGUCUCAACCAUAAACUAUGCCGACUGAUCGGC
GGUUUUAACCGCUCGGAACAGAGAAAUCAAGUCUUGGGUCUGGGGGAAACACGGGAACCA
CAGGUAGACACAUUAAGGAUUGACAGAUUGAGAGCUCUUGAUCAUGUGGGUGGUGGUGCA
UGGCCGUUUUAGUUGGUGGAGUGAUUGUCUGCUUAAUGCAUAACGAACGAGCCUUAACCU
CUAAAUAGCCCGCCCUUUGCUUCUUAGAGGACUAUCGGUCAAGGGAAGUUUGAGGAAUAA
CAGGUCUGUGAUGCCCUUAGAUGUUCUGGGCGACGCGCGCUACACUGACAGAGCCAACGA
GUACUUGCCGGAACGGGUAAUCUGUUAACUCUGUCGUGCUGGGGAUAGAGCAUUGCAUUA
UUGC
[15] Nanoscypha_tetraspora
GGUGAUUCAUGAUAACUUAACGAAUGCAUGGCGAUGUUCAUUAAAUUCUGCCCUAUCAAC
UUUGAUGGUAGGAUAGUGGCCUACCAUGGUUUAACGGGUAACGGGAUUAGGGUUCUAUUC
CGGAGAGGGACCUGAGAAACGGCUACCACAUCCAAGGAGGCAGCAGGCGCGCAAAUUACC
AACAUCGGGGAGUAGUGACAAUAAAUACCAUACAGGCUUUUCUUGUAAUUGGAAUGAGUC
GAUCAAUUGGGGGCAAUUCCAGCUCCAAUACGUAUAUUAAAGUUGUUGCAGUUAAAAAGC
UCGUAGUUGAAUUGGCUGCCGUCCACGACUCUCCCUUUUACUUGAAAAAAUUAGAGUGUU
CAACAUUAGCAUGGAAUAAUAGAAUAGGACUGGUUCUUUUUGUUGGUCUGGACACCGAAU
GAUUAAUAGGAUAGUCGGGGGCAUCCGUAUUCAACUGUCGAGGUGAAAUUCUUGGAUUGU
UGAAGACGAACUACUGCGAAAUUUGCAAGGAUGUUUUCAUUAAUCAGGAACGAAAGUUGA
GGGAUCGAAGACGAUCGAUACCGUCGUAGUCUCAACCAUAAACUAUGCCGACUGAUCGGC
GGCUCAUGCCGCUCGGCACAGAGAAAUCAAGUCUUGGGUCUGGGGGAAACACGGGAACCA
CAGGUAGACACAUUAAGGAUUGACAGAUUGAGAGCUCUUGAUCAUGUGGGUGGUGGUGCA
UGGCCGUUUUAGUUGGUGGAGUGAUUGUCUGCUUAAUGCAUAACGAACGAGCCUUAACCU
CUAAAUAGCCCGCUCUUGGCUUCUUAGAGGACUAUCGGUCAAGGGAAGUUUGAGGAAUAA
CAGGUCUGUGAUGCCCUUAGAUGUUCUGGGCGACGCGCGCUACACUGACAGAGCCAACGA
GUUCUUGCCGAAACGGGUAAUCUGUUAACUCUGUCGUGCUGGGGAUAGAGCAUUGCAUUA
UUGC
[16] Orbilia_fimicola
GGUGAUUCAUGAUAACUUAACGAAUGCAUGGCGAUGUUCAUUAAAUUCUGCCCUAUCAAC
UUUGAUGGUAGGAUAGUGGCCUACCAUGGUUUUACGGGUAACGGGAUUAGGGUUCGAUUC
CGGAGAGGGACCUGAGAAACGGCUACCACAUCCAAGGAGGCAGCAGGCGCGCAAAUUACC
AACAUCGGGGAGUAGUGACAAUAAAUACUAUACAGGCUUUUCUUGUAAUUGGAAUGAGUC
AAUCAAUUGGGGGCAAUUCCAGCUCCAAUACGUAUAUUAAAGUUGUUGCAGUUAAAAAGC
UCGUAGUUGAAUUGGUUGCUGUCAACGACUGUCCCUUUUACUUGAAAAAAUUAGAGUGUU
CAACAUUAGCAUGGAAUAAUAGAAUAGGACAGGUUCUUUUUGUUGGUCUGAGCACCGAAU
GAUUAAUAGGACAGUCGGGGGCAUCAGUAUUCAAUUGUCGAGGUGAAAUUCUUGGAUUAU
UGAAGACUAACUACUGCGAAAUUUGCAAGGAUGUUUUCAUUAAUCAGGAACGAAAGUUAG
GGGAUCGAAGACGAUCGAUACCGUCGUAGUCUUAACCAUAAACUAUGCCGACUGAUCGGC
GGUUAACACCGCUCGGCACAGAGAAAUCAAGUUUUGGGUCUGGGGGAAACACGGGAACCA
CAGGUAGACACAUUAAGGAUUGACAGAUUGAGAGCUCUUGAUUAUGUGGGUGGUGGUGCA
UGGCCGUUUUAGUUGGUGGAGUGAUUGUCUGCUUAAUGCAUAACGAACGAGCCUUAACCU
CUAAAUAGCCAGCUAUUGGCUUCUUAGAGGACUAUCGGUCAAGGGAAGUUUGAGGAAUAA
CAGGUCUGUGAUGCCCUUAGAUGUUCUGGGCGACGCGCGCUACACUGACAGAGCCAACGA
GUACUUGUCGAGAUGGGUAAUCUGUUAACUCUGUCGUGCUGGGGAUAGGGCAUUGCAUUA
UUGC
[17] Otidea_onotica
GGUGAUUCAUAAUAACUAUACGAAUGCAUGGCGAUGUUCAUUAAAUUCUGCCCUAUCAAC
UUUGAUGGUAGGAUAGUGGCCUACCAUGGUUUAACGGGUAACGGGAUUAGGGUUCUAUUC
CGGAGAGGGACCUGAGAAACGGCUACCACAUCCAAGGAGGCAGCAGGCGCGCAAAUUACC
AACAACGGGGAGUAGUGACAAUAAAUACUAUACAGGCUUUUCUUGUAAUUGGAAUGAGUC
AAUCAAUUGGGGGCAAUUCCAGCUCCAAUACGUAUAUUAAAGUUGUUGCAGUUAAAAAGC
UCGUAGUUGAAUUGGUUGGUGUCCACGACUGUCGCUUUUACUUGAAAAAAUUAGAGUGUU
CAACAUUAGCAUGGAAUAAUAGAAUAGGAUCGGUUCUUUUUGUUGGUCUGGACGCCGAAU
GAUUAAUAGGAUAGUCGGGGGCAUCCGUAUUCAAUUGUCGAGGUGAAAUUCUUGGAUUAU
UGAAGACGAACUACUGCGAAAUUUGCAAGGAUGUUUUCAUUAAUCAGGAACGAAAGUUGA
GGGAUCGAAGACGAUCGAUACCGUCGUAGUCUCAACCAUAAACUAUGCCGACUGAUCGGC
GGUUAUAACCGCUCGGAACAGAGAAAUCAAGUCUUGGGUCUGGGGGAAACACGGGAACCA
CAGGUAGACACAUUAAGGAUUGACAGAUUGAGAGCUCUUGAUCAUGUGGGUGGUGGUGCA
UGGCCGUUUUAGUUGGUGGAGUGAUUGUCUGCUUAAUGCAUAACGAACGAGCCUUAACCU
CUAAAUAGCCAGCCCUUGGCUUCUUAGAGGACUAUCGGUCAAGGGAAGUUUGAGGAAUAA
CAGGUCUGUGAUGCCCUUAGAUGUUCUGGGCGACGCGCGCUACACUGACAGAGCCAACGA
GUACUUGCCGGAACGGGUAAUCUGUUAACUCUGUCGUGCUGGGGAUAGAGCAUUGCAUUA
UUGC
[18] Peziza_echinospora
GGUGAUUCAUAGUAACUUCACGAAUGCAUAGCGAUGUUCAUUAAAUUCUGCCCUAUCAAC
UUUGAUGGUAGGAUAUAGGCCUACCAUGGUUUAACGGGUAACGGGAUUAGGGUUCUAUUC
CGGAGAGGGACCUGAGAAACGGCUACCACAUCCAAGGAGGCAGCAGGCGCGCAAAUUACC
AACAACGGGGAGUAGUGACAAUAAAUACUAUACAGGGUUUUCGUGUAAUUGGAAUGAGUC
AAUCAAUUGGGGGCAAUUCCAGCUCCAAUACGUAUAUUAAAGUUGUUGCAGUUAAAAAGC
UCGUAGUUGAAUUGGCUGCCGUUCACAACUGUCCCUUUUACUUGAAAAAAUUAGAGUGUU
UAACAUUAGCAUGGAAUAAUAGAAUAGGACUGGUUCUUUUUGUUGGUCUGGACACCGAAU
GAUUAAUAGGAUAGUCGGGGGCAUCAGUAUUCCAUCGUCGAGGUGAAAUUCUUGGAUCAU
GGACGACUAACUACUGCGAAAUUUGCAAGGAUGUUUUCAUUAAUCAGGAACGAAAGUUAG
GGGAUCGAAGACGAUCGAUACCGUCGUAGUCUUAACCAUAAACUAUGCCGACUGAUUGGC
GGUUUUUACCGCUCAGCACAGAGAAAUCAAGUCUUGGGUCUGGGGGAAACACGGGAACCA
CAGGUAGACACAUUAAGGAUUGACAGAUUGAGAGCUCUUGAUUAUGUGGGUGGUGGUGCA
UGGCCGUUUUAGUUGGUGGAGUGAUUGUCUGCUUAAUGCAUAACGAACGAGCCUUAUCCU
CUAAAUAGUCAGCCAUCGGCUUCUUAGAGGACUAUCGGUCAAGGGAAGUUUGAGGAAUAA
CAGGUCUGUGAUGCCCUUAGAUGUUCUGGGCGACGCGCGCUACACUGACAGAGCCAACGA
GUCCUUGCCGAAACGGGUAAUCUGUGAACUCUGUCGUGCUGGGGAUAGAGCAUUGCAUUA
UUGC
[19] Phaeococcomyces_exophialae
GGUGAUUCAUAAUAACUCAACGACUGCAUGGCGAUGUUCAUUAAAUUCUGCCCUAUCACC
UUUGAUUGUAAGAUAGAGGCUUACAAUGGGAGAACGGGUAACGGGAUAAGGGUUCUAUUC
CGGAGAGGGACCUGAGAAACGGCUACCACAUCCAAGGAGGCAGCAGGCGCGCAAAUUACC
AACAACGGGGAGUAGUGACAAUAAAUGCUAUACGGGCUUUUCUCGUAAUUGGAAUGAGUC
AAUCAAUUGGGGGCAAUUCCAGCUCCAAUACGUAUAUUAAAGUUGUUGGCGUUAAAAAGC
UCGUAGUUGAAUUGGCUGCUGUCAAAGACGGUCCCUUUUACCUGAAAAAAUUAGAGUGUU
CAACAUUAGCAUGGAAUAAUAGAAUAGGACCGGUUCUUUUUGUGGGUCUGGACGCUGAAU
GAUUAAUAGGACAGUCGGGGGCGUCAGUAUUCAAUUGUCGAGGUGAAAUUCUUGGAUUAU
UGAAGACUAACUACUGCGAAAUUCGCAAGGAUGUUUUCAUUAAUCAGGAACGAAAGUUAG
GGGAUCGAAGACGAUCGAUACCGUCGUAGUCUUAACCAUAAACUAUGACGACUGAUCGGC
GGGUUUUCCCGUUCGGAACAGAGAAAUCAAGUUUAGGGCCGGGGGGAAACACGGGAACCA
CAGGUAGACAUGCUUAGGAUUGACAGAUUGAUAGCUCUUGAUUGUAUGGGUGGUGGUGCA
UGGCCGUUUUAGUUCGUGGAGUGAUUGUCUGCUUGAUGCAUAACGAACGAGCCUUGACCU
CUAAAUAGCCAGUUCUUGGAUUCUUAGAGGACUUUUGGUCAAAGGAAGUCCGAGGAAUAA
CAGGUCUGUGAUGCCCUUAGAUGUUCUGGGCGACGCGCGCUACACUGACAGAGCCAGCGA
GUACUUGCCGAAACGGGUAAUCUGUUAACUCUGUCGUGCUGGGGAUAGAGCAUUGCAUUA
UUGC
[20] Phillipsia_domingensis
GGUGAUUCAUGAUAACUUAACGAAUGCAUGGCGAUGUUCAUUAAAUUCUGCCCUAUCAAC
UUUGAUGGUAGGAUAGUGGCCUACCAUGGUUUAACGGGUAACGGGAUUAGGGUUCUAUUC
CGGAGAGGGACCUGAGAAACGGCUACCACAUCCAAGGAGGCAGCAGGCGCGCAAAUUACC
AACAACGGGGAGUAGUGACAAUAAAUACUAUACAGGCUUUUCUUGUAAUUGGAAUGAGUC
GAUCAAUUGGGGGCAAUUCCAGCUCCAAUACGUAUAUUAAAGUUGUUGCAGUUAAAAAGC
UCGUAGUUGAAUUGGCUGCCGUCCACGACUCUCCCUUUUACUUGAAAAAAUUAGAGUGUU
CAACAUUAGCAUGGAAUAAUAGAAUAGGACUGGUUCUUUUUGUUGGUCUGGACACCGAAU
GAUUAAUAGGAUAGUCGGGGGCAUCCGUAUUCAACUGUCGAGGUGAAAUUCUUGGAUUGU
UGAAGACGAACUACUGCGAAAUUUGCAAGGAUGUUUUCAUUAAUCAGGAACGAAAGUUGA
GGGAUCGAAGACGAUCGAUACCGUCGUAGUCUCAACCAUAAACUAUGCCGACUGAUCGGC
GGCUCAAGCCGCUCGGCACAGAGAAAUCAAGUCUUGGGUCUGGGGGAAACACGGGAACCA
CAGGUAGACACAUUAAGGAUUGACAGAUUGAGAGCUCUUGAUCAUGUGGGUGGUGGUGCA
UGGCCGUUUUAGUUGGUGGAGUGAUUGUCUGCUUAAUGCAUAACGAACGAGCCUUAACCU
CUAAAUAGCCCGCCCUUGGCUUCUUAGAGGACUAUCGGUCAAGGGAAGUUUGAGGAAUAA
CAGGUCUGUGAUGCCCUUAGAUGUUCUGGGCGACGCGCGCUACACUGACAGAGCCAACGA
GUUCUUGCCGAAACGGGUAAUCUGUUAACUCUGUCGUGCUGGGGAUAGAGCAUUGCAUUA
UUGC
[21] Pithya_cupressina
GGUGAUUCAUGAUAACUUAACGAAUGCAUGGCGAUGUUCAUUAAAUUCUGCCCUAUCAAC
UUUGAUGGUAGGAUAGUGGCCUACCAUGGUUUAACGGGUAACGGGAUUAGGGUUCUAUUC
CGGAGAGGGACCUGAGAAACGGCUACCACAUCCAAGGAGGCAGCAGGCGCGCAAAUUACC
AACAACGGGGAGUAGUGACAAUAAAUACUAUACAGGCUUUUCUUGUAAUUGGAAUGAGUC
GAUCAAUUGGGGGCAAUUCCAGCUCCAAUACGUAUAUUAAAGUUGUUGCAGUUAAAAAGC
UCGUAGUUGAAUUGGCUGCCGUCCACGACUCUCCCUUUUACUUGAAAAAAUUAGAGUGUU
CAACAUUAGCAUGGAAUAAUAGAAUAGGACUGGUUCUUUUUGUUGGUCUGGACACCGAAU
GAUUAAUAGGAUAGUCGGGGGCAUCCGUAUUCAACUGUCGAGGUGAAAUUCUUGGAUUGU
UGAAGACGAACUACUGCGAAAUUUGCAAGGAUGUUUUCAUUAAUCAGGAACGAAAGUUGA
GGGAUCGAAGACGAUCGAUACCGUCGUAGUCUCAACCAUAAACUAUGCCGACUGAUCGGC
GGCUAAUGCCGCUCGGAACAGAGAAAUCAAGUCUUGGGUCUGGGGGAAACACGGGAACCA
CAGGUAGACACAUUAAGGAUUGACAGAUUGAGAGCUCUUGAUCAUGUGGGUGGUGGUGCA
UGGCCGUUUUAGUUGGUGGAGUGAUUGUCUGCUUAAUGCAUAACGAACGAGCCUUAACCU
CUAAAUAGCCCGCUCUUGGCUUCUUAGAGGACUAUCGGUCAAGGGAAGUUUGAGGAAUAA
CAGGUCUGUGAUGCCCUUAGAUGUUCUGGGCGACGCGCGCUACACUGACAGAGCCAACGA
GUUCUUGCCGGAACGGGUAAUCUGUUAACUCUGUCGUGCUGGGGAUAGAGCAUUGCAUUA
UUGC
[22] Pseudopithyella_minuscula
GGUGAUUCAUGAUAACUUAACGAAUGCAUGGCGAUGUUCAUUAAAUUCUGCCCUAUCAAC
UUUGAUGGUAGGAUAGUGGCCUACCAUGGUUUAACGGGUAACGGGAUUAGGGUUCUAUUC
CGGAGAGGGACCUGAGAAACGGCUACCACAUCCAAGGAGGCAGCAGGCGCGCAAAUUACC
AACAACGGGGAGUAGUGACAAUAAAUACUAUACAGGCUUUUCUUGUAAUUGGAAUGAGUC
GAUCAAUUGGGGGCAAUUCCAGCUCCAAUACGUAUAUUAAAGUUGUUGCAGUUAAAAAGC
UCGUAGUUGAAUUGGCUGCCGUCCACGACUCUCCCUUUUACUUGAAAAAAUUAGAGUGUU
CAACAUUAGCAUGGAAUAAUAGAAUAGGACUGGUUCUUUUUGUUGGUCUGGACACAGAAU
GAUUAAUAGGAUAGUCGGGGGCAUCCGUAUUCAACUGUCGAGGUGAAAUUCUUGGAUUGU
UGAAGACGAACUACUGCGAAAUUUGCAAGGAUGUUUUCAUUAAUCAGGAACGAAAGUUGA
GGGAUCGAAGACGAUCGAUACCGUCGUAGUCUCAACCAUAAACUAUGCCGACUGAUCGGC
GGCUAUUGCCGCUCGGCACAGAGAAAUCAAGUCUUGGGUCUGGGGGAAACACGGGAACCA
CAGGUAGACACAUUAAGGAUUGACAGAUUGAGAGCUCUUGAUCAUGUGGGUGGUGGUGCA
UGGCCGUUUUAGUUGGUGGAGUGAUUGUCUGCUUAAUGCAUAACGAACGAGCCUUAACCU
CUAAAUAGCCCGCCCUUGGCUUCUUAGAGGACUAUCGGUCAAGGGAAGUUUGAGGAAUAA
CAGGUCUGUGAUGCCCUUAGAUGUUCUGGGCGACGCGCGCUACACUGACAGAGCCAACGA
GUUCUUGCCGGAACGGGUAAUCUGUUAACUCUGUCGUGCUGGGGAUAGAGCAUUGCAUUC
UUGC
[23] Sarcoscypha_custriaca
GGUGAUUCAUGAUAACUUAACGAAUGCAUGGCGAUGUUCAUUAAAUUCUGCCCUAUCAAC
UUUGAUGGUAGGAUAGUGGCCUACCAUGGUUUAACGGGUAACGGGAUUAGGGUUCUAUUC
CGGAGAGGGACCUGAGAAACGGCUACCACAUCCAAGGAGGCAGCAGGCGCGCAAAUUACC
AACAACGGGGAGUAGUGACAAUAAAUACUAUACAGGCUUUUCUUGUAAUUGGAAUGAGUC
GAUCAAUUGGGGGCAAUUCCAGCUCCAAUACGUAUAUUAAAGUUGUUGCAGUUAAAAAGC
UCGUAAUUGAAUUGGCUGCCGUCCACGACUCUCCCUUUUACUUGAAAAAAUUAGAGUGUU
CAACAUUAGCAUGGAAUAAUAGAAUAGGACUGGUUCUUUUUGUUGGUCUGGACACCGAAU
GAUUAAUAGGAUAGUCGGGGGCAUCCGUAUUCAACUGUCGAGGUGAAAUUCUUGGAUUAU
UGAAGACGAACUACUGCGAAAUUUGCAAGGAUGUUUUCAUUAAUCAGGAACGAAAGUUGA
GGGAUCGAAGACGAUCGAUACCGUCGUAGUCUCAACCAUAAACUAUGCCGACUGAUCGGC
GGUAUUUACCGCUCGGCACAGAGAAAUCAAGUCUUGGGUCUGGGGGAAACACGGGAACCA
CAGGUAGACACAUUAAGGAUUGACAGAUUGAGAGCUCUUGAUCAUGUGGGUGGUGGUGCA
UGGCCGUUUUAGUUGGUGGAGUGAUUGUCUGCUUAAUGCAUAACGAACGAGCCUUAACCU
CUAAAUAGCCCGCCCUUGGCUUCUUAGAGGACUAUCGGUCAAGGGAAGUUUGAGGAAUAA
CAGGUCUGUGAUGCCCUUAGAUGUUCUUGGCGACGCGCGCUACACUGACAGAGCCAACGA
GUACUUGCCGGAACGGGUAAUCUGUUAACUCUGUCGUGCUGGGGAUAGAGCAUUGCAUUC
UUGC
[24] Spathularia_flavida
GGUGAUUCAUAAUAACUUAACGAAUGCAUGGCGAUGUUCAUUAAAUUCUGCCCUAUCAAC
UUUGAUGGUAGGAUAGUGGCCUACCAUGGUUUAACGGGUAACGGGAUUAGGGUUCUAUUC
CGGAGAGGGACCUGAGAAACGGCUACCACAUCCAAGGAGGCAGCAGGCGCGCAAAUUACC
AACAACGGGGAGUAGUGACAAUAAAUACUAUACAGGCUUUUCUUGUAAUUGGAAUGAGUC
AAUCAAUUGGGGGCAAUUCCAGCUCCAAUACGUAUAUUAAAGUUGUUGCAGUUAAAAAGC
UCGUAGUUGAAUUGGCUGUUGUCCACGACUGUCUCUUUUACUUGAAAAAAUUAGAGUGUU
CAACAUUAGCAUGGAAUAAUAGAAUAGGACUGGUUCUUUUUGUUGGUCUGGACGCCGAAU
GAUUAAUAGGAUAGUCGGGGGUGUCAGUAUUGCGUUGUCGAGGUGAAAUUCUUGGAUUAC
GCAAGACUAACUACUGCGAAAUUCACAAGGAUGUUUUCAUUAAUCAGGAACGAAAGUUAG
GGGAUCGAAGACGAUCGAUACCGUCGUAGUCUUAACCAUAAACUAUGCCGACUGAUCAGC
GGUUUCUACCGCUUGGCACAGAGAAAUCAAGUCUUGGGUCUGGGGGAAACACGGGAACCA
CAGGUAGACACAAUAAGGAUUGACAGAUUGAGAGCUCUUGAUUUUGUGGGUGGUGGUGCA
UGGCCGUUUUAGUUGGUGGAGUGAUUGUCUGCUUAAUGCAUAACGAACGAGCCUUAACCU
CUAAAUAGCCAGCUAUUGGCUUCUUAGAGGACUAUCGGUCAAGGGAAGUUUGAGGAAUAA
CAGGUCUGUGAUGCCCUUAGAUGUUCUGGGCGACGCGCGCUACACUGACAGAGCCAACGA
GUUCUUACCGAAAUGGGUAAUCUGUUAACUCUGUCGUGCUGGGGAUAGAGCAUUGCAUUA
UUGC
[25] Wynnella_silvicola
GGUGAUUCAUGAUAACUUAACGAAUGCAUGGCGAUGUUCAUUAAAUUCUGCCCUAUCAAC
UUUGAUGGUAGGAUAGUGGCCUACCAUGGUUUAACGGGUAACGGGAUUAGGGUUCGAUUC
CGGAGAGGGACCUGAGAAACGGCUACCACAUCCAAGGAGGCAGCAGGCGCGCAAAUUACC
AACAUCGGGGAGUAGUGACAAUAAAUACUAUGCAGGCUUUUCUUGCAAUUGGAAUGAGUC
GAUCAAUUGGGGGCAAUUCCAGCUCCAAUACGUAUAUUAAAGUUGUUGCAGUUAAAAAGC
UCGUAGUUGAAUUGGCUGUCGUCCACGACUCUCCCUUUUACUUGAAAAAAUUAGAGUGUU
CAACAUUAGCAUGGAAUAAUAGAAUAGGACCGGUUCUUUUUGUUGGUCUGGACGCCGAAU
GAUUAAUAGGAUAGUCGGGGGCAUCCGUAUUCAACUGUCGAGGUGAAAUUCUUGGAUUGU
UGAAGACGAACUACUGCGAAAUUUGCAAGGAUGUUUUCAUUAAUCAGGAACGAAAGUUGA
GGGAUCGAAGACGAUCGAUACCGUCGUAGUCUCAACCAUAAACUAUGCCGACUGAUCGGC
GGUACAAACCGCUCGGAACAGAGAAAUCAAGUCUUGGGUCUGGGGGAAACACGGGAACCA
CAGGUAGACACAUUAAGGAUUGACAGAUUGAGAGCUCUUGAUCAUGUGGGUGGUGGUGCA
UGGCCGUUUUAGUUGGUGGAGUGAUUGUCUGCUUAAUGCAUAACGAACGAGCCUUAACCU
CUAAAUAGCCCGCCCUUGGCUUCUUAGAGGACUAUCGGUCAAGGGAAGUUUGAGGAAUAA
CAGGUCUGUGAUGCCCUUAGAUGUUCUGGGCGACGCGCGCUACACUGACAGAGCCAACGA
GUACUUGCCGGAACGGGUAAUCUGUUAACUCUGUCGUGCUGGGGAUAGAGCAUUGCAUUA
UUGC
[26] Xylaria_carpophila
GGUGAUUCAUAAUAACUUCUCGAAUGCAUGGCGAUGUUCAUUAAAUUCUGCCCUAUCAAC
UUUGAUGGCAGGGUCUUGGCCUGCCAUGGUUAAACGGGUAACGGAGUUAGGGCUCGACCC
CGGAGAAGGACCUGAGAAACGGCUACUACAUCCAAGGAGGCAGCAGGCGCGCAAAUUACC
AACAACGGGGAGUAGUGACAAUAAAUACUAUACAGGCUUUUCUUGUAAUUGGAAUGAGUC
AAUCAAUUGGGGGCAAUUCCAGCUCCAAUACGUAUAUUAAAGUUGUUGCAGUUAAAAAGC
UCGUAGUUGAAUUGGCUGCUGUCCACGACUGUCCCUUUUACUGGAAAAAAUUAGAGUGUU
CAACAUCAGCAUGGAAUAAUAGAAUAGGACUGGUUCUUUUUGUUGGUCUGGACGCCGAAU
GAUUAAUAAGACAGUCGGGGGCAUCAGUAUUCAAUUGUCGAGGUGAAAUUCUUGGAUUAU
UGAAGACUAACUACUGCGAAAUUUGCAAGGAUGUUUUCAUUAAUCAGGAACGAAAGUUAG
GGGAUCGAAGACGAUCGAUACCGUCGUAGUCUUAACCAUAAACUAUGCCGACUGAUCGGC
GGUUUUUACCGUUCGGCACAGAGAAAUCAAGUCUUGGGUCUGGGGGAAACACGGGAACCA
CAGGUAGACACAAUGAGGAUUGACAGAUUGAGAGCUCUUGAUUUUGUGGGUGGUGGUGCA
UGGCCGUUUUAGUUGGUGGAGUGAUUGUCUGCUUAAUGCAUAACGAACGAGCAUUUACCU
CUAAAUAGCCCUAUUUUGGCUUCUUAGAGGACUAUCCGUUAAGGGAAGUUGGAUGAAUAA
CAGGUCUGUGAUGCCCUUAGAUGUUCUGGGCGACGCGCGUUACACUGACAGAGACAGCGA
GUACUUAUAGAGAUGGGUAAUCUGUUAACUCUGUCGUGCUGGGGAUAGAGCAUUGCAUUA
UUGC
[27] Cryphonectria_parasitica
GGUGAUUCAUAAUAACUUCUCGAAUGCAUGGCGAUGUUCAUUAAAUUCUGCCCUAUCAAC
UUUGACGGCUGGGUCUUGGCCAGCCGUGGUUAAACGGGUAACGGAGUUAGGGCUUGACCC
CGGAGAAGGACCUGAGAAACGGCUACUACAUCCAAGGAGGCAGCAGGCGCGCAAAUUACC
AACAACGGGGAGUAGUGACAAUAAAUACUAUACAGGCUUUUCUUGUAAUUGGAAUGAGUC
AAUCAAUUGGGGGCAAUUCCAGCUCCAAUACGUAUAUUAAAGUUGUUGCAGUUAAAAAGC
UCGUAGUUGAAUUGGCUGCUUCUCACAACUGUCCCUUUUACUGGAAAAAAUUAGAGUGUU
CAACAUUAGCAUGGAAUAAUAGAAUAGGACUGGUUCUUUUUGUUGGUCUGGACGCCGAAU
GAUUAAUAGGACAGUCGGGGGCAUCAGUAUUCAAUCGUCGAGGUGAAAUUCUUGGAUCAU
UGAAGACUAACUACUGCGAAAUUUGCAAGGAUGUUUUCAUUAAUCAGGAACGAAAGUUAG
GGGAUCGAAAACGAUCGAUACCGUUGUAGUCUUAACCAUAAACUAUGCCGACUGAUCGGC
GGUUUUCACCGCUCGGCACAACGAAAGUAAGUUUUGGGUCUGGGGGAAACACGGGAACCA
CAGGUAGACACAACUAGGAUUGACAGAUUGAGAGCUCUUGAUUUUGUGGGUGGUGGUGCA
UGGCCGUUUUAGUUGGUGGAGUGAUUGUCUGCUUAAUGCAUAACGAACGAGCCUUAACCU
CUAAAUAGCCCCGCCUCGGCUUCUUAGAGGACUAUCGGUCAAGGGAAGUUUGAGGAAUAA
CAGGUCUGUGAUGCCCUUAGAUGUUCUGGGCGACGCGCGCUACACUGACAGAGCCAGCGA
GUUCUUGCCGGAACGGGUAAUCUGUGAACUCUGUCGUGCUGGGGAUAGAGCAUUGCAUUA
UUGC
[28] Hypocrea_lutea
GGUGAAUCAUGAUAACUAGUCGAAUGACAGGCGAUGCUCAUUAAAUUCUUCCCUAUCAAC
UUUGAUGUUUGGGUAUUGGCCAAACAUGGUGGAACGGGUAACGGAGUUAGGGCUCGACCC
CGGAGAAGGACCUGAGAAACGGCUACUACAUCCAAGGAGGCAGCAGGCGCGCAAAUUACC
AACAACGGGGAGUAGUGACAAUAAAUACUAUACAGGCUUUUCUUGUAAUCGGAAUGAGUC
AAUCAAUUGGGGGCAAUUCCAGCUCCAAUACGUAUAUUAAAGUUGUUGUGGUUAAAAAGC
UCGUAGUUGAAUUGGCUGCUGUCCACGACUGUACCUUUUACUUGAAAAAAUUAGAGUGCU
CAACAUUAGCAUGGAAUAAUAGAAUAGGACUGGUUCUUUUUGUUGGUCUGGACGCCGAAU
GAUUAAUAGGACAGUCGGGGGCAUCAGUAUUCAAUUGUCGAGGUGAAAUUCUUGGAUUAU
UGAAGACUAACUACUGCGAAAUUUGCAAGGAUGUUUUCAUUAAGCAGGAACGAAAGUUAG
GGGAUCGAAGACGAUCGAUACCGUCGUAGUCUUAACCAUAAACUAUGCCGACUGAUCGGC
GGUUCAUACCGUUCGGCACAGAGAAAUCAAGUGCUGGGCCCAGGGGAAACACGGGAACCA
CAGGUAGACACAAUGAGGAUUGACAGAUUGAGAGCUCUUGAUUUUGUGGGUGGUGGUGCA
UGGCCGUUUUAGUUGGUGGAGUGAUUGUCUGCUUAAUGCAUAACGAACGAGCCUUAACCU
CUAAAUAGCCCUAUUUUGGCUUCUUAGAGGACUAUCGGUCAAGGGAAGUUUGAGGAAUAA
CAGGUCUGUGAUGCCCUUAGAUGUUCUGGGCGACGCGCGCUACACUGACGGAGCCAGCGA
GUACUUGCCGGAACGGGUAAUCUGUUAACUCCGUCGUGCUGGGGAUAGAGCAUUGCAUUA
UUGC
[29] Verticillium_dahliae
GGUGAUUCAUGAUAACUUCUCGAAUGCACGGSGAUGUUCAUUAAAUUCUUCCCUAUCAAC
UUUGAUGCUACGGUAUUGUCCUAGCAUGGUUGAACGGGUGACGGAGUUAGGGCUCGACCC
CGGAGAAGGACCUGAGAAACGGCUACUACAUCCAAGGAGGCAGCAGGCGCGCAAAUUACC
AACAUCGGGGAGUAGUGACGAUAAAUACCAUACAGGCUUUUCCUGUAAUUGGAAUGAGUC
AAUCAAUUGGGGGCAAUUCCAGCUCCAAUACGUAUAUUAAAGUUGUUGUGGUUAAAAAGC
UCGUAGUAGAAUCGGCCGUCGUCCACGACUGUACCGUUUACUUGAAAAAAUUAGAGUGCU
CCACAUUAGCAUGGAAUAAUGGAAUAGGACUGGUCUUUUUCGUUGGUCUGGACGCCGAAU
GAUUAAUAGGACAGUCGGGGGCAUCAGUAUUCAAUCGUCGAGGUGAAAUUCUUGGAUCAU
UGAAGACUAACUACUGCGAAAUUUGCAAGGAUGUUUUCAUUAAUCAGGAACGAAAGUUAG
GGGAUCGAAGACGAUCGAUACCGUCGUAGUCUUAACCAUAAACUAUGCCGACUGAUCGGC
GGUUUUUACCGUUCGGCACAGAGAAAUCAAGUGCUGGGCCCAGGGGAAACACGGGAACCA
CAGGUAGACACAACGAGGAUUGACAGAUUGAGAGCUCUUGAUUUUGUGGGUGGUGGUGCA
UGGCCGUUUUAGUUGGUGGAGUGAUUGUCUGCUUAAUGCAUAACGAACGAGCCUUAACCU
CUAAAUAGUCCUAUUCCGGCUUCUUAGAGGACUAUCGGUCAAGGGAAGUUUGAGGAAUAA
CAGGUCUGUGAUGCCCUUAGAUGUUCUGGGCGACGCGCGUUACACUGACGGGGCCAGCGA
GUACUUGCCGAAACGGGUAAUCUGUGAACCCCGUCGUGCUGGGGAUAGAGCAUUGCAUUA
UUGC
[30] Ceratocystis_fimbriata
GGUGAUUCAUGAUAACUUCUCGAAUGCAUGGCGAUGUUCAUUAAAUUCUUCCCUAUCAAC
UUUGAUGCGAAGGUCUUGUCUUCGCAUGGUUAAACGGGUAACGGAGUUAGGGCUCGACCC
CGGAGAGGGACCUGAGAAAUGGCUACCACUUUUAAGGAGGCAGCAGGCGCGCAAAUUACC
AACAACGGGGAGUAGUGACAAUAAAUACUAUACAGGCUUAUCUUGUAAUCGGAAUGAGUC
AAUCAAUUGGGGGCAAUUCCAGCUCCAAUACGUAUAUUAAAGUUGUUGUGGUUAAAAAGC
UCGUAGUUGAAUUGGCUGCUGUCCAGGACUGUACCUUUUACUUGAAAAAAUUAGAGUGCU
CCAGUACAGCAUGGAAUAAUAGAAUAGGACUGGUUCUUUUUGUUGGUCUGGACGCCGAAU
GAUUAAUAGGACAGUCGGGGGCAUCAGUAUUCAGCUGUCGAGGUGAAAUUCUUGGAUCGC
UGAAGACUAACUACUGCGAAAUUUGCAAGGAUGUUUUCAUUGAUAAGGAACGAAAGUUAG
GGGAUCGAAGACGAUCGAUACCGUCGUAGUCUUAACCAUAAACUAUGCCGACUGAUCGGC
GGUUUUUACCGUUCGGCACUGAGAAAUCAAGUGCUGGGCCCAGGGGAAACACGGGAACCA
CAGGUAGACACAGUGAGGAUUGACAGAUUGAGAGCUCUUGAUUCUGUGGGUGGUGGUGCA
UGGCCGUUUUAGUUGGUGGAGUGAUUGUCUGCUUAAUGCAUAACGAACGAGCCUUAACCU
CUAAAUAGCCCUAUUUUGGCUUCUUAGAGGACUAUCGGUCAAGGGAAGUUUGAGGAAUAA
CAGGUCUGUGAUGCCCUUAGAUGUUCUGGGCGACGCGCGUUACACUGACACAGCCAGCGA
GUUCUUGCAGAGACGGGUAAUCUGUUAACUGUGUCGUGCUGGGGAUAGAGCAUUGCAUUA
UUGC
[31] Microascus_cirrosus
GGUGAUUCAUGAUAACUUUUCGAAUGCAUGGCGAUGUUCAUUAAAUUCUUCCCUAUCAAC
UUUGAUGCGAGGGUCUUGUCCUCGCAUGGUUGAACGGGUAACGGAGUUAGGGCUCGACCC
CGGAGAAGGACCUGAGAAACGGCUACUACAUCCAAGGAGGCAGCAGGCGCGCAAAUUACC
AACAACGGGGAGUAGUGACAAUAAAUACUAUACAGGCUUUUCUUGUAAUCGGAAUGAGUC
AAUCAAUUGGGGGCAAUUCCAGCUCCAAUACGUAUAUUAAAGUUGUUGUGGUUAAAAAGC
UCGUAGUCGAAUUGGCUGCCGUCCAGGACUGUACCUUUUACUGGAAAAAAUUAGAGUGCU
CCACAUUAGCAUGGAAUAAUAGAAUAGGACUGGUUCUUUUUGUUGGUCUGGACGCCGAAU
GAUUAAUAGGACAGUCGGGGGCAUCAGUAUUCAAUUGUCGAGGUGAAAUUCUUGGAUCAU
UGAAGACUAACUACUGCGAAAUUUGCAAGGAUGUUUUCAUUGAUAAGGAACGAAAGUUAG
GGGAUCGAAGACGAUCGAUACCGUCGUAGUCUUAACUAUAAACUAUGCCGACUGAUCGGC
GGUUUUUACCGUUCGGCACUGAGAAAUCAAGUGCUGGGCCCAGGGGAAACACGGGAACCA
CAGGUAGACACAGUGAGGAUUGACAGAUUGAGAGCUCUUGAUUCUGUGGGUGGUGGUGCA
UGGCCGUUUUAGUUGGUGGAGUGAUUGUCUGCUUAAUGCAUAACGAACGAGCCUUAACCU
CUAAAUAGCCCUACUUCGGCUUCUUAGAGGACUAUCGGUCAAGGGAAGUUUGAGGAAUAA
CAGGUCUGUGAUGCCCUUAGAUGUCCUGGGCGACGCGCGUUACACUGACAGGGCCAGCGA
GUACUUGCCGAAACGGGUAAUCUGUUAACCCUGUCGUGCUGGGGAUAGAGCAUUGCAUUA
UUGC
[32] Pseudallescheria_boydii
GGUGAUUCAUGAUAACUUUUCGAAUGCAUGGCGAUGUUCAUUAAAUUCUUCCCUAUCAAC
UUUGAUGCGAAGGUCUUGUCUUCGCAUGGUUGAACGGGUAACGGAGUUAGGGCUCGACCC
CGGAGAAGGACCUGAGAAACGGCUACUACAUCCAAGGAGGCAGCAGGCGCGCAAAUUACC
AACAACGGGGAGUAGUGACAAUAAAUACUAUACAGGCUUUUCUUGUAAUCGGAAUGAGUC
AAUCAAUUGGGGGCAAUUCCAGCUCCAAUACGUAUAUUAAAGUUGUUGUGGUUAAAAAGC
UCGUAGUUGAAUUGGCUGCUGUCCAGGACUGUACCUUUUACUUGAAAAAAUUAGAGUGCU
CCACAUUAGCAUGGAAUAAUAGAAUAGGACUGGUUCUUUUUGUUGGUCUGGACGCCGAAU
GAUUAAUAGGACAGUCGGGGGCAUCAGUAUUCAAUUGUCGAGGUGAAAUUCUUGGAUCAU
UGAAGACUAACUACUGCGAAAUUUGCAAGGAUGUUUUCAUUGAUAAGGAACGAAAGUUAG
GGGAUCGAAGACGAUCGAUACCGUCGUAGUCUUAACUAUAAACUAUGCCGACUGAUCGGC
GGUUUUUACCGUUCGGCACUGAGAAAUCAAGUGCUGGGCCCAGGGGAAACACGGGAACCA
CAGGUAGACACAGUGAGGAUUGACAGAUUGAGAGCUCUUGAUUCUGUGGGUGGUGGUGCA
UGGCCGUUUUAGUUGGUGGAGUGAUUGUCUGCUUAAUGCAUAACGAACGAGCCUUAACCU
CUAAAUAGCCCUACUUUGGCUUCUUAGAGGACUAUCGGUCAAGGGAAGUUUGAGGAAUAA
CAGGUCUGUGAUGCCCUUAGAUGUCCUGGGCGACGCGCGUUACACUGACAGAGCCAGCGA
GUACUUGCCGGAACGGGUAAUCUGUUAACUCUGUCGUGCUGGGGAUAGAGCAUUGCAUUA
UUGC
[33] Ophiostoma_piliferum
GGUGAUUCAUGAUAACUUCUCGAAUGCACGGCGAUGCUCAUUAAAUUCUGCCCUAUCAAC
UUUGACGGCUGGAUCUGGGCCCGCCAUGGUGAAACGGGUAACGGAGUUAGGGCUCGGCCC
CGGAGAAGGACCUGAGAAACGGCUACUACAUCCAAGGAGGCAGCAGGCGCGCAAAUUACC
AACAUCGGGGAGUAGUGACAAUAAAUACUAUACAGGCAUUUCUUGUAAUUGGAAUGAGUC
AAUCAAUUGGGGGCAAUUCCAGCUCCAAUACGUAUAUUAAAGUUGUUGCAGUUAAAAAGC
UCGUAGUUGAAUUGGCUGCUGUCCACGACUGUCCCAUUUACUUGAAAAAAUUAGAGUGUU
CAACAUUAGCAUGGAAUAAUAGAAUAGGACCGGUUCUUUUUGUUGGUCUGGACGCCGAAU
GAUUAAUAGGACAGUCGGGGGCAUCAGUAUUCAAUAGUCGAGGUGAAAUUCUUGGAUCAU
UGAAGACUAACUACUGCGAAAUUUGCAAGGAUGUUUUCAUUAAUCAGGAACGAAAGUUAG
GGGAUCGAAGACGAUCGAUACCGUCGUAGUCUUAACCAUAAACUAUGCCGACUGAUCGGC
GGUUUUUACCGUUCGGCACAACGAAAGUAAGUUUCGGGUCUGGGGGAAACACGGGAACCA
CAGGUAGACACGAUGAGGAUUGACAGAUUGAGAGCUCUUGAUUUCGUGGGUGGUGGUGCA
UGGCCGUUUUAGUUGGUGGAGUGAUUGUCUGCCUAAUGCAUAACGAACGAGCCUUAACCU
CUAAAUAGCCCCGCUUCGGCUUCUUAGAGGACUAUCGGUCAAGGGAAGUUUGAGGAAUAA
CAGGUCUGUGAUGCCCUUAGAUGUUCUGGGCGACGCGCGUUACACUGACAGAGCCAGCGA
GUUCUUGCCGAAACGGGUAAUCUGUGAACUCUGUCGUGCUGGGGAUAGAGCAUUGCAUUA
UUGC
[34] Chaetomium_elatum
GGUGAUUCAUAAUAACUUCUCGAAUGCACGGCGAUGUUCAUUAAAUUCUGCCCUAUCAAC
UUUGACGGCUGGGUCUUGGCCAGCCGUGGUGAAACGGGUAACGGAGUUAGGGCUCGACCC
CGGAGAAGGACCUGAGAAACGGCUACUACAUCCAAGGAGGCAGCAGGCGCGCAAAUUACC
AACAACGGGGAGUAGUGACAAUAAAUACUAUACAGGCUUUUCUUGUAAUUGGAAUGAGUC
AAUCAAUUGGGGGCAAUUCCAGCUCCAAUACGUAUAUUAAAGUUGUUGAGGUUAAAAAGC
UCGUAGUUGAAUUGGCUACCGUCCACGACUGUCCCUUUUACUCGAACAAAUUAGAUCGCU
UAACAUUAGCAUGGAAUAAUAGAAUAGGACUGGUUCUUUUUGUUGGUCUGGACGCCGAAU
GAUUAAUAGGACAGUCGGGGGCAUCAGUAUUCAAUUGUCGAGGUGAAAUUCUUGGAUUAU
UGAAGACUAACUACUGCGAAAUUUGCAAGGAUGUUUUCAUUAAUCAGGAACGAAAGUUAG
GGGAUCGAAGACGAUCGAUACCGUCGUAGUCUUAACCAUAAACUAUGCCGAUUGAUCGGC
GGUUUUUACCGUUCGGCACAGAUAAAUCAAAUGUUGGGCCCUGGGGAAACACGGGAACCA
CAGGUAGACACGAUGAGGAUUGACAGAUUGAGAGCUCUUGAUUUCGUGGGUGGUGGUGCA
UGGCCGUUUUAGUUGGUGGAGUGAUUGUCUGCUUAAUGCAUAACGAACGAGCCUUAACCU
CUAAAUAGCCCUAUUUUGGCUUCUUAGAGGACUAUCGGUCAAGGGAAGUUUGAGGAAUAA
CAGGUCUGUGAUGCCCUUAGAUGUUCUGGGCGACGCGCGCUACACUGACAGAGCCAGCGA
GUACUUGCCGGAACGGGUAAUCUGUUAACUCUGUCGUGCUGGGGAUAGAGCAUUGCAUUA
UUGC
[35] Graphium_silanum
GGUGAUUCAUAAUAACUUAACGAAUGCAUGGCGAUGUUCAUUAAAUUCUGUCCUAUCAAC
UUUGAUGGUAGGAUAGUGGCCUACCAUGGUUUAACGGGUAACGGGAUUAGGGUUCUAUUC
CGGAGAGGGACCUGAGAAACGGCUGCCACAUCCAAGGAGGCAGCAGGCGCGCAAAUUACC
AACAACGGGGAGUAGUGACAAUAAAUACUAUACAGGCUUUUCUUGUAAUUGGAAUGGGUC
AAUCAAUUGGGGGCAAUUCCAGCUCCAAUACGUAUAUUAAAGUUGUUGCAGUUAAAAAGC
UCGUAGUUGAAUUGACUGCUGUCCACGACUGUCCCUUUUACUUGAAAAAAUUAGAGUGUU
CAACAUUAGCAUGGAAUAAUAGAAUAGGACUGGUUCUUUUUGUUGGUCUGGACGCCGAAU
GAUUAAUAGGAUAGUCGGGGGCAUCAGUAUUCAAUUGUCGAGGUGAAAUUCUUGGAUUAU
UGAAGACUAACUACUGCGAAAUUUGCAAGGAUGUUUUCAUUAAUCAGGAACGAAAGUUAG
GGGAUCGAAGACGAUCGAUACCGUCGUAGUCUUAACCAUAAACUAUGCCGACUGAUCGGC
GGUUUUUACCGCUCGGCACAGAGAAAUCAAGUCUUGGGUCUGGGGGAAACACGGGAACCA
CAGGUAGACACAAUAAGGAUUGACAGAUUGAGAGCUCUUGAUUUUGUGGGUGGUGGUGCA
UGGCCGUUUUAGUUGGUGGAGUGAUUGUCUGCUUAAUGCAUAACGAACGAGCCUUAACCU
CUAAAUAGCCAGCUAUUGGCUUCUUAGAGGACUAUCGGUCAAGGGAAGUUUGAGGAAUAA
CAGGUCUGUGAUGCCCUUAGAUGUUCUGGGCGACGCGCGCUACACUGACAGAGCCAACGA
GUUCUUGCCGAAACGGGUAAUCUGUUAACUCUGUCGUGCUGGGGAUAGAGCAUUGCAUUA
UUGC
[36] Graphium_rubrum
GGUGAUUGCUAAUAACUUAACGAAUGCAUGGCGAUGUUCAUUAAAUUCUGCCCUAUCAAC
UUUGAUGGUAGGAUAGUGGCCUACCAUGGUUUAACGGGUAACGGGAUUAGGGUUCUAUUC
CGGAGAGGGACCUGAGAAACGGCUGCCACAUCCAAGGAGGCAGCAGGCGCGCAAAUUACC
AACAACGGGGAGUAGUGACAAUAAAUACUAUACAGGCUUUUCUUGUAAUUGGAAUGAGUC
AAUCAAUUGGGGGCAAUUCCAGCUCCAAUACGUAUAUUAAAGUUGUUGCAGGUUAAAAGC
UCGUAGUUGAAUUGACUGCUGUCCACGACUGUCCCUUUUACUUGAAAAAAUUAGAGUGUU
CAACAUUAGCAUGGAAUAAUAGAAUAGGACUGGUUCUUUUUGUUGGUCUGGACGCCGAAU
GAUUAAUAGGAUAGUCGGGGGCAUCAGUAUUCAAUUGUCGAGGUGAAAUUCUUGGAUUAU
UGAAGACUAACUACUGCGAAAUUUGCAAGGAUGUUUUCAUUAAUCAGGAACGAAAGUUAG
GGGAUCGAAGACGAUCGAUACCGUCGUAGUCUUAACCAUAAACUAUGCCGACUGAUCGGC
GGUUUUUACCGCUCGGCACAGAGAAAUCAAGUCUUGGGUCUGGGGGAAACACGGGAACCA
CAGGUAGACACAAUAAGGAUUGACAGAUUGAGAGCUCUUGAUUUUGUGGGUGGUGGUGCA
UGGCCGUUUUAGUUGGUGGAGUGAUUGUCUGCUUAAUGCAUAACGAACGAGCCUUAACCU
CUAAAUAGCCAGCUAUUGGCUUCUUAGAGGACUAUCGGUCAAGGGGAGUUUGAGGAAUAA
CAGGUCUGUGAUGCCCUUAGAUGUUCUGGGCGACGCGCGCUACACUGACAGAGCCAACGA
GUUCUUGCCGAAACGGGUAAUCUGUUAACUCUGUCGUGCUGGGGAUAGAGCAUUGCAUUA
UUGC
[37] Botryosphaeria_rhodina
GGUGAUUCAUGAUAACUUAACGAAUGCAUGGCGAUGUUCAUUAAAUUCUGCCCUAUCAAC
UUUGAUUGUAGGAUAGUGGCCUACAAUGGUUUAACGGGUAACGGGAUUAGGGUUCUAUUC
CGGAGAGGGACCUGAGAAACGGCUACCACAUCCAAGGAGGCAGCAGGCGCGCAAAUUACC
AACAACGGGGAGUAGUGACAAUAAAUACUAUACAGGCUUUUCUUGUAAUUGGAAUGAGUC
AAUCAAUUGGGGGCAAUUCCAGCUCCAAUACGUAUAUUAAAGUUGUUGCAGUUAAAAAGC
UCGUAGUUGAAUUGGCUGCUGUUCACAACUGUCCCUUUUACUUGAAAAAAUUAGAGUGUU
CAACAUUAGCAUGGAAUAAUAGAAUAGGACCGGUCCUUUUUGUUGGUCUGGACGCCGAAU
GAUUAAUAGGAUAGUCGGGGGCAUCAGUAUUCAGUUGUCGAGGUGAAAUUCUUGGAUUAC
UGAAGACUAACUACUGCGAAAUUUGCAAGGAUGUUUUCAUUAAUCAGGAACGAAAGUUAG
GGGAUCGAAGACGAUCGAUACCGUCGUAGUCUUAACCGUAAACUAUGCCGACUGAUCGGC
GGUUUUCACCGCUCGGCACAGAGAAAUCAAGUCUUGGGUCUGGGGGAAACACGGGAACCA
CAGGUAGACACAGUAAGGAUUGACAGAUUGAGAGCUCUUGAUUUUGUGGUUGGUGGUGCA
UGGCCGUUUUAGUUGGUGGAGUGAUUGUCUGCUUAAUGCAUAACGAACGAGCCUUAACCU
CUAAAUAGCCCACCCUUGGCUUCUUAGAGGACUAUCGGUCAAGGGAAGUUUGAGGAAUAA
CAGGUCUGUUAUGCCCUUAGAUGUUCUGGGCGACGCGCGCUACACUGACAGAGCCAACGA
GUUCUUGCCGGAACGGGUAAUCUGUUAACUCUGUCGUGCUGGGGAUAGAGCAUUGCAUUA
UUGC
[38] Botryosphaeria_ribis
GGUGAUUCAUGAUAACUUAACGAAUGCAUGGCGAUGUUCAUUAAAUUCUGCCCUAUCAAC
UUUGAUGGUAGGAUAGUGGCCUACCAUGGUAUAACGGGUAACGGGAUUAGGGUUCUAUUC
CGGAGAGGGACCUGAGAAACGGCUACCACAUCCAAGGAGGCAGCAGGCGCGCAAAUUACC
AACAACGGGGAGUAGUGACAAUAAAUACUAUACAGGCUUUUCUUGUAAUUGGAAUGAGUC
AAUCAAUUGGGGGCAAUUCCAGCUCCAAUACGUAUAUUAAAGUUGUUGCAGUUAAAAAGC
UCGUAGUUGAAUUGGCUGCUGUCCACGACUGUCCCUUUUACUUGAAAAAAUUAGAGUGUU
CAACAUUAGCAUGGAAUAAUAGAAUAGGACCGGUCCUUUUUGUUGGUCUGGACGCCGAAU
GAUUAAUAGGAUAGUCGGGGGCAUCAGUAUUCAAUUGUCGAGGUGAAAUUCUUGGAUUAU
UGAAGACUAACUACUGCGAAAUUUGCAAGGAUGUUUUCAUUAAUCAGGAACGAAAGUUAG
GGGAUCGAAGACGAUCGAUACCGUCGUAGUCUUAACCGUAAACUAUGCCGACUGAUCGGC
GGUUUUCACCGCUCGGCACAGAGAAAUCAAGUCUUGGGUCUGGGGGAAACACGGGAACCA
CAGGUAGACACAGUAAGGAUUGACAGAUUGAGAGCUCUUGAUUUUGUGGGUGGUGGUGCA
UGGCCGUUUUAGUUGGUGGAGUGAUUGUCUGCUUAAUGCAUAACGAACGAGCCUUAACCU
CUAAAUAGCCAGCCCUUGGCUUCUUAGAGGACUAUCGGUCAAGGGAAGUUUGAGGAAUAA
CAGGUCUGUUAUGCCCUUAGAUGUUCUGGGCGACGCGCGCUACACUGACAGAGCCAACGA
GUUCUUGCCGGAACGGGUAAUCUGUUAACUCUGUCGUGCUGGGGAUAGAGCAUUGCAUUA
UUGC
[39] Cyttaria_darwinii
GGUGAUUCAUAAUAACUUCACGAAUGCAUGGCGAUGUUCAUUAAAUUCUGCCCUAUCAAC
UUUGAUGGUAGGAUAGUGGCCUACCAUGGUUUAACGGGUAACGGGAUUAGGGUUCGACUC
CGGAGAGGGACCUGAGAAACGGCUACCACAUCCAAGGAGGCAGCAGGCGCGCAAAUUACC
AACAACGGGGAGUAGUGACAAUAAAUACUAUACAGGCUUUUCUUGUAAUUGGAAUGAGUC
AAUCAAUUGGGGGCAAUUCCAGCUCCAAUACGUAUAUUAAAGUUGUUGCAGUUAAAAAGC
UCGUAGUUGAAUUGGCUGCUGUCCACGACUGUCUCUUUUACUUGAAAAAAUUAGAGUGUU
CAACAUUAGCAUGGAAUAAUAGAAUAGGACCAGUCUUUUUUGUUGGUCUAGACGCCGAAU
GAUUAAUAGGAUAGUCGGGGGCAUCAGUAUUCAAUUGUCGAGGUGAAAUUCUUGGAUUAU
UGAAGACUAACUACUGCGAAAUUUGCAAGGAUGUUUUCAUUAAUCAGGAACGAAAGUUAG
GGGAUCGAAGACGAUCGAUACCGUCGUAGUCUUAACCAUAAACUAUGCCGACUGAUCGGC
GGUUUCUACCGCUCGGCACAGAGAAAUCAAGUCUUGGGUCUGGGGGAAACACGGGAACCA
CAGGUAGACACAAUAAGGAUUGACAGAUUGAGAGCUCUUGAUUUUGUGGGUGGUGGUGCA
UGGCCGUUUUAGUUGGUGGAGUGAUUGUCUGCUUAAUGCAUAACGAACGAGCCUUAACCU
CUAAAUAGCCCGCUACUGGCUUCUUAGAGGACUAUCGGUCAAGGGAAGUUUGAGGAAUAA
CAGGUCUGUGAUGCCCUUAGAUGUUCUGGGCGACGCGCGCUACACUGACAGAGCCAACGA
GUUCUUGCCGAAACGGGUAAUCUGUUAACUCUGUCGUGCUGGGGAUAGAGCAUUGCAUUA
UUGC
[40] Dothidea_insculpta
GGUGAUUCAUAAUAACUUAACGAAUGCAUGGCGAUGUUCAUUAAAUUCUGCCCUAUCAAC
UUUGAUGGUAGGAUAGUGGCCUACCAUGGUAUAACGGGUAACGGGAUUAGGGUUCUAUUC
CGGAGAGGGACCUGAGAAACGGCUACCACAUCCAAGGAGGCAGCAGGCGCGCAAAUUACC
AACAACGGGGAGUAGUGACAAUAAAUACUAUACAGGCUUUUCUUGUAAUUGGAAUGAGUC
AAUCAAUUGGGGGCAAUUCCAGCUCCAAUACGUAUAUUAAAGUUGUUGCAGUUAAAAAGC
UCGUAGUUGAAUUGGCUGCUGUCCACGACUGUCCCUUUUACUUGAAAAAAUUAGAGUGUU
CAACAUUAGCAUGGAAUAAUAGAAUAGGACCGGUUCUUUUUGUUGGUCUGGACGCCGAAU
GAUUAAUAGGAUAGUCGGGGGCAUCAGUAUUCAAUUGUCGAGGUGAAAUUCUUGGAUUAU
UGAAGACUAACUACUGCGAAAUUUGCAAGGAUGUUUUCAUUAAUCAGGAACGAAAGUUAG
GGGAUCGAAGACGAUCGAUACCGUCGUAGUCUUAACCAUAAACUAUGCCGACUGAUCGGC
GGUUUCAACCGCUCGGCACAGAGAAAUCAAGUCUUGGGUCUGGGGGAAACACGGGAACCA
CAGGUAGACACAAUAAGGAUUGACAGAUUGAGAGCUCUUGAUUUUGUGGGUGGUGGUGCA
UGGCCGUUUUAGUUGGUGGAGUGAUUGUCUGCUUAAUGCAUAACGAACGAGCCUUAACCU
CUAAAUAGCCCGCCCUUGGCUUCUUAGAGGACUAUCGGUCAAGGGAAGUUUGAGGAAUAA
CAGGUCUGUGAUGCCCUUAGAUGUUCUGGGCGACGCGCGCUACACUGACAGAGCCAACGA
GUUCUUGCCGAAACGGGUAAUCUGUUAACUCUGUCGUGCUGGGGAUAGAGCAUUGCAUUA
UUGC
[41] Lecanora_disperse
GGUGAUUCAUAAUAACUUAACGAAUGCAUGGCGAUGUUCAUUAAAUUCUGCCCUAUCAAC
UUUGAUGGUAGGAUAGUGGCCUACCAUGGUGGAACGGGUAACGGGAUUAGGGUUCGAUUC
CGGAGAGGGACCUGAGAAACGGCUACCACAUCCAAGGAGGCAGCAGGCGCGCAAAUUACC
AACAACGGGGAGUAGUGACAAUAAAUACUAUACAGGCUUUUCUUGUAAUUGGAAUGAGUC
AAUCAAUUGGGGGCAAUUCCAGCUCCAAUACGUAUAUUAAAGUUGUUGCAGUUAAAAAGC
UCGUAGUUGAAUUGGCUGCUGUCCACGACUGUCCCUUUUACUUGAAAAAAUUAGAGUGUU
CAACAUUAGCAUGGAAUAAUAGAAUAGGACUGGUUCUUUUUGUUGGUCUGGACGCCGAAU
GAUUAAUAGGAUAGUCGGGGGCAUCAGUAUUCAAUUGUCGAGGUGAAAUUCUUGGAUUAU
UGAAGACUAACUACUGCGAAAUUUGCAAGGAUGUUUUCAUUAAUCAGGAACGAAAGUUAG
GGGAUCGAAGACGAUUGGUACCGUCGUAGUCUUAACCAUAAACUAUGCCGACUGAUCGGC
GGUUUUAACCGUUCGGCACAGAGAAAUCAAGUCUUGGGUCUGGGGGAAACACGGGAACCA
CAGGUAGACAUAGGAAGGAUUGACAGAUUGAUAGCUCUUGAUUCUAUGGGUGGUGGUGCA
UGGCCGUUUUAGUUGGUGGAGUGAUUGUCUGCUUAAUGCAUAACGAACGAGCCUUAACCU
CUAAAUAGCCAGUCAUAGGCUUCUUAGAGGACUAUCGGUCAACGGAAGUUUGAGGAAUAA
CAGGUCUGUGAUGCCCUUAGAUGUUCUGGGCGACGCGCGCUACACUGACAGAGACAACGA
GUUCUUGCCGGAACGGGUAAUCUGUUAACUCUGUCGUGCUGGGGAUAGAGCAUUGCAUUA
UUGC
[42] Mycosphaerella_mycopappi
GGUGAUUCAUGAUAACCUAACGGAUGCAUGGCGACGUUCAUUAAAUUCUGCCCUAUCAAC
UUUGAUGGUAAGGUAUUGGCUUACCAUGGUUUAACGGGUAACGGGAUUAGGGUUCGAUUC
CGGAGAGGGACCUGAGAAACGGCUACCACAUCCAAGGAGGCAGCAGGCGCGCAAAUUACC
AACAACGGGGAGUAGUGACAAUAAAUACUAUACAGGCUUUUCUUGUAAUUGGAAUGAGUC
AAUCAAUUGGGGGCAAUUCCAGCUCCAAUACGUAUAUUAAAGUUGUUGCAGUUAAAAAGC
UCGUAGUUGAAUUGGUUGCUGUCCACGACUUUCCCUUUUACUUGAAAAAAUUAGAGUGUU
CAACGUUAGCAUGGAAUAAUAGAAUAGGACCGGUCCUUUUUGUUGGUCUGGAUGCCGAAU
GAUUAAUAGGAUAGUCGGGGGCAUCAGUAUUCAAUUGUCGAGGUGAAAUUCUUGGAUUAU
UGAAGACUAACUACUGCGAAAUUUGCAAGGAUGUUUUCAUUAAUCAGGAACGAAAGUUAG
GGGAUCGAAGACGAUCGAUACCGUCGUAGUCUUAACCGUAAACUAUGCCGACUGAUCGGC
GGUUCUAACCGCUCGGCACAGAGAAAUCAAGUUUUGGGUCUGGGGGAAACACGGGAACCA
CAGGUAGAUGAAAUAAGGAUUGACAGAUUGAGAGCUCUUGAUUUUUCAGGUGGUGGUGCA
UGGCCGUUUUAGUUGGUGGAGUGAUUGUCUGCUUAAUGCAUAACGAACGAGCCUUAACCU
CUAAAUAGCCAGCUAUUCGCUUCUUAGAGGACUAUCGGUCAAGGGAAGUUUGAGGAAUAA
CAGGUCUGUGAUGCCCUUAGAUGUUCUGGGCGACGCGCGCUACACUGACAGAGCCAACGA
GUUCUUGCCGAAACGGGUAAUCUGUUAACUCUGUCGUGCUGGGGAUAGAGCAUUGCAUUA
UUGC
[43] Leptosphaeria_doliolum
GGUGAUUCAUGAUAACUUUACGGAUGCAUGGCGACGUUCAUUAAAUUCUGCCCUAUCAAC
UUUGAUGGUAAGGUAUUGGCUUACCAUGGUUUAACGGGUAACGGGAUUAGGGUUCGAUUC
CGGAGAGGGACCUGAGAAACGGCUACCACAUCCAAGGAGGCAGCAGGCGCGCAAAUUACC
AACAACGGGGAGUAGUGACAAUAAAUACUAUACAGGCUUUUCUUGUAAUUGGAAUGAGUC
AAUCAAUUGGGGGCAAUUCCAGCUCCAAUACGUAUAUUAAAGUUGUUGCAGUUAAAAAGC
UCGUAGUUGAAUUGGUUGCUGUCCACGACUUUCCCUUUUACUUGAAAAAAUUAGAGUGUU
CAACGUUAGCAUGGAAUAAUAGAAUAGGACCGGUCCUUUUUGUUGGUCUGGACGCCGAAU
GAUUAAUAGGACAGUCGGGGGCAUCAGUAUUCAAUUGUCGAGGUGAAAUUCUUGGAUUAU
UGAAGACUAACUACUGCGAAAUUUGCAAGGAUGUUUUCAUUAAUCAGGAACGAAAGUUAG
GGGAUCGAAGACGAUCGAUACCGUCGUAGUCUUAACCGUAAACUAUGCCGACUGAUCGGC
GGUUUUUACCGCUCGGCACAGAGAAAUCAAGUUUUGGGUCUGGGGGAAACACGGGAACCA
CAGGUAGAUGAAAUAAGGAUUGACAGAUUGAGAGCUCUUGAUUUUUCAGGUGGUGGUGCA
UGGCCGUUUUAGUUGGUGGAGUGAUUGUCUGCUUAAUGCAUAACGAACGAGCCUUAACCU
CUAAAUAGCCAGCUAUUCGCUUCUUAGAGGACUAUCGGUCAAGGGAAGUUUGAGGAAUAA
CAGGUCUGUGAUGCCCUUAGAUGUUCUGGGCGACGCGCGCUACACUGACAGAGCCAACGA
GUUCUUGCCGAAACGGGUAAUCUGUUAACUCUGUCGUGCUGGGGAUAGAGCAUUGCAUUA
UUGC
[44] Thelebolus_stercoreus
GGUGAUUCAUAAUAACUUAACGAAUGCAUGGCGAUGUUCAUUAAAUUCUGCCCUAUCAAC
UUUGAUGGUAGGAUAGUGGCCUACCAUGGUUUAACGGGUAACGGGAUUAGGGUUCUAUUC
CGGAGAGGGACCUGAGAAACGGCUACCACAUCCAAGGAGGCAGCAGGCGCGCAAAUUACC
AACAACGGGGAGUAGUGACAAUAAAUACUAUACAAGGUUUUCUUGUAAUUGGGAUGAGUC
AAUCAAUUGGGGGCAAUUCCAGCUCCAAUACGUAUAUUAAAGUUGUUGCAGUUAAAAAGC
UCGUAGUUGAAUUGGCUGUUGUCCGCGACUGUCCCUUUUACUUGAAAAAAUUAGAGUGUU
CAACAUUAGCAUGGAAUAAUAGAAUAGGACUGGUUCUUUUUGUUGGUCUGGACGCCGAAU
GAUUAAUAGGAUAGUCGGGGGCAUCAGUAUUCCGUUGUCGAGGUGAAAUUCUUGGAUUAC
GGAAGACUAACUACUGCGAAAUUUGGAAGGAUGUUUUCAUUAAUCAGGAACGAAAGUUAG
GGGAUCGAGGACGAUCGAUACCGCCGGAGGCUUAACCAUAAACUAUGCCGACUGAUCGGC
GGUUUCUACCGCUCGGCACAGAGAAAUCAAGUUUUGGCUCUGGGGGAAACACGGGAACCA
CAGCUAGACACAAUAAGGAUUGACAGAUUGAGAGCUCUUGAUUUUGUGGGUGGUGGUGCA
UGGCCGUUUUAGUUGGCGGAGUGAUUGUCUGCUUAAUGCAUAACGAACGAGCCUUAACCU
CUAAAUUGCCCGCUAUUGGCUUCUUAGAGGACUAUCCGUCAAGGGAAGUUUGAGGAAUAA
CAGGUCUGUGAUGCCCUUAGAUGUUCUGGGCGACGCGCGCUACACUGACAGAGCCAACGA
GUUCUUGCCGAAACGGGUAAUCUGUUAACUCUGUCGUGCUGGGGAUAGAGCAUUGCAUUA
UUGC
[45] Herpotrichia_diffusa
GGUGAUUCAUGAUAACCUAACGGAUGCAUGGCGACGUUCAUUAAAUUCUGCCCUAUCAAC
UUUGAUGGUAAGGUAUUGGCUUACCAUGGUUUAACGGGUAACGGGAUUAGGGUUCGAUUC
CGGAGAGGGACCUGAGAAACGGCUACCACAUCCAAGGAGGCAGCAGGCGCGCAAAUUACC
AACAACGGGGAGUAGUGACAAUAAAUACUAUACAGGCUUUUCUUGUAAUUGGAAUGAGUC
AAUCAAUUGGGGGCAAUUCCAGCUCCAAUACGUAUAUUAAAGUUGUUGCAGUUAAAAAGC
UCGUAGUUGAAUUGGUUGCUGUCCACGACUUUCCCUUUUACUUGAAAAAAUUAGAGUGUU
CAACGUUAGCAUGGAAUAAUAGAAUAGGACCGGUCCUUUUUGUUGGUCUGGAUGCCGAAU
GAUUAAUAGGAUAGUCGGGGGCAUCAGUAUUCAAUUGUCGAGGUGAAAUUCUUGGAUUAU
UGAAGACUAACUACUGCGAAAUUUGCAAGGAUGUUUUCAUUAAUCAGGAACGAAAGUUGG
GGGAUCGAAGACGAUCGAUACCGUCGUAGUCUCAACCGUAAACUAUGCCGACUGAUCGGC
GGUUCUAACCGCUCGGCACAGAGAAAUCAAGUUUUGGGUCUGGGGGAAACACGGGAACCA
CAGGUAGAUAAAAUAAGGAUUGACAGAUUGAGAGCUCUUGAUUUUUUAAUUGGUGGUGCA
UGGCCGUUUUAGUUGGUGGAGUGAUUGUCUGCUUAAUGCAUAACGAACGAGCCUUAACCU
CUAAAUAGCCAGCUAUUCGCUUCUUAGAGGACUAUCGGUCAAGGGAAGUUUGAGGAAUAA
CAGGUCUGUGAUGCCCUUAGAUGUUCUGGGCGACGCGCGCUACACUGACAGAGCCAACGA
GUUCUUGCCGAAACGGGUAAUCUGUUAACUCUGUCGUGCUGGGGAUAGAGCAUUGCAUUA
UUGC
[46] Glaziella_aurantiaca
GGUGAUUCAUGAUAACUUUGCGAAUGCAUGGCGAUGUUCAUUAAAUUCUGCCCUAUCAAC
UUUGAUGGUAGGAUAGUGGCCUACCAUGGUUUAACGGGUAACGGGAUUAGGGUUCGAUUC
CGGAGAGGGACCUGAGAAACGGCUACCACAUCCAAGGAGGCAGCAGGCGCGCAAAUUACC
AACAACGGGGAGUAGUGACAAUAAAUACUAUGUAGGCUUUUCUUGCAAUCGGAAUGAGUC
AAUCAAUUGGGGGCAAUUCCAGCUCCAAUACGUAUAUUAAAGUUGUUGCAGUUAAAAAGC
UCGUAGUUGAAUUGGCUGCUGUCCACGACUGUCCCUUUUACUUGAAAAAAUUAGAGUGUU
CAACAUUAGCAUGGAAUAAUAGAAUAGGACCGGUUCUUUUUGUUGGUCUGGACGCCGAAU
GAUUAAUAGGAUAGUCGGGGGCAUCCGUAUUCAAUUGUCGAGGUGAAAUUCUUGGAUUAU
UGAAGACGAACUACUGCGAAAUUUGCAAGGAUGUUUUCAUUAAUCAGGAACGAAAGUUGA
GGGAUCGAAGACGAUCGAUACCGUCGUAGUCUCAACCAUAAACUAUGCCGACUGAUCGGC
GGUUUUCACCGCUCGGAACGGAGAAAUCAAGUCUUGGGUCUGGGGGAAACACGGGAACCA
CAGGUAGACACAUUAAGGAUUGACAGAUUGAGAGCUCUUGAUCAUGUGGGUGGUGGUGCA
UGGCCGUUUUAGUUGGUGGAGUGAUUGUCUGCUUAAUGCAUAACGAACGAGCCUUAACCU
CUAAAUAGCCAGCUCUCCGCUUCUUAGAGGCUAUCGGUACAAGGGAAGUUUGAGGAAUAA
CAGGUCUGUGAUGCCCUUAGAUGUUCUGGGCGACGCGCGCUACACUGACAGAGCCAACGA
GUUCUUGCCGGAACGGGUAAUCUGUUAACUCUGUCGUGCUGGGGAUAGAGCAUUGCAUUA
UUGC
[47] Ascosphaera_apis
GGUGACUCAUAAUAACUUAACGAAUGCAUGGCGAUGUUCAUUAAAUUCUGCCCUAUCAAC
UUUGAUGGUAGGAUAGUGGCCUACCAUGGUGGAACGGGUAACGGGAUUAGGGUUCGAUUC
CGGAGAGGGACCUGAGAAACGGCUACCACAUCUAAGGAGGCAGCAGGCGCGCAAAUUACC
AACAACGGGGAGUAGUGACAAUAAAUACUAUACAGGCUUUUCUUGUAAUUGGAAUGAGUC
AAUCAAUUGGGGGCAAUUCCAGCUCCAAUACGUAUAUUAAAGUUGUUGCAGUUAAAAAGC
UCGUAGUUGAAUUGGUUGCUGUCCACGACUGUCCCUUUUACUGGAAAAAAUUAGAGUGUU
CAACAUUAGCAUGGAAUAAUAGAAUAGGACUGGUUCUUUUUGUUGGUCUGGACGCCGAAU
GAUUAAUAGGAUAGUCGGGGGCGUCAGUAUUCGGCUGUCGAGGUGAAAUUCUUGGAUUGC
UGAAGACUAACUACUGCGAAAUUCGCAAGGAUGUUUUCAUUAAUCAGGAACGAAAGUUAG
GGGAUCGAAGACGAUCGAUACCGUCGUAGUCUUAACCAUAAACUAUGCCGACUGAUCGGC
GCUUAACACCGCUCGGCACAGAGAAAUCAAGUUUUGGGUCUGGGGGAAACACGGGAACCA
CAGGUAGACAAAAUAAGGAUUGACAGAUUGAGAGCUCUUGAUCUUUUGGAUGGUGGUGCA
UGGCCGUUUUAGUUGGUGGAGUGAUUGUCUGCUUAAUGCAUAACGAACGAGCCUUAACCU
CUAAAUAGCCCGUCGUUUGCUUCUUAGAGGACUAUCGUUUAAGGGAAGUUUGAGGAAUAA
CAGGUCUGUGAUGCCCUUAGAUGUUCUGGGCGACGCGCGCUACACUGACAGGGUCAGCGA
GUACUUGCCGAGACGGGUAAUCUGUUAACCCUGUCGUGCUGGGGAUAGAGCAUUGCAUUA
UUGC
[48] Eremascus_albus
GGUGACUCAUAAUAACUUAACGAAUGCAUGGCGAUGUUCAUUAAAUUCUGCCCUAUCAAC
UUUGAUGGUAGGAUAGUGGCCUACCAUGGUGGAACGGGUAACGGGAUUAGGGUUCGAUUC
CGGAGAGGGACCUGAGAAACGGCUACCACAUCUAAGGAGGCAGCAGGCGCGCAAAUUACC
AACACCGGGGAGUAGUGACAAUAAAUACUAUACAGGCUUAUCUUGUAAUUGGAAUGAGUC
AAUCAAUUGGGGGCAAUUCCAGCUCCAAUACGUAUAUUAAAGUUGUUGCAGUUAAAAAGC
UCGUAGUUGAAUUGGUUGCUGUCCACGACUGUCCCUUUUACUGGAAAAAAUUAGAGUGUU
CAACAUUAGCAUGGAAUAAUAGAAUAGGACUGGUUCUUUUUGUUGGUCUGGACGCCGAAU
GAUUAAUAGGAUAGUCGGGGGCGUCAGUAUUCAGCUGUCGAGGUGAAAUUCUUGGAUUGC
UGAAGACUAACUACUGCGAAAUUCGCAAGGAUGUUUUCAUUAAUCAGGAACGAAAGUUAG
GGGAUCGAAGACGAUCGAUACCGUCGUAGUCUUAACCAUAAACUAUGCCGACUGAUCGGC
GGUUAUAACCGUUCGGCACAGAGAAAUCAAGUUUUGGGUCUGGGGGAAACACGGGAACCA
CAGGUAGACAAAAUAAGGAUUGACAGAUUGAGAGCUCUUGAUCUUUUGGAUGGUGGUGCA
UGGCCGUUUUAGUUGGUGGAGUGAUUGUCUGCUUAAUGCAUAACGAACGAGCCUUAACCU
CUAAAUAGCCCGUCGUUUGCUUCUUAGAGGACUAUCGGUCAAGGGAAGUUUGAGGAAUAA
CAGGUCUGUGAUGCCCUUAGAUGUUCUGGGCGACGCGCGCUACACUGACAGGGCCAGCGA
GUUCUUGCCGAGACGGGUAAUCUGUGAACCCUGUCGUGCUGGGGAUAGAGCAUUGCAUUA
UUGC
[49] Pyrenophora_trichostoma
GGUGAUUCAUAAUAACUUUACGGAUGCAUAGCGACGUUCAUUAAAUUCUGCCCUAUCAAC
UUUGAUGGUAAGGUAUUGGCUUACCAUGGUUUAACGGGUAACGGGAUUAGGGUUCGAUUC
CGGAGAGGGACCUGAGAAACGGCUACCACAUCCAAGGAGGCAGCAGGCGCGCAAAUUACC
AACAUCGGGGAGUAGUGACAAUAAAUACUAUACAGGCUUUUCUUGUAAUUGGAAUGAGUC
AAUCAAUUGGGGGCAAUUCCAGCUCCAAUACGUAUAUUAAAGUUGUUGCAGUUAAAAAGC
UCGUAGUUGAAUUGGUUGCUGUCCACGACUCUUCCUUUUACUUGAAAAAAUUAGAGUGUU
CAACGUUAGCAUGGAAUAAUAAAAUAGGGCCGUUUCUUUUUGUUGGUCUGAGAGCCGAAU
GAUUAACAGGACAGUCGGGGGCAUCAGUAUUCAGUUGUCGAGGUGAAAUUCUUGGAUUAC
UGAAGACUAACUACUGCGAAAUUUGCAAGGAUGUUUUCAUUAAUCAGGAACGAAAGUUAG
GGGAUCGAAGACGAUCGAUACCGUCGUAGUCUUAACCGUAAACUAUGCCGACUGAUCGGC
GGUUUUUACCGCUCGGCACAGAGAAAUCAAGUUUUGGGUCUGGGGGAAACACGGGAACCA
CAGGUAGAUGAAAUAAGGAUUGACAGAUUGAGAGCUCUUGAUUUUUCAGGUGGUGGUGCA
UGGCCGUUUUAGUUCGUGGGGUGACUGUCUGCUUAAUGCAUAACGAGCGAGCCUUACUCU
CUAAAUAGCCAGCUAUUCGCUUCUUAGAGAACUAUCAAUCAAGGGAAGUUUGAGGAAUAA
CAGGUCUGUGAUGCCCUUAGAUAUUCUGGGCGACGCGCGCUACACUGACAGAGCCAACGA
GUUCUUGCCGAAACGGGUAAUCUGUUAACUCUGUCGUGCUGGGGAUAAAGCAUUGCAUUA
UUGC
[50] Verpa_bohemica
GGUGAUUCAUGAUAACUUAACGAAUGCAUGGCGAUGUUCAUUAAAUUCUGCCCUAUCAAC
UUUGAUGGUAGGAUAGUGGCCUACCAUGGUUUAACGGGUAACGGGAUUAGGGUUCUAUUC
CGGAGAGGGACCUGAGAAACGGCUACCACAUCCAAGGAGGCAGCAGGCGCGCAAAUUACC
AACAACGGGGAGUAGUGACAAUAAAUACUAUACAGGCUUUUCUUGUAAUUGGAAUGAGUC
AAUCAAUUGGGGGCAAUUCCAGCUCCAAUACGUAUAUUAAAGUUGUUGCAGUUAAAAAGC
UCGUAGUUGAAUUGGUUGCUGUCCACGACUGUCCCUUUUACUUGAAAAAAUUAGAGUGUU
CAACAUUAGCAUGGAAUAAUAGAAUAGGACCGGUUCUUUUUGUUGGUCUGGACGCCGAAU
GAUUAAUAGGAUAGUCGGGGGCAUCAGUAUUCAAUUGUCGAGGUGAAAUUCUUGGAUUAU
UGAAGACUAACUACUGCGAAAUUUGCAAGGAUGUUUUCAUUAAUCAGGAACGAAAGUUAG
GGGAUCGAAGACGAUCGAUACCGUCGUAGUCUUAACCAUAAACUAUGCCGACUGAUCGGG
GGCUACUGCCCAUCGGCACAGAGAAAUCAAGUCUUGGGUCUGGGGGAAACACGGGAACCA
CAGGUAGACACAUUAAGGAUUGACAGAUUGAGAGCUCUUGAUCAUGUGGGUGGUGGUGCA
UGGCCGUUUUAGUUGGUGGAGUGAUUGUCUGCUUAAUGCAUAACGAACGAGCCUUAACCU
CUAAAUAGCCCGCCCUUCGCUUCUUAGAGGACUAUCGGUCAAGGGAAGUUUGAGGAAUAA
CAGGUCUGUGAUGCCCUUAGAUGUUCUGGGCGACGCGCGCUACACUGACAGAGCCAACGA
GUACUUGCCGGAACGGGUAAUCUGUUAACUCUGUCGUGCUGGGGAUAGAGCAUUGCAUUA
UUGC
[51] Helvetia_lacunosa
GGUGAUUCAUGAUAACUCAACGAAUGCAUGGCGAUGUUCAUUAAAUUCUGCCCUAUCAAC
UUUGAUGGUAGGAUAGUGGCCUACCAUGGUUUAACGGGUAACGGGAUUAGGGUUCUAUUC
CGGAGAGGGACCUGAGAAACGGCUACCACAUCCAAGGAGGCAGCAGGCGCGCAAAUUACC
AACACCGGGGAGUAGUGACAAUAAAUACUAUACAGGCUUUUCUUGUAAUUGGAAUGAGUC
AAUCAAUUGGGGGCAAUUCCAGCUCCAAUACGUAUAUUAAAGUUGUUGCAGUUAAAAAGC
UCGUAGUUGAAUUGGUUUUUGUCCAGGUACCUUCCUUUUACUUGAAAAAAUUAGAGUGUU
CAACAUUAGCAUGGAAUAAUAGAAUAGGACUCGGCUUUUUUGUUGGUUGCGACGGCCAAU
GAUUAAUAGGAUAGUCGGGGGCAUCAGUAUUCAAUUGUCGAGGUGAAAUUCUUGGAUUAU
UGAAGACUAACUACUGCGAAAUUUGCAAGGAUGUUUUCAUUAAUCAGGAACGAAAGUUAG
GGGAUCGAAGACGAUCGAUACCGUCGUAGUCUUAACCAUAAACUAUGCCGACUGAUCGGC
GGUUUUAACCGCUCGGCACAGAGAAAUCAAGUCUUGGGUCUGGGGGAAACACGGGAACCA
CAGGUAGACACAUUAAGGAUUGACAGAUUGAGAGCUCUUGAUCAUGUGGGUGGUGGUGCA
UGGCCGUUUUAGUUGGUGGAGUGAUUGUCUGCUUAAUGCAUAACGAACGAGCCUUAACCU
CUAAAUAGCCAGCCCCACGCUUCUUAGAGGACUAUCGGUCAAGGGAAGUUUGAGGAAUAA
CAGGUCUGUGAUGCCCUUAGAUGUUCUGGGCGACGCGCGCUACACUGACAGAGCCAACGA
GUACUUGCCGGAAUGGGUAAUCUGUUAACUCUGUCGUGCUGGGGAUAGAGCAUUGCAUUA
UUGC
[52] Terfezia_terfezioides
GGUGAAUCAUAAUAACUUCACGAAUGCAUAGCGAUGUUCAUUAAAUUCUGCCCUAUCAAC
UUUGAUGGUAGGAUAUAGGCCUACCAUGGUUUAACGGGUAACGGGAUUAGGGUUCGAUUC
CGGAGAGGGACCUGAGAAACGGCUACCACAUCCAAGGAGGCAGCAGGCGCGCAAAUUACC
AACAACGGGGAGUAGUGACAAUAAAUACUAUACAGGGUUUUCUUGUAAUUGGAAUGAGUC
AAUCAAUUGGGGGCAAUUCCAGCUCCAAUACGUAUAUUAAAGUUGUUGCAGUUAAAAAGC
UCGUAGUUGAAUUGGCUGCCGUUCACAACUGUCCCUUUUACUUGAAAAAAUUAGAGUGUU
CAACAUUAGCAUGGAAUAAUAGAAUAGGACUGGUUCUUUUUGUUGGUCUGGACACCGAAU
GAUUAAUAGGAUAGUCGGGGGCAUCAGUAUUCAAUCGUCGAGGUGAAAUUCUUGGAUCAU
UGAAGACUAACUACUGCGAAAUUUGCAAGGAUGUUUUCAUUAAUCAGGAACGAAAGUUAG
GGGAUCGAAGACGAUCGAUACCGUCGUAGUCUUAACCAUAAACUAUGCCGACUGAUUGGC
GGUUUUUACCGUUCAGCACAGAGAAAUCAAGUUUUGGGUCUGGGGGAAACACGGGAACCA
CAGGUAGACACAUUAAGGAUUGACAGAUUGAGAGCUCUUGAUUAUGUGGGUGGUGGUGCA
UGGCCGUUUUAGUUGGUGGAGUGAUUGUCUGCUUAAUGCAUAACGAACGAGCCUUAACCU
CUAAAUAGUCAGCCACCCGCUUCUUAGAGGACUAUCGCUCAAGGGAAGUUUGAGGAAUAA
CAGGUCUGUGAUGCCCUUAGAUGUUCUGGGCGACGCGCGCUACACUGACAGAGCCAACGA
GUCCUUGCCGAAACGGGUAAUCUGUGAACUCUGUCGUGCUGGGGAUAGAGCAUUGCAUUA
UUGC
[53] Aspergillus_fumigatus
GGUGAAUCAUAAUAACUUAACGAAUGCAUGGCGAUGUUCAUUAAAUUCUGCCCUAUCAAC
UUUGAUGGUAGGAUAGUGGCCUACCAUGGUGGAACGGGUAACGGGAUUAGGGUUCGAUUC
CGGAGAGGGACCUGAGAAACGGCUACCACAUCCAAGGAGGCAGCAGGCGCGCAAAUUACC
AACAACGGGGAGUAGUGACAAUAAAUACUAUACGGGCUUUUCUCGUAAUUGGAAUGAGUC
AAUCAAUUGGGGGCAAUUCCAGCUCCAAUACGUAUAUUAAAGUUGUUGCAGUUAAAAAGC
UCGUAGUUGAAUUGGUUGCUGUCCACGACUGUCCCUUUUACUGGAAAAAAUUAGAGUGUU
CAACAUUAGCAUGGAAUAAUAGAAUAGGACCGGUUCUUUUUGUUGGUCUGGACGCCGAAU
GAUUAAUAGGAUAGUCGGGGGCGUCAGUAUUCAGCUGUCGAGGUGAAAUUCUUGGAUUGC
UGAAGACUAACUACUGCGAAAUUCGCAAGGAUGUUUUCAUUAAUCAGGAACGAAAGUUAG
GGGAUCGAAGACGAUCGAUACCGUCGUAGUCUUAACCAUAAACUAUGCCGACUGAUCGGC
GGUUCUAACCGCUCGGCACAGAGAAAUCAAGUUUUGGGUCUGGGGGAAACACGGGAACCA
CAGGUAGACAAAAUAAGGAUUGACAGAUUGAGAGCUCUUGAUCUUUUGGAUGGUGGUGCA
UGGCCGUUUUAGUUGGUGGAGUGAUUGUCUGCUUAAUGCAUAACGAACGAGCCUCGGCCC
UUAAAUAGCCCGUCCAUGGCUUCUUAGGGGACUAUCGGUCAAGGGAAGUGCGCGGAAUAA
CAGGUCUGUGAUGCCCUUAGAUGUUCUGGGCGACGCGCGCUACACUGACAGGGCCAGCGA
GUACUUGCCGAGACGGGUAAUCUGUUAACCCUGUCGUGCUGGGGAUAGAGCAUUGCAUUA
UUGC
[54] Aureobasidium_pullulans
GGUGAUUCAUAAUAACUAAACGAAUGCAUGGCGAUGUUCAUUAAAUUCUGCCCUAUCAAC
UUUGAUGGUAGGAUAGUGGCCUACCAUGGUAUAACGGGUAACGGGAUUAGGGUUCUAUUC
CGGAGAGGGACCUGAGAAACGGCUACCACAUCCAAGGAGGCAGCAGGCGCGCAAAUUACC
AACAACGGGGAGUAGUGACAAUAAAUACUAUACAGGCUUUUCUUGUAAUUGGAAUGAGUC
AAUCAAUUGGGGGCAAUUCCAGCUCCAAUACGUAUAUUAAAGUUGUUGCAGUUAAAAAGC
UCGUAGUUGAAUUGGCUGCUGUCCACGACUGUCCCUUUUACUUGAAAAAAUUAGAGUGUU
CAACAUUAGCAUGGAAUAAUAGAAUAGGACCGGUUCUUUUUGUUGGUCUGGACGCCGAAU
GAUUAAUAGGAUAGUCGGGGGCAUCAGUAYUCAAUUGUCGAGGUGAAAUUCUUGGAUUAU
UGAAGACUAACUACUGCGAAAUUUGCAAGGAUGUUUUCAUUAAUCAGGAACGAAAGUUAG
GGGAUCGAAGACGAUCGAUACCGUCGUAGUCUUAACCAUAAACUAUGCCGACUGAUCGGC
GGUUAUUACCGCUCGGCACAGAGAAAUCAAGUCUUGGGUCUGGGGGAAACACGGGAACCA
CAGGUAGACACAAUAAGGAUUGACAGAUUGAGAGCUCUUGAUUUUGUGGGUGGUGGUGCA
UGGCCGUUUUAGUUGGUGGAGUGAUUGUCUGCUUAAUGCAUAACGAACGAGCCUUAACCU
CUAAAUAGCCCGCCCUUGGCUUCUUAGAGGACUAUCGGUCAAGGGAAGUUUGAGGAAUAA
CAGGUCUGUGAUGCCCUUAGAUGUUCUGGGCGACGCGCGCUACACUGACAGAGCCAACGA
GUUCUUGCCGGAAUGGGUAAUCUGUUAACUCUGUCGUGCUGGGGAUAGAGCAUUGCAUUA
UUGC
[55] Blastomyces_dermatitidis
GGUGAUUCAUAAUAACUUAUCGAAUGCAUGGCGAUGUUCAUUAAAUUCUGCCCUAUCAAC
UUUGAUGGUAGGAUAGUGGCCUACCAUGGUGGAACGGGUAACGGGAUUAGGGUUCGAUUC
CGGAGAGGGACCUGAGAAACGGCUACCACAUCCAAGGAGGCAGCAGGCGCGCAAAUUACC
AACAACGGGGAGUAGUGACAAUAAAUACUAUACAGGCUUUUCUUGUAAUUGGAAUGAGUC
AAUCAAUUGGGGGCAAUUCCAGCUCCAAUACGUAUAUUAAAGUUGUUGCAGUUAAAAAGC
UCGUAGUUGAAUUGGUUGCUGUCCACGACUGUCCCUUUUACUGGAAAAAAUUAGAGUGUU
CAACAUUAGCAUGGAAUAAUAGAAUAGGACUGGUUCUUUUUGUUGGUCUGGACGCCGAAU
GAUUAAUAGGAUGGUCGGGGGCGUCAGUAUUCGGCUGUCGAGGUGAAAUUCUUGGAUUGC
UGAAGACUAACUACUGCGAAAUUCGCAAGGAUGUUUUCAUUAAUCAGGAACGAAAGUUAG
GGGAUCGAAGACGAUCGAUACCGUCGUAGUCUUAACCAUARACUAUGYCGACUGAUCGGC
GGUUUUAACCGUUCGGCACAGAGAAAUCAAGUUUUGGGUCUGGGGGAAACACGGGAACCA
CAGGUAGACAAAAUAAGGAUUGACAGAUUGAGAGCUCUUGAUCUUUUGGAUGGUGGUGCA
UGGCCGUUUUAGUUGGUGGAGUGAUUGUCUGCUUAAUGCAUAACGAACGAGCCUUAACCU
CUAAAUAGCCCGCUCGUGGCUUCUUAGAGGACUAUCGGUCAAGGGAAGUUUGAGGAAUAA
CAGGUCUGUGAUGCCCUUAGAUGUUCUGGGCGACGCGCGCUACACUGACAGGGCCAGCGA
GUACUUGCCGAGACGGGUAAUCUGUUAACCCUGUCGUGCUGGGGAUAGAGCAUUGCAUUA
UUGC
[56] Colletotrichum_gloeosporiodes
GGCGAUUCAUAAUAACCUCUCGAAUGCAUGGCGAUGUUCAUUAAAUUCUUCCCUAUCAAC
UUUGAUGCUAGAGUAGUGUUCUAGCAUGGUUAAACGGGUAACGGAGUUAGGGCUCGACCC
CGGAGAAGGACCUGAGAAACGGCUACUACAUCCAAGGAGGCAGCAGGCGCGCAAAUUACC
AACAACGGGGAGUAGUGACGAUAAAUACUAUACAGGCUUUUCUUGUAAUUGGAAUGAGUC
AAUCAAUUGGGGGCAAUUCCAGCUCCAAUACGUAUAUUAAAGUUGUUGUGGUUAAAAAGC
UCGUAGUAGAAUUGGCUGCUGUCCACGACUGUACCUUUUACUUGAAAAAAUUAGAGUGCU
CCACAUUAGCAUGGAAUAAUAGAAUAGGACUGGUUCUUUUUGUUGGUCUGGACGCCGAAU
GAUUAAUAGGACAGUCGGGGGCAUCAGUAUUCAAUUGUCGAGGUGAAAUUCUUGGAUUAU
UGAAGACUAACUACUGCGAAAUUUGCAAGGAUGUUUUCAUUUAUCAGGAACGAAAGUUAG
GGGAUCGAAGACGAUCGAUACCGUCGUAGUCUUAACCAUAAACUAUGCCGACUGAUCGGC
GGUUUUUACCGUUCGGCACAGAGAAAUCAAGUGCUGGGCCCAGGGGAAACACGGGAACCA
CAGGUAGACACAAUGAGGAUUGACAGAUUGAGAGCUCUUGAUUUUGUGGGUGGUGGUGCA
UGGCCGUUUUAGUUGGUGGAGUGAUUGUCUGCUUAAUGCAUAACGAACGAGCCUUAACCU
CUAAAUAGCCCUAUUUUGGCUUCUUAGAGGACUAUCGGUCAAGGGAAGUUUGAGGAAUAA
CAGGUCUGUGAUGCCCUUAGAUGUUCUGGGCGACGCGCGUUACACUGACGGAGCCAGCGA
GUUCUUGCCGGAACGGGUAAUCUGUUAACUCCGUCGUGCUGGGGAUAGAGCAUUGCAUUA
UUGC
[57] Coccidioides_immitis
GGUGAUUCAUAAUAACUUGUCGAAUGCAUGGCGAUGUUCAUUAAAUUCUGCCCUAUCAAC
UUUGAUGGUAGGAUAGUGGCCUACCAUGGUGGAACGGGUAACGGGAUUAGGGUUCGAUUC
CGGAGAGGGACCUGAGAAACGGCUACCACAUCCAAGGAGGCAGCAGGCGCGCAAAUUACC
AACAACGGGGAGUAGUGACAAUAAAUACUAUACAGGCUUUUCUUGUAAUUGGAAUGAGUC
AAUCAAUUGGGGGCAAUUCCAGCUCCAAUACGUAUAUUAAAGUUGUUGCAGUUAAAAAGC
UCGUAGUUGAAUUGGUUGCUGUCCGCGACUGUCCCUUUUACUGGAAAAAAUUAGAGUGUU
CAACAUUAGCAUGGAAUAAUAGAAUAGGACUGGUUCUUUUUGUUGGUCUGGACGCCGAAU
GAUUAAUAGGAUAGUCGGGGGCGUCAGUAUUCGGCUGUCGAGGUGAAAUUCUUGGAUUGC
UGAAGACUAACUACUGCGAAAUUCGCAAGGAUGUUUUCAUUAAUCAGGAACGAAAGUUAG
GGGAUCGAAGACGAUCGAUACCGUCGUAGUCUUAACCAUAAACUAUGCCGACUGAUCGGC
GCAAUUUACCGUUCGGCACAGAGAAAUCAAGUUUUGGGUCUGGGGGAAACACGGGAACCA
CAGGUAGACAAAAUAAGGAUUGACAGAUUGAGAGCUCUUGAUCUUUUGGAUGGUGGUGCA
UGGCCGUUUUAGUUGGUGGAGUGAUUGUCUGCUUAAUGCAUAACGAACGAGCCUUAACCU
CUAAAUAGCCCACCCGUGGCUUCUUAGAGGACUAUCGGUCAAGGGAAGUUUGAGGAAUAA
CAGGUCUGUGAUGCCCUUAGAUGUUCUGGGCGACGCGCGCUACACUGACAGGGCCAGCGA
GUACUUGCCGAGACGGGUAAUCUGUUAACCCUGUCGUGCUGGGGAUAGAGCAUUGCAUUA
UUGC
[58] Penicillium_chrysogenum
GGUGAAUCAUAAUAACUUAACGAAUGCAUGGCGAUGUUCAUUAAAUUCUGCCCUAUCAAC
UUUGAUGGUAGGAUAGUGGCCUACCAUGGUGGAACGGGUAACGGGAUUAGGGUUCGAUUC
CGGAGAGGGACCUGAGAAACGGCUACCACAUCCAAGGAGGCAGCAGGCGCGCAAAUUACC
AACAACGGGGAGUAGUGACAAUAAAUACUAUACGGGCUUUUCUCGUAAUUGGAAUGAGAC
AAUCAAUUGGGGGCWAUUCCAGCUCCAAUACGUAUAUUAAAGUUGUUGCAGUUAAAAAGC
UCGUAGUUGAAUUGGUUGCUGUCCACGACUGUCCCUUUUACUGGAAAAAAUUAGAGUGUU
CAACAUUAGCAUGGAAUAAUAGAAUAGGACUGGUUCUUUUUGUUGGUCUGGACGCCGAAU
GAUUAAUAGGAUAGUCGGGGGCGUCAGUAUUCAGCUGUCGAGGUGAAAUUCUUGGAUUGC
UGAAGACUAACUACUGCGAAAUUCGCAAGGAUGUUUUCAUUAAUCAGGAACGAAAGUUAG
GGGAUCGAAGACGAUCGAUACCGUCGUAGUCUUAACCAUAAACUAUGCCGACUGAUCGGC
GAUUUAUACCGUUCGGCACAGAGAAAUCAAGUUUUGGGUCUGGGGGAAACACGGGAACCA
CAGGUAGACAAAAUAAGGAUUGACAGAUUGAGAGCUCUUGAUCUUUUGGAUGGUGGUGCA
UGGCCGUUUUAGUUGGUGGAGUGAUUGUCUGCUUAAUGCAUAACGAACGAGCCUCGGCCC
UUAAAUAGCCCGUCCAUGGCUUCUUAGGGGACUAUCGGUCAAGGGAAGUGCGCGGAAUAA
CAGGUCUGUGAUGCCCUUAGAUGUUCUGGGCGACGCGCGCUACACUGACAGGGCCAGCGA
GUACUUACCGAGAUGGGUAAUCUGUUAACCCUGUCGUGCUGGGGAUAGAGCAUUGCAUUA
UUGC
[59] Podospora_anserina
GGUGAUUCAUAAUAACCUCUCGAAUGCACGGCGAUGUUCAUUAAAUUCUGCCCUAUCAAC
UUUGACGGCUGGGUCUUGGCCAGCCAUGGUGAAACGGGUAACGGGAUUAGGGCUCGACUC
CGGAGAAGGACCUGAGAAACGGCUACUACAUCCAAGGAGGCAGCAGGCGCGCAAAUUACC
AACAACGGGGAGUAGUGACAAUAAAUACUAUACAGGCUUUUCUUGUAAUUGGAAUGAGUC
AAUCAAUUGGGGGCAAUUCCAGCUCCAAUACGUAUAUUAAAGUUGUUGAGGUUAAAAAGC
UCGUAGUUGAAUUGGCCGCCGUCCAGGACUGUCCCUUUUACUCGAACAAAUUAGAUCGCU
UAAGUCUAGCAUGGAAUAAUGGAAUAGGACUGGUUCUUUUUGUUGGUCUGGACGCCGAAU
GAUUAAUAGGACAGUCGGGGGCAUCAGUAUUCAAUUGUCGAGGUGAAAUUCUUGGAUUAU
UGAAGACUAACUACUGCGAAAUUUGCAAGGAUGUUUUCAUUAAUCAGGAACGAAAGUUAG
GGGAUCGAAGACGAUCGAUACCGUCGUAGUCUUAACCAUAAACUAUGCCGAUUGAUCGGC
GGUUUUUACCGUUCGGCACGGAUAAAUCAAAUGUUGGGCCCUGGGGAAACACGGGAACCA
CAGGUAGACACGAUGAGGAUUGACAGAUUGAGAGCUCUUGAUUUCGUGGUUGGUGGUGCA
UGGCCGUUUUAGUUGGUGGAGUGAUUGUCUGCUUAAUGCAUAACGAACGAGCCUUAACCU
CUAAAUAGCCCCAUCUUGGCUUCUUAGAGGACUAUCGGUCAAGGGAAGUUUGAGGAAUAA
CAGGUCUGUGAUGCCCUUAGAUGUUCUGGGCGACGCGCGCUACACUGACAGAGCCAGCGA
GUACUUGCCGGAACGGGUAAUCUGUUAACUCUGUCGUGCUGGGGAUAGAGCAUUGCAUUA
UUGC
[60] Sclerotinia_sclerotiorum
GGUGAUUCAUAAUAACUUAACGAAUGCAUGGCGAUGUUCAUUAAAUUCUGCCCUAUCAAC
UUUGAUGGUAGGAUAGUGGCCUACCAUGGUUUAACGGGUAACGGGAUUAGGGUUCUAUUC
CGGAGAAGGACCUGAGAAACGGCUACUACAUCCAAGGAGGCAGCAGGCGCGCAAAUUACC
AACAACGGGGAGUAGUGACAAUAAAUACUAUACAGGCUUUUCUUGUAAUUGGAAUGAGUC
AAUCAAUUGGGGGCAAUUCCAGCUCCAAUACGUAUAUUAAAGUUGUUGCAGUUAAAAAGC
UCGUAGUUGAAUUGGCUGUUGUCCCGCACUGUCCCUUUUACUUGAAAAAAUUAGAGUGUU
CAACAUUAGCAUGGAAUAAUAGAAUAGGACUGGUUCUUUUUGUUGGUCUGGACGCCGAAU
GAUUAAUAGGAUAGUCGGGGGCAUCAGUAUUCAAUUGUCGAGGUGAAAUUCUUGGAUUAU
UGAAGACUAACUACUGCGAAAUUUGCAAGGAUGUUUUCAUUAAUCAGGAACGAAAGUUAG
GGGAUCGAAGACGAUCGAUACCGUCGUAGUCUUAACCAUAAACUAUGCCGACUGAUCGGC
GGUUCUUACCGCUCGGCACAGAGAAAUCAAGUCUUGGGUCUGGGGGAAACACGGGAACCA
CAGGUAGACACAAUAAGGAUUGACAGAUUGAGAGCUCUUGAUUUUGUGGGUGGUGGUGCA
UGGCCGUUUUAGUUGGUGGAGUGAUUGUCUGCUUAAUGCAUAACGAACGAGCCUUAACCU
CUAAAUAGCCCGCUAUUGGCUUCUUAGAGGACUAUCGGUCAAGGGAAGUUUGAGGAAUAA
CAGGUCUGUGAUGCCCUUAGAUGUUCUGGGCGACGCGCGCUACACUGACAGAGCCAACGA
GUUCUUGCCGAAACGGGUAAUCUGUUAACUCUGUCGUGCUGGGGAUAGAGCAUUGCAUUA
UUGC
[61] Sordaria_fimicola
GGUGAUUCAUGAUAACUUCUCGAAUGCACGGCGAUGUUCAUUAAAUUCUGCCCUAUCAAC
UUUGACGGCUGGGUCUUGGCCAGCCAUGGUGAAACGGGUAACGGAGUUAGGGCUCGACCC
CGGAGAAGGACCUGAGAAACGGCUACUACAUCCAAGGAGGCAGCAGGCGCGCAAAUUACC
AACAACGGGGAGUAGUGACAAUAAAUACUAUACAGGCUUUUCUUGUAAUUGGAAUGAGUC
AAUCAAUUGGGGGCAAUUCCAGCUCCAAUACGUAUAUUAAAGUUGUUGAGGUUAAAAAGC
UCGUAGUUGAAUUGGCCACCGUCCACGACUGUCCCUUUUACUCGAACAAAUUAGAUCGCU
UAACAUUAGCAUGGAAUAAUAGAAUAGGACUGGUUCUUUUUGUUGGUCUGGACGCCGAAU
GAUUAAUAGGACAGUCGGGGGCAUCAGUAUUCAAUUGUCGAGGUGAAAUUCUUGGAUUAU
UGAAGACUAACUACUGCGAAAUUUGCAAGGAUGUUUUCAUUAAUCAGGAACGAAAGUUAG
GGGAUCGAAGACGAUCGAUACCGUCGUAGUCUUAACCAUAAACUAUGCCGAUUGAUCGGC
GGUUUUUACCGUUCGGCACAGAUAAAUCAAAUGUUGGGCCCUGGGGAAACACGGGAACCA
CAGGUAGACACGAUGAGGAUUGACAGAUUGAGAGCUCUUGAUUUCGUGGGUGGUGGUGCA
UGGCCGUUUUAGUUGGUGGAGUGAUUGUCUGCUUAAUGCAUAACGAACGAGCCUUAACCU
CUAAAUAGCCCUAUUUUGGCUUCUUAGAGGACUAUCGGUCAAGGGAAGUUUGAGGAAUAA
CAGGUCUGUGAUGCCCUUAGAUGUUCUGGGCGACGCGCGCUACACUGACACAGCCAGCGA
GUACUUGCCGGAACGGGUAAUCUGUUAACUGUGUCGUGCUGGGGAUAGAGCAUUGCAUUA
UUGC
[62] Leptosphaeria_maculans
GGUGAUUCAUGAUAACUUUACGGAUGCAUGGCGACGUUCAUUAAAUUCUGCCCUAUCAAC
UUUGAUGGUAAGGUAUUGGCUUACCAUGGUUUAACGGGUAACGGGAUUAGGGUUCGAUUC
CGGAGAGGGACCUGAGAAACGGCUACCACAUCCAAGGAGGCAGCAGGCGCGCAAAUUACC
AACAACGGGGAGUAGUGACAAUAAAUACUAUACAGGCUUUUCUUGUAAUUGGAAUGAGUC
AAUCAAUUGGGGGCAAUUCCAGCUCCAAUACGUAUAUUAAAGUUGUUGCAGUUAAAAAGC
UCGUAGUUGAAUUGGUUGCUGUCCACGACUUUCCCUUUUACUUGAAAAAAUUAGAGUGUU
CAACGUUAGCAUGGAAUAAUAGAAUAGGACCGGUCCUUUUUGUUGGUCUGGACGCCGAAU
GAUUAAUAGGACAGUCGGGGGCAUCAGUAUUCAAUUGUCGAGGUGAAAUUCUUGGAUUAU
UGAAGACUAACUACUGCGAAAUUUGCAAGGAUGUUUUCAUUAAUCAGGAACGAAAGUUAG
GGGAUCGAAGACGAUCGAUACCGUCGUAGUCUUAACCGUAAACUAUGCCGACUGAUCGGC
GGUUUUUACCGCUCGGCACAGAGAAAUCAAGUUUUGGGUCUGGGGGAAACACGGGAACCA
CAGGUAGAUGAAAUAAGGAUUGACAGAUUGAGAGCUCUUGAUUUUUCAGGUGGUGGUGCA
UGGCCGUUUUAGUUGGUGGAGUGAUUGUCUGCUUAAUGCAUAACGAACGAGCCUUAACCU
CUAAAUAGCCAGCUAUUCGCUUCUUAGAGGACUAUCGGUCAAGGGAAGUUUGAGGAAUAA
CAGGUCUGUGAUGCCCUUAGAUGUUCUGGGCGACGCGCGCUACACUGACAGAGCCAACGA
GUUCUUGCCGAAACGGGUAAUCUGUUAACUCUGUCGUGCUGGGGAUAGAGCAUUGCAUUA
UUGC
[63] Schizosaccharomyces_pombe
GGUGAGUCAUAAUAACUUUUCGAAUGCAUGGCGAUGUUCAUUAAAUUCUGCCCUAUCAAC
UUUGAUGGUAGGAUAGAGGCCUACCAUGGUUUAACGGGUAACGGGAUUAGGGUUCGAUUC
CGGAGAGGGACCUGAGAAACGGCUACCACAUCCAAGGAGGCAGCAGGCGCGCAAAUUACC
AACAACGGGGAGUAGUGACAAGAAAUAACAUGCAGGCUUUUCUUGUAAUUGGAAUGAGUC
AAUCAAUUGGGGGCAAUUCCAGCUCCAAUACGUAUAUUAAAGUUGUUGCAGUUAAAAAGC
UCGUAGUUGAAUUGACUGUCGUCAACGACUGGCCCUUUUACCUGAAAAAAUUAGAGUGUU
CAACAUUAGCAUGGAAUAAUAAAAUAGGACUGGUUCUUUUUGUUGGUCUGGACGCCGAAU
GAUUAAUAGGAUAGUCGGGGGCAUUCGUAUUCAAUUGUCGAGGUGAAAUUCUUGGAUUAU
UGAAGACGAACUACUGCGAAAUUUGCAAGGAUGUUUUCAUUAAUCAAGAACGAAAGUUAG
GGGAUCGAAGACGAUCGAUACCGUCGUAGUCUUAACCAUAAACUAUGCCGACUGAUCGGC
AGUUCAUACUGCUCGGCACAGAGAAAUCAAGUCUUGGGUCCGGGGGAAACACGGGAACCA
CAGGUAGACAUAGUAAGGAUUGACAGAUUGAGAGCUCUUGAUUCUAUGGGUGGUGGUGCA
UGGCCGUUUUAGUUGGUGGAGUGAUUGUCUGCUUAAUGCAUAACGAACGAGCCUUAACCU
CUAAAUAGCUGAUCAUUGACUUCUUAGAGGACUAUUGGAUAAAGGAAGUUUGAGGAAUAA
CAGGUCUGUGAUGCCCUUAGAUGUUCUGGGCGACGCGCGCUACACUGACGGAGCCAACGA
GUUCUUGCCGGAACGGGUAAUCUGUUAACUCCGUCGUGCUGGGGAUAGAGCAUUGCAUUA
UUGC
[64] Brettanomyces_anomalus
GAUGAUUCAUAAUAACUUUUCGAAUGCAUGGCGAUGUUCAUUAAAUUCUGCCCUAUCAAC
UUUGAUGGUAGGAUAGUGGCCUACCAUGGUUUAACGGGUAACGGGAUAAGGGUUCGAUUC
CGGAGAGGGACCUGAGAAACGGCUACCACAUCCAAGGAGGCAGCAGGCGCGCAAAUUACC
AACAACAGGGAGUAGUGACAAUAAAUAACAUACAGGCAUUUCUUGUAAUUGGAAUGAGUC
AAUCAAUUGGGGGCAAUUCCAGCUCCAAUACGUAUAUUAAAGUUGUUGCAGUUAAAAAGC
UCGUAGUUGAAUUGGCUGUUGUCUUCGACUGUCCCUUUUACUUGAAAAAAUUAGAGUGUU
CAAUAUUAGCAUGGAAUAAUAGAAUAGGACUGGUUCUUUUUGUUGGUCUGGACAUCGAAU
GAUUAAUAGGACGGUCGGGGGCAUCAGUAUUCAAUUGUCGAGGUGAAAUUCUUGGAUUAU
UGAAGACUAACUACUGCGAAAUUUGCAAGGACGUUUUCAUUAAUCAAGAACGAAAGUUAG
GGGAUCGAAGAUGAUCGAUACCGUCGUAGUCUUAACCAUAAACUAUGCCGACUGAUCGGU
GGUUUUUACCACUCGGCACAGAGAAAUCAAGUCUUGGGUCUGGGGGAAACACGGGAACCA
CAGGUAGACACAAUAAGGAUUGACAGAUUGAGAGCUCUUGAUUUUGUGGGUGGUGGUGCA
UGGCCGUUUUAG--GGUGGAGUGAUUGUCUGCUUAAUGCAUAACGAACGAGCCUUAACCU
CUAAAUAGUGCGCUAUUGUCUUCUUAGAGGACUAUCGGUCAAGGGAAGUUUGAGGAAUAA
CAGGUCUGUGAUGCCCUUAGACGUUCUGGGCGACGCGCGCUACACUGACGGAGCCAGCGA
GUUCUUGCCGAGACGGGUAAUCUGUGAACUCCGUCGUGCUGGGGAUAGAGCAUUGCAUUA
UUGC
[65] Dekkera_bruxellensis
GAUGAAUCAUAAUAACUUCUCGAAGUCAUGGAGCUGUUCAUUAAAUUCUGCCCUAUCAAC
UUUGAUGGUAGGAUAGAGGCCUACCAUGGUUUUACGGGUAACGGGAUUAGGGUUCGAUUC
CGGAGAGGGACCUGAGAGACGGCUACCACAUCCAAGGAGGCAGCAGGCGCGCAAAUUACC
AACAACAGGGAGUAGUGACAAUAUAUAACAUACAGGCAUAUCUUGUAAUUGGAAUGAGUC
AAUCAAUUGGGGGCAAUUCCAGCUCCAAUACGUAUAUUAAAGUUGUUGCAGUUAAAAAGC
UCGUAGUUGAAUUGGCUCGGGUCUUGGACUGUCCUUUUUACUUGAAAAAAUUAGAGUGUU
CAAGAUUAGCAUGGAAUAAUAGAAUAGGACUGGUUCUUUUUGUUGGUCUGGACAUCGAAU
GAUUAAUAGGACGGUCGGGGGCAUCAGUAUUCAGUUGUCGAGGUGAAAUUCUUGGAUUAC
UGAAGACUAACUACUGCGAAAUUUGCAAGGACGUUUUCAUUAAUCAAGAACGAAAGUUAG
GGGAUCGAAGAUGAUCGAUACCGUCGUAGUCUUAACCAUAAACUAUGCCGACUGAUCGGC
GGUUUUUACCGCUCGGCACAGAGAAAUCAAGUUUUGGGUCUGGGGGAAACACGGGAACCA
CAGGUAGACACAAUAAGGAUUGACAGAUUGAGAGCUCUUGAUUUUGUGGGUGGUGGUGCA
UGGCCGUUUUAGUUGGUGGAGUGAUUGUCUGCUUAAUGCAUAACGAACGAGCCUUAACCU
CUAAAUAGUGGGCCACUGACUUCUUAGAGGACCAUCGGUCAAGGGAAGUUUGAGGAAUAA
CAGGUCUGUGAUGCCCUUAGACGUUCUGGGCGACGCGCGCUACACUGACGGAGCCAGCGA
GUACUUGCCGAGACGGGUAAUCUGAGAACUCCGUCGUGCUGGGGAUAGAGCAUUGGAUUA
UUGC
[66] Candida_albicans
GAUGAUUCAUAAUAACUUUUCGAAUGCAUGGCGAUGUUCAUUAAAUUCUGCCCUAUCAAC
UUUGAUGGUAGGAUAGUGGCCUACCAUGGUUUAACGGGUAACGGGAUAAGGGUUCGAUUC
CGGAGAGGGACCUGAGAAACGGCUACCACAUCCAAGGAGGCAGCAGGCGCGCAAAUUACC
AACAUCAGGGGGUAGUGACAAUAAAUAACAUACAGGCUUUUCUUGUAAUUGGAAUGAGUC
AAUCAAUUGGGGGCAAUUCCAGCUCCAAAACGUAUAUUAAAGUUGUUGCAGUUAAAAAGC
UCGUAGUUGAAUUGGCUGCUGUCUUUGACUGUCCCUUUUACUUGAAAAAAUUAGAGUGUU
CAAUAUUAGCAUGGAAUAAUAGAAUAGGACUGGUUCUUUGUGUUGGUCUGGACAUCGAAU
GAUUAAUAGGACGGUCGGGGGUAUCAGUAUUCAGAUGUCAAGGUGAAAUUCUUGGAUUAC
UGAAGACUAACUACUGCGAAAUUUACAAGGACGUUUUCAUUAAUCAAGAACGAAAGUUAG
GGGAUCGAAGAUGAUCGAUACCGUCGUAGUCUUAACCAUAAACUAUGCCGACUGAUCGGU
GGUUUUUACCAAUCGGCACAGAGAAAUCAAGUCUUGGGUCUGGGGGAAACACGGGAACCA
CAGGUAGACACAAUAAGGAUUGACAGAUUGAGAGCUCUUGAUUUUGUGGGUGGUGGUGCA
UGGCCGUUUUAGUUGGUGGAGUGAUUGUCUGCUUAAUGCAUAACGAACGAGCCUUAACCU
CUAAAUAGUGCGCUAUUGACUUCUUAGAGGACUAUCGACCAAGGGAAGUUUGAGGAAUAA
CAGGUCUGUGAUGCCCUUAGACGUUCUGGGCGACGCGCGCUACACUGACGGAGCCAGCGA
GUACUUGCCGAGACGGGAAAUCUGUGAACUCCGUCGUGCUGGGGAUAGAGCAUUGUAUUG
UUGC
[67] Candida_anatomiae
GAUGAUUCAUAAUAACUUUUCGAAUGCAUGGCGAUGUUCAUUAAAUUCUGCCCUAUCAAC
UUUGAUGGUAGGAUAGUGGCCUACCAUGGUUUAACGGGUAACGGGAUAAGGGUUCGAUUC
CGGAGAGGGACCUGAGAAACGGCUACCACAUCCAAGGAGGCAGCAGGCGCGCAAAUUACC
AACAUCAGGGAGUAGUGACAAUAAAUAACAUACAGGCAUUUCUUGUAAUUGGAAUGAGUC
AAUCAAUUGGGGGCAAUUCCAGCUCCAAUACGUAUAUUAAAGUUGUUGCAGUUAAAAAGC
UCGUAGUUGAAUUGGCUGUUGUGUAGUACUGUCCCUUUUACUUGAAAAAAUUAGAGUGUU
CAAUAUUAGCAUGGAAUAAUAGAAUAGGACUGGUUCUUUUUGUUGGUCUGGACAUCGAAU
GAUUAAUAGGACGGUCGGGGGCAUCAGUAUUCAAUUGUCGAGGUGAAAUUCUUGGAUUAU
UGAGGACUAACUACUGCGAAAUUUGCAAGGACGUUUUCAUUAAUCAAGAACGAAAGUUAG
GGGAUCGAAGAUGCUUGAUACCGUCGUAGUCUUAACCAUAAACUAUGCCGACUGAUCGGU
GGUUUUUACCACUCGGCACAGAGAAAUCAAGUCUUUGGUCUGGGGGAAACACGGGAACCA
CAGGUAGACACAAUAAGGAUUGACAGAUUGAGAGCUCUUGAUUUUGUGGGUGGUGGUGCA
UGGCCGUUUUAGUUGGUGGAGUGAUUGUCUGCUUAAUGCAUAACGAACGAGCCUUAACCU
CUAAAUAGCAGACUAUUGUCUUCUUAGAGGACUAUCUAUCAAGGGAAGUUUGAGGAAUAA
CAGGUCUGUGAUGCCCUUAGACGUUCUGGGCGACGCGCGCUACACUGACGGAGCCAGCGA
GUUCUUACCGAGAUGGGUAAUCUGUGAACUCCGUCGUGCUGGGGAUAGAGCAUUGUAUUA
UUGC
[68] Candida_dubliniensis
GAUGAUUCAUAAUAACUUUUCGAAUGCAUGGCGAUGUUCAUUAAAUUCUGCCCUAUCAAC
UUUGAUGGUAGGAUAGUGGCCUACCAUGGUUUAACGGGUAACGGGAUAAGGGUUCGAUUC
CGGAGAGGGACCUGAGAAACGGCUACCACAUCCAAGGAGGCAGCAGGCGCGCAAAUUACC
AACAACGGGGAGUAGUGACAAUAAAUAACAUACAGGCUUUUCUUGUAAUUGGAAUGAGUC
AAUCAAUUGGGGGCAAUUCCAGCUCCAAAACGUAUAUUAAAGUUGUUGCAGUUAAAAAGC
UCGUAGUUGAAUUGGCUGCUGUAUUAUAUGGUCCCUUUUACUUGAAAAAAUUAGAGUGUU
CAAUAUUAGCAUGGAAUAAUAGAAUAGGACUGGUUCUUUUUGUUGGUCUGGACAUCGAAU
GAUUAAUAGGACGGUCGGGGGUAUCAGUAUUCAGUUGUCGAGGUGAAAUUCUUGGAUUAC
UGAAGACUAACUACUGCGAAAUUUACAAGGACGUUUUCAUUAAUCAAGAACGAAAGUUAG
GGGAUCGAAGAUGAUCGAUACCGUCGUAGUCUUAACCAUAAACUAUGCCGACUGAUCGGU
GGUUUUUACCAAUCGGCACAGAGAAAUCAAGUCUUGGGUCUGGGGGAAACACGGGAACCA
CAGGUAGACACAAUAAGGAUUGACAGAUUGAGAGCUCUUGAUUUUGUGGGUGGUGGUGCA
UGGCCGUUUUAGUUGGUGGAGUGAUUGUCUGCUUAAUGCAUAACGAACGAGCCUUAACCU
CUAAAUAGUGCGCUAAUGAUUUCUUAGAGGACUAUCGAUCAAGGGAAGUUUGAGGAAUAA
CAGGUCUGUGAUGCCCUUAGACGUUCUGGGCGACGCGCGCAGUCACAUCGGAGCCAGCGA
GUACUUGCCGAGCCGGGAAAUCUGUGAACUCCGUCGUGCUGGGGAUAGAGCAUUGUAUUG
UUGC
[69] Candida_glabrata
GAUGAUUCAUAAUAACUUUUCGAAUGCAUGGCGAUGUUCAUUAAAUUCUGCCCUAUCAAC
UUUGAUGGUAGGAUAGUGGCCUACCAUGGUUUAACGGGUAACGGGAUAAGGGUUCGAUUC
CGGAGAGGGACCUGAGAAACGGCUACCACAUCCAAGGAGGCAGCAGGCGCGCAAAUUACC
AACAACAGGGAGUAGUGACAAUAAAUAACAUACAGGCAUUUCUUGUAAUUGGAAUGAGUC
AAUCAAUUGGGGGCAAUUCCAGCUCCAAUACGUAUAUUAAAGUUGUUGCAGUUAAAAAGC
UCGUAGUUGAAUUGGCUGGUGUCUUCGACUGUCCCUUUUACUUGAAAAAAUUAGAGUGUU
CAAUAUUAGCAUGGAAUAAUGGAAUAGGACUGGUUCUUUUUGUUGGUCUGGACAUCGAAU
GAUUAAUAGGACGGUCGGGGGCAUCAGUAUUCAAUUGUCGAGGUGAAAUUCUUGGAUUAU
UGAAGACUAACUACUGCGAAAUUUGCAAGGACGUUUUCAUUAAUCAAGAACGAAAGUUAG
GGGAUCGAAGAUGAUCGAUACCGUCGUAGUCUUAACCAUAAACUAUGCCGACUGAUCGGU
GGUUUUUACCACUCGGCACAGAGAAAUCAAGUCUUGGGUCUGGGGGAAACACGGGAACCA
CAGGUAGACACAAUAAGGAUUGACAGAUUGAGAGCUCUUGAUUUUGUGGGUGGUGGUGCA
UGGCCGUUUUAGUUGGUGGAGUGAUUGUCUGCUUAAUGCAUAACGAACGAGCCUUAACCU
CUAAAUAGUGGGCUAAUGGCUUCUUAGAGGACUAUCGGUCAAGGGAAGUUUGAGGAAUAA
CAGGUCUGUGAUGCCCUUAGACGUUCUGGGCGACGCGCGCUACACUGACGGAGCCAGCGA
GUCCUUGCCGAGACUGGUAAUCUGUGAACUCCGUCGUGCUGGGGAUAGAGCAUUGUAUUA
UUGC
[70] Candida_intermedia
GAUGCUUCAUAAUAACUUUUCGAAUGCAGGGCGAUGUUCAUUAAAUUCUGCCCUAUCAAC
UUUGAUGGUAGGAUAGAGGCCUACCAUGGUUUAACGGGUAACGGGAUUAGGGUUCGGUUC
CGGAGAGGGACCUGAGAAACGGCUACCACAUCCAAGGAGGCAGCAGGCGCGCAAAUUACC
AACAACGGGGAGUAGUGACAAUAAAUAACAUGCAGGCUUUUCUUGUAAUUGGAAUGAGUC
AAUCAA-UGGGGGCAAUUCCAGCUCCAAGACGUAUAUUAAAGUUGUUGCAGUUAAAAAGC
UCGUAGUUGAAUUGGAGGCGGUCUUGUACUGUGCCUAUUACUUGAGUAAAUGAGAGUGUU
CAAUGUUAGCAUGGAAUAAUAGAAUAGGACUGGUUCUUUUUGUUGGUCUGGACAUCGAAU
GAUUAAUAGGACGGUCGGGGGCAUCAGUAUUCAGUUGUCGAGGUGAAAUUCUUGGAUUAU
UGAAGACUAACUACUGCGAAAUUUGCAAGGACGUUUUCAUUAAUCAAGAACGAAAGUUAG
GGGAUCGAAGAUGAUCGAUACCGUCGUAGUCUUAACCAUAAACUAUGCCGACUGAUCGGC
GGUUAUUACCGCUCGGCACAGAGAAAUCAAGUCUUGGGUCUGGGGGAAACACGGGAACCA
CAGGUAGACACAAUAAGGAUUGACAGAUUGAGAGCUCUUGAUUUUGUGGGUGGUGGUGCA
UGGCCGUUUUAGUUGGUGGAGUGAUUGUCUGCUUAAUGCAUAACGAACGAGCCUUAACCU
CUAAAUAGGGCGUUAUUGACUUCUUAGGGGACUAUUGAUGAAGGGAAGUUUGAGGAAUAA
CAGGUCUGUGAUGCCCUUAGACGUUCUGGGCGACGCGCGCUACACUGACGGAGCCAGCGA
GUUCUUGCCGAGACGGGAAAUCUGAGAACUCCGUCGUGCUGGGGAUAGAGCAUUGCAUUU
UUGC
[71] Candida_ishiwadae
GAUGAUUCAUAAUAACUUUUCGAAUGCAUGGCGAUGUUCAUUAAAUUCUGCCCUAUCAAC
UUUGAUGGUAGGAUAGUGGCCUACCAUGGUUUAACGGGUAACGGGAUAAGGGUUCGAUUC
CGGAGAGGGACCUGAGAAACGGCUACCACAUCCAAGGAGGCAGCAGGCGCGC-AAUUACC
AACAUCAGGGAGUAGUGACAAUAAAUAACAUACAGGCAUUUCUUGUAAUUGGAAUGAGUC
AAUCAAUUGGGGGCAAUUCCAGCUCCAAUACGUAUAUUAAAGUUGUUGCAGUUAAAAAGC
UCGUAGUUGAAUUGGCUGUUGUCUAUGACUGUACCUGUUACUUGAAAAAAUUAGAGUGUU
CAAUAUUAGCAUGGAAUAAUAGAAUAGGACUGGUUCUUUUUGUUGGUCUGGACAUCGAAU
GAUUAAUAGGACGGUCGGGGGCAUCAGUAUUCAAUUGUCGAGGUGAAAUUCUUGGAUUAU
UGAAGACUAACUACUGCGAAAUUUGCAAGGACGUUUUCAUUAAUCAAGAACGAAAGUUAG
GGGAUCGAAGAUGAUCGAUACCGUCGUAGUCUUAACCAUAAACUAUGCCGACUGAUCGGU
GGUUUUUACCACUCGGCACAGAGAAAUCAAGUCUUUGGUCUGGGGGAAACACGGGAACCA
CAGGUAGACACAAUAAGGAUUGACAGAUUGAGAGCUCUUGAUUUUGUGGGUGGUGGUGCA
UGGCCGUUUUAGUUGGUGGAGUGAUUGUCUGCUUAAUGCAUAACGAACGAGCCUUAACCU
CUAAAUAGCAGACUAUUGUCUUCUUAGAGGACUAUCUAUCAAGGGAAGUUUGAGGAAUAA
CAGGUCUGUGAUGCCCUUAGACGUUCUGGGCGACGCGCGCUACACUGACGGAGCCAGCGA
GUUCUUACCGAGAUGGGUAAUCUGUGAACUCCGUCGUGCUGGGGAUAGAGCAUUGUAUUA
UUGC
[72] Candida_karawaiewii
GAUGAUUCAUAAUAACUUUUCGAAUGCAUGGCGAUGUUCAUUAAAUUCUGCCCUAUCAAC
UUUGAUGGUAGGAUAGUGGCCUACCAUGGUUUAACGGGUAACGGGAUAAGGGUUCGAUUC
CGGAGAGGGACCUGAGAAACGGCUACCACAUCCAAGGAGGCAGCAGGCGCGCAAAUUACC
AACAUCAGGGAGUAGUGACAAUAAAUACCUUACAGGCAUAUCUUGUAAUUGGAAUGAGUC
AAUCAAUUGGGGGCAAUUCCAGCUCCAAUACGUAUAUUAAAGUUGUUGCAGUUAAAAAGC
UCGUAGUUGAAUUGGCUGUUGUCUAUGACUGUCCCUUUUACUUGAAAAAAUUAGAGUGUU
CAAUAUUAGCAUGGAAUAAUAGAAUAGGACUGGUUCUUUUUGUUGGUCUGGACAUCGAAU
GAUUAAUAGGACGGUCGGGGGCAUCAGUAUUCAAUUGUCGAGGUGAAAUUCUUGGAUUAU
UGAAGACUAACUGCUGCGAAAUUUGCAAGGACGUUUUCAUUAAUCAAGAACGAAAGUUAG
GGGAUCGAAGAUGAUCGAUACCGUCGUAGUCUUAACCAUAAACUAUGCCGACUGAUCGGU
GGUUUUUACCACUCGGCACAGAGAAAUCAAGUCUUGGGUCUGGGGGAAACACGGGAACCA
CAGGUAGACACAAUAAGGAUUGACAGAUUGAGAGCUCUUGAUUUUGUGGGUGGUGGUGCA
UGGCCGUUUUAGUUGGUGGAGUGAUUGUCUGCUUAAUGCAUAACGAACGAGCCUUAACCU
CUAAAUAGCAGACUAUUGUCUUCUUAGAGGACUAUCUAUCAAGGGAAGUUUGAGGAAUAA
CAGGUCUGUGAUGCCCUUAGACGUUCUGGGCGACGCGCGCUACACUGACGGAGCCAGCGA
GUUCUUACCGAGAUGGGUAAUCUGUGAACUCCGUCGUGCUGGGGAUAGAGCAUUGUAUUA
UUGC
[73] Candida_lusitaniae
GAUGAUUCAUAAUAACUUGUCGAAUGCAGGGCGAUGUUCAUUAAAUUCUGCCCUAUCAAC
UUUGAUGGUAGGAUAGAGGCCUACCAUGGUUUAACGGGUAACGGGAUUAGGGUUCGGUUC
CGGAGAGGGACCUGAGAAACGGCUACCACAUCCAAGGAGGCAGCAGGCGCGCAAAUUACC
AACAACGGGGAGUAGUGACAAUAAAUAACAUGCAGGCUUUUCUUGUAAUUGGAAUGAGUC
AAUCAAUUGGGGGCAAUUCCAGCUCCAAGACGUAUAUUAAAGUUGUUGCAGUUAAAAAGC
UCGUAGUUGAAUUGGGCGCGGUCUACGACUGUGGCUGUUACUUGAGUAAAUGAGAGUGUU
CAAUGUUAGCAUGGAAUAAUAGAAUAGGACUGGUUCUUUUUGUUGGUCUGGACAUCGAAU
GAUUAAUAGGACGGUCGGGGGCAUCAGUAUUCAGUUGUCGAGGUGAAAUUCUUGGAUUAC
UGAAGACUAACUACUGCGAAAUUUGCAAGGACGUUUUCAUUAAUCAAGAACGAAAGUUAG
GGGAUCGAAGAUGAUCGAUACCGUCGUAGUCUUAACCAUAAACUAUGCCGACUGAUCGGC
GGUUAUUACCGCUCGGCACAGAGAAAUCAAGUCUUGGGUCUGGGGGAAACACGGGAACCA
CAGGUAGACACAAUAAGGAUUGACAGAUUGAGAGCUCUUGAUUUUGUGGGUGGUGGUGCA
UGGCCGUUUUAGUUGGUGGAGUGAUUGUCUGCUUAAUGCAUAACGAACGAGCCUUAACCU
CUAAAUAGCGCGCUACUGCCUUCUUAGGGGACUAUUGAUGAAGGGAAGUUUGAGGAAUAA
CAGGUCUGUGAUGCCCUUAGACGUUCUGGGCGACGCGCGCUACACUGACGGAGCCAGCGA
GUUCUUGCCGAGACGGGAAAUCUGGGAACUCCGUCGUGCUGGGGAUAGAGCAUUGCAUUA
UUGC
[74] Candida_maltosa
GAUGAUUCAUAAUAACUUUUCGAAUGCAUGGCGAUGUUCAUUAAAUUCUGCCCUAUCAAC
UUUGAUGGUAGGAUAGUGGCCUACCAUGGUUUAACGGGUAACGGGAUAAGGGUUCGAUUC
CGGAGAGGGACCUGAGAAACGGCUACCACAUCCAAGGAGGCAGCAGGCGCGCAAAUUACC
AAGAACGGGGAGUAGUGACAAUAAAUAACAUACAGGCUUUUCUUGUAAUUGGAAUGAGUC
AAUCAAUUGGGGG-AAUUCCAGCUCCAAAACGUAUAUUAAAGUUAUUGCAGUUAAAAAGC
GCGUAGUUGAAUUGGCUGUUGUAUUAUACUGUCCCUUUUACUUGAAAAAAUUAGUGUGUU
CAAUAUUAGCAUGUAAUAAUAGAAUAGGACUGGUUCUUUUUGUUUGUCUGGACAUCGAAU
GAUUAAUAGGACGGUCGGGGGUAUCAGUAUUCAGUUGUCGAGGUGAAAUUCUUGGAUUAC
UGAAGACUAACUACUGCGAAAUUUACAAGGACGUUUUCAUUAAUCAAGAACGAAAGUUAG
GGGAUCGAAGAUGAUCGAUACCGUCGUAGUCUUAACCAUAAACUAUGCCGACUGAUCGGU
GGUUUCUACCAAUCGGCACAGAGAAAUCAAGUCUUGGGUCUGGGGGAAACUCGGGAACCA
CAGGUAGACACAAUAAGGAUUGACAGAUUGAGAGCUCUUGAUUUUGUGGGUGGUGGUGCA
UGGCCGUUUUAGUUGGUGGAGUGAUUGUCUGCUUAAUGCAUAACGAACGAGCCUUAACCU
CUAAAUAGUGCGCUAAUGACUUCUUAGAGGACUAUCGAUCAAGGGAAGUUUGAGGAAUAA
CAGGUCUGUGAUGCCCUUAGACGUUCUGGGCGACGCGCGCUACACUGACGGAGCCAGCGA
GUACUUGCCGAGACGGGAAAUCUGUGAACUCCGUCGUGCUGGGGAUAGAGCAUUGUAUUU
UUGC
[75] Candida_guilliermondii
GAUGAUUCAUAAUAACUUUUCGAAUGCAUGGCGAUGUUCAUUAAAUUCUGCCCUAUCAAC
UUUGAUGGUAGGAUAGUGGCCUACCAUGGUUUAACGGGUAACGGGAUAAGGGUUCGAUUC
CGGAGAGGGACCUGAGAAACGGCUACCACAUCCAAGGAGGCAGCAGGCGCGCAAAUUACC
AACAACGGGGAGUAGUGACAAUACAUAACAUACAGGCUUUUCUUGUAAUUGGAAUGAGUC
AAUCAAUUGGGGGCAAUUCCAGCUCCAAUACGUAUAUUAAAGUUGUUGCAGUUAAAAAGC
UCGUAGUUGAAUUGGCUGUUGUGUUGCACUGUCCCUUUUACUUGAAAAAAUUAGAGUGUU
CAAUAUUAGCAUGGAAUAAUAGAAUAGGACUGGUUCUUUUUGUUGGUCUGGACAUCGAAU
GAUUAAUAGGACGGUCGGGGGCAUCAGUAUUCAGUUGUCGAGGUGAAAUUCUUAGAUUAC
UGAAGACUAACUACUGCGAAAUUUGCAAGGACGUUUUCAUUAAUCAAGAACGAAAGUUAG
GGGAUCGAAGAUGAUCGAUACCGUCGUAGUCUUAACCAUAAACUAUGCCGACUGAUCGGU
GGUUUKUACCACUCGGCACAGAGAAAUCAAGUC-UGGG-C-GGGGGAAACACGGGAACCA
CAGGUAGACACAAUAAGGAUUGACAGAUUGAGAGCUCUUGAUUUUGUGGGUGGUGGUGCA
UGGCCGUUUUAGUUGGUGGAGUGAUUGUCUGCUUAAUGCAUAACGAACGAGCCUUAACCU
CUAAAUAGUGCGCUAUUGACUUCUUAGAGGACUAUCGAUCAAGGGAAGUUUGAGGAAUAA
CAGGUCUGUGAUGCCCUUAGACGUUCUGGGCGACGCGCGCUACACUGACGGAGCCAGCGA
GUACUUGCCGAGACGGGAAAUCUGUGAACUCCGUCGUGCUGGGGAUAGAGCAUUGUAUUA
UUGC
[76] Candida_populina
GAUGAUUCAUAAUAACUUUUCGAAUGCAUGGCGAUGUUCAUUAAAUUCUGCCCUAUCAAC
UUUGAUGGUAGGAUAGUGGCCUACCAUGGUUUAACGGGUAACGGGAUAAGGGUUCGAUUC
CGGAGAGGGACCUGAGAAACGGCUACCACAUCCAAGGAGGCAGCAGGCGCGCAAAUUACC
AACAUCAGGGAGUAGUGACAAUAAAUAACAUACAGGCAUUUCUUGUAAUUGGAAUGAGUC
AAUAAUUGGGGGGCAAUUCCAGCUCCAAUACGUAUAUUAAAGUUGUUGCAGUUAAAAAGC
UCGUAGUUGAAUUGGCUGUUGUGUAGUACUGUCCCUUUUACUUGAAAAAAUUAGAGUGUU
CAAUAUUAGCAUGGAAUAAUAGAAUAGGACUGGUUCUUUUUGUUGGUCUGGACAUCGAAU
GAUUAAUAGGACGGUCGGGGGCAUCAGUAUUCAAUUGUCGAGGUGAAAUUCUUGGAUUAU
UGAGGACUAACUACUGCGAAAUUUGCAAGGACGUUUUCAUUAAUCAAGAACGAAAGUUAG
GGGAUCGAAGAUGCUUGAUACCGUCGUAGUCUUAACCAUAAACUAUGCCGACUGAUCGGU
GGUUUUUACCACUCGGCACAGAGAAAUCAAGUCUUGGGUCUGGGGGAAACACGGGAACCA
CAGGUAGACACAAUAAGGAUUGACAGAUUGAGAGCUCUUGAUUUUGUGGGUGGUGGUGCA
UGGCCGUUUUAGUUGGUGGAGUGAUUGUCUGCUUAAUGCAUAACGAACGAGCCUUAACCU
CUAAAUAGCAGACUAUUGUCUUCUUAGAGGACUAUCUAUCAAGGGAAGUUUGAGGAAUAA
CAGGUCUGUGAUGCCCUUAGACGUUCUGGGCGACGCGCGCUACACUGACGGAGCCAGCGA
GUUCUUACCGAGAUGGGUAAUCUGUGAACUCCGUCGUGCUGGGGAUAGAGCAUUGUAUUA
UUGC
[77] Candida_rhagii
GAUGAUUCAUAAUAACUUUUCGAACGAUGGGCGGUGUUCAUUAAAUUCUGCCCUAUCAAC
UUUGAUGGUAGGAUAGUGGCCUACCAUGGUUUAACGGGUAACGGGAUAAGGGUUCGAUUC
CGGAGAGGGACCUGAGAAACGGCUACCACAUCCAAGGAGGCAGCAGGCGCGCAAAUUACC
AACAACGGGGAGUAGUGACAAUAAAUAACAUACAGGCUUUUCUUGUAAUUGGAAUGAGUC
AAUCAAUUGGGGGCAAUUCCAGCUCCAAGACGUAUCUUAAAAUUGUUGCAGUUAAAAAGC
UCGUAGUUGAAUUGGUUGCUGUGUUCGACUGUCCCUUUUACUUGAAAAAAUUAGAGUGUU
CAAUAUUAGCAUGGAAUAAUAGAAUAGGACUGGUUCUUUUUGUUGGUCUGGACAUCGAAU
GAUUAAUAGGACGGUCGGGGGCAUCAGUAUUCAGCUGUCGAGGUGAAAGUCUUGGAUUCC
UGAAGACUAACUACUGCGAAAUUUGCAAGGACGUUUUCAUUAAUCAAGAACGAAAGUUAG
GGGAUCGAAGAUGAUCGAUACCGUCGUAGUCUUAACCAUAAACUAUGCCGACUGAUCGGC
AGUUAUUACUGCUCGGCACAGAGAAAUCAAGUCUUGGGUCUGGGGGAAACACGGGAACCA
CAGGUAGACACAAUAAGGAUUGACAGAUUGAGAGCUCUUGAUUUUGUGGGUGGUGGUGCA
UGGCCGUUUUAGUUGGUGGAGUGAUUGUCUGCUUAAUGCAUAACGAACGAGCCUUAACCU
CGAAAUAGUGCGCUAUUGUCUUCUUAGAGGACUAUCGAUCAAGGGAAGUUUGAGGAAUAA
CAGGUCUGUGAUGCCCUUAGACGUUCUGGGCGACGCGCGCUACACUGACGGAGCCAGCGA
GUCCUUGCCGAGACGGGAAAUCUGUGAACUCCGUCGUGCUGGGGAUAGAGCAUUGUAUUU
UUGC
[78] Candida_sequanensis
GAUGAUUCAUAAUAACUUUUCGAACGCAUGGCGGUGUUCAUUAAAUUCUGCCCUAUCAAC
UUUGAUGGUAGGAUAGUGGCCUACCAUGGUUUAACGGGUAACGGGAUAAGGGUUCGAUUC
CGGAGAGGGACCUGAGAAACGGCUACCACAUCCAAGGAGGCAGCAGGCGCGCAAAUUACC
AACAACGGGGAGUAGUGACAAUAAAUAACAUACAGGCUUUUCUUGUAAUUGGAAUGAGUC
AAUCAAUUGGGGGCAAUUCCAGCUCCAAGACGUAUCUUAAAAUUGUUGCAGUUAAAAAGC
UCGUAGUUGAAUUGGUUGCUGUAUUUAACUGUCCCUUUUACUUGAAAAAAUUAGAGUGUU
CAAUAUUAGCAUGGAAUAAUAGAAUAGGACUGGUUCUUUUUGUUGGUCUGGACAUCGAAU
GAUUAAUAGGACGGUCGGGGGCAUCAGUAUUCAGUUGUCGAGGUGAAAUUCUUGGAUUAC
UGAAGACUAACUACUGCGAAAUUUGCAAGGACGUUUUCAUUAAUCAAGAACGAAAGUUAG
GGGAUCGAAGAUGAUCGAUACCGUCGUAGUCUUAACCAUAAACUAUGCCGACUGAUCGGC
GGUUAUUACCGCUCGGCACAGAGAAAUCAAGUCUUGGGUCUGGGGGAAACACGGGAACCA
CAGGUAGACACAAUAAGGAUUGACAGAUUGAGAGCUCUUGAUUUUGUGGGUGGCGGUGCA
UGGCCGUUUUAGUUGGUGGAGUGAUUGUCUGCUUAAUGCAUAACGAACGAGCCUUAACCU
CUAAAUAGUGCGCUAUUGCCUUCUUAGAGGACUAUCGAUCAAGGGAAGUUUGAGGAAUAA
CAGGUCUGUGAUGCCCUUAGACGUUCUGGGCGACGCGCGCUACACUGACGGAGCCAGCGA
GUCCUUGCCGAGACGGGAAAUCUGUGAACUCCGUCGUGCUGGGGAUAGAGCAUUGUAUUU
UUGC
[79] Candida_tropicalis
GAUGAUUCAUAAUAACUUUUCGAAUGCAUGGCGAUGUUCAUUAAAUUCUGCCCUAUCAAC
UUUGAUGGUAGGAUAGUGGCCUACCAUGGUUUAACGGGUAACGGGAUAAGGGUUCGAUUC
CGGAGAGGGACCUGAGAAACGGCUACCACAUCCAAGGAGGCAGCAGGCGCGCAAAUUACC
AACAACGGGGAGUAGUGACAAUAAAUAACAUACAGGCUUUUCUUGUAAUUGGAAUGAGUC
AAUCAAUUGGGGGCAAUUCCAGCUCCAAAACGUAUAUUAAAGUUGUUGCAGUUAAAAAGC
UCGUAGUUGAAUUGGCUGUUGUAUUAUACUGUCCCUUUUACUUGAAAAAAUUAGAGUGUU
CAAUAUUAGCAUGGAAUAAUAGAAUAGGACUGGUUCUUUUUGUUGGUCUGGACAUCGAAU
GAUUAAUAGGACGGUCGGGGGUAUCAGUAUUCAGUUGUCGAGGUGAAAUUCUUGGAUUAC
UGAAUACUAACUACUGCGAAAUUUACAAGGACGUUUUCAUUAAUCAAGAACGAAAGUUAG
GGGAUCGAAGAUGAUCGAUACCGUCGUAGUCUUAACCAUAAACUAUGCCGACUGAUCGGU
GGUUUUUACCAAUCGGCACAGAGAAAUCAAGUCUUGGGUCUGGGGGAAACACGGGAACCA
CAGGUAGACACAAUAAGGAUUGACAGAUUGAGAGCUCUUGAUUUUGUGGGUGGUGGUGCA
UGGCCGUUUUAGUUGGUGGAGUGAUUGUCUGCUUAAUGCAUAACGAACGAGCCUUAACCU
CUAAAUAGUGCGCUAAUGACUUCUUAGAGGACUAUCGAUCAAGGGAAGUUUGAGGAAUAA
CAGGUCUGUGAUGCCCUUAGACGUUCUGGGCGACGCGCGCUACACUGACGGAGCCAGCGA
GUACUUGCCGAGACGGGAAAUCUGUGAACUCCGUCGUGCUGGGGAUAGAGCAUUGUAUUG
UUGC
[80] Candida_viswanathii
GAUGAUUCAUAAUAACUUUUCGAAUGCAUGGCGAUGUUCAUUAAAUUCUGCCCUAUCAAC
UUUGAUGGUAGGAUAGUGGCCUACCAUGGUUUAACGGGUAACGGGAUAAGGGUUCGAUUC
CGGAGAGGGACCUGAGAAACGGCUACCACAUCCAAGGAGGCAGCAGGCGCGCAAAUUACC
AACAACGGGGAGUAGUGACAAUAAAUAACAUACAGGCUUUUCUUGUAAUUGGAAUGAGUC
AAUCAAUUGGGGGCAAUUCCAGCUCCAAAACGUAUAUUAAAGUUGUUGCAGUUAAAAAGC
UCGUAGUUGAAUUGGCUGUUGUCUUUGACUGUCCCUUUUACUUGAAAAAAUUAGAGUGUU
CAAUAUUAGCAUGGAAUAAUAGAAUAGGACUGGUUCUUUUUGUUGGUCUGGACAUCGAAU
GAUUAAUAGGACGGUCGGGGGUAUCAGUAUUCAGUUGUCGAGGUGAAAUUCUUGGAUUAC
UGAAGACUAACUACUGCGAAAUUUACAAGGACGUUUUCAUUAAUCAAGAACGAAAGUUAG
GGGAUCGAAGAUGAUCGAUACCGUCGUAGUCUUAACCAUAAACUAUGCCGACUGAUCGGU
GGUUUUUACCAAUCGGCACAGAGAAAUCAAGUCUUGGGUCUGGGGGAAACACGGGAACCA
CAGGUAGACACAAUAAGGAUUGACAGAUUGAGAGCUCUUGAUUUUGUGGGUGGUGGUGCA
UGGCCGUUUUAGUUGGUGGAGUGAUUGUCUGCUUAAUGCAUAACGAACGAGCCUUAACCU
CUAAAUAGUGCGCUAAUGACUUCUUAGAGGACUAUCGAUCAAGGGAAGUUUGAGGAAUAA
CAGGUCUGUGAUGCCCUUAGACGUUCUGGGCGACGCGCGCUACACUGACGGAGCCAGCGA
GUACUUGCCGAGACGGGAAAUCUGUGAACUCCGUCGUGCUGGGGAUAGAGCAUUGUAUUU
UUGC
[81] Candida_parapsilosis
GAUGAUUCAUAAUAACUUUUCGAAUGCAUGGCGAUGUUCAUUAAAUUCUGCCCUAUCAAC
UUUGAUGGUAGGAUAGUGGCCUACCAUGGUUUAACGGGUAACGGGAUAAGGGUUCGAUUC
CGGAGAGGGACCUGAGAAACGGCUACCACAUCCAAGGAGGCAGCAGGCGCGCAAAUUACC
AACAACGGGGAGUAGUGACAAUAAAUAACAUACAGGCUUUUCUUGUAAUUGGAAUGAGUC
AAUCAAUUGGGGGCAAUUCCAGCUCCAAAACGUAUAUUAAAGUUGUUGCAGUUAAAAAGC
UCGUAGUUGAAUUGGCUGCUGUCUUUGACUGUCCCUUUUACUUGAAAAAAUUAGAGUGUU
CAAUAUUAGCAUGGAAUAAUAGAAUAGGACUGGUUCUUUUUGUUGGUCUGGACAUCGAAU
GAUUAAUAGGACGGUCGGGGGUAUCAGUAUUCAGUAGUCGAGGCGAAAUUCUUGGAUUAC
UGAAGACUAACUACUGCGAAAUUUACAAGGACGUUUUCAUUAAUCAAGAACGAAAGUUAG
GGGAUCGAAGAUGAUCGAUACCGUCGUAGUCUUAACCAUAAACUAUGCCGACUGAUCGGU
GGUUUUUACCAAUCGGCACAGAGAAAUCAAGUCUUGGGUCUGGGGGAAACACGGGAACCA
CAGGUAGACACAAUAAGGAUUGACAGAUUGAGAGCUCUUGAUUUUGUGGGUGGUGGUGCA
UGGCCGUUUUAGUUGGUGGAGUGAUUGUCUGCUUAAUGCAUAACGAACGAGCCUUAACCU
CUAAAUAGUGCGCUAAUGACUUCUUAGAGGACUAUCGAUCAAGGGAAGUUUGAGGAAUAA
CAGGUCUGUGAUGCCCUUAGACGUUCUGGGCGACGCGCGCUACACUGACGGAGCCAGCGA
GUACUUGCCGAGACGGGAAAUCUGUGAACUCCGUCGUGCUGGGGAUAGAGCAUUGUAUUA
UUGC
[82] Citeromyces_matritensis
GAUGAUUCAUAAUAACUUUUCGAAUGCAUGGCGAUGUUCAUUAAAUUCUGCCCUAUCAAC
UUUGAUGGUAGGAUAGUGGCCUACCAUGGUUUAACGGGUAACGGGAUUAGGGUUCGAUUC
CGGAGAGGGACCUUAGAAACGGCUACCACAUCCAAGGAGGCAGCAGGCGCGCAAAUUACC
AACAACAGGGAGUAGUGACAAUACAUAACAUACAGGCUUUUCUUGUAAUUGGAAUGAGUC
AAUCAAUUGGGGGCAAUUCCAGCUCCAAUACGUAUAUUAAAGUUGUUGCAGUUAAAAAGC
UCGUAGUUGAAUUGGCUGUUGUGUUGCACUGUCCCUUUUACCUGAGAAAAUUAGAGUGUU
CAAUGUUAGCAUGGAAUAAUAGAAUAGGACUGGUUCUUUUUGUUGGUCUGGACAUCGAAU
GAUUAAUAGGACGGUCGGGGGCAUCAGUAUUCAGUUGUCGAGGUGAAAUUCUUGGAUUAC
UGAAGACUAACUACUGCGAAAUUUGCAAGGACGUUUUCAUUAAUCAAGAACGAAAGUUAG
GGGAUCGAAGAUGAUCGAUACCGUCGUAGUCUUAACCAUAAACUAUGCCGACUGAUCGGU
GGUUUUUACCACUCGGCACAGAGAAAUCAAGUCUUGGGUCUGGGGGAAACACGGGAACCA
CAGGUAGACACAAUAAGGAUUGACAGAUUGAGAGCUCUUGAUUUUGUGGGUGGUGGUGCA
UGGCCGUUUUAGUUGGUGGAGUGAUUGUCUGCUU-AUGCAUAACGAACGAGCCUUAACCU
CUAAAUAGUGCACUAUUGUCUUCUUAGAGGACUAUCUAUCAAGGGAAGUUUGAGGAAUAA
CAGGUCUGUGAUGCCCUUAGACGUUCUGGGCGACGCGCGCUACACUGACGGAGCCAACGA
GUACUUGCCGAGACGGGUAAUCUGUUAACUCCGUCGUGCUGGGGAUAGAGCAUUGUAUUA
UUGC
[83] Cryptococcus_neoformans
GGUGAAUCAUAAUAACUUCUCGAAUGCAUGGCGAUGUUCAUUAAAUACUGCCCUAUCAAC
UUUGAUGGUAGGAUAGAGGCCUACCAUGGUAUAACGGGUAACGGGAUUAGGGUUCGAUUC
CGGAGAGGGACCUGAGAAACGGCUACCACAUCCAAGGAGGCAGCAGGCGCGCAAAUUACC
AACAACGGGGAGUAGUGACAAUAAAUAACAUACAGGCUUUCCUUGUAAUUGGAAUGAGUC
AAUCAACUGGGGGCAAUUCCAGCUCCAGUACGUAUAUUAAAGUUGUUGCAGUUAAAAAGC
UCGUAGUCGAAUCAGUUGCGGUUCAGAACUGUCCAUUUUACCUGAAAAAAUUAGAGUGUU
CAACAUUAGCAUGGAAUAAUAGAAUAGGACCGGUUCUUUUUGUUGGUCUGGAUGCCGAAU
GAUUAAUAGGACGGUCGGGGGCAUUGGUAUUCCGUUGCUGAGGUGAAAUUCUUAGAUUAC
GGAAGACCAACAACUGCGAAAUUUGCAAGGACGUUUUCAUUGAUCAAGAACGAAGGUUAG
GGGAUCAAAAACGAUUGAUACCGUUGUAGUCUUAACAGUAAACGAUGCCGACUGAUCGGC
CGUCUCUACGGGUCGGCACAGAGAAAUCAAGUCUUGGGUCUGGGGGAAACACGGGAACCA
CAGGUAGACAUAGUGAGGAUUGACAGAUUGAUAGCUCUUGAUUCUAUGGGUGGUGGUGCA
UGGCCGUUUUAGUUGGUGGAGUGAUUGUCUGGUUAAUCCAUAACGAACGAGCCUUAACCU
CUAAAUAGUCAGCCGUUGUCUUCUUAGAGGACUGUCGGUCUAGGGAAGUUUGAGGAAUAA
CAGGUCUGUGAUGCCCUUAGAUGUUCUGGGCGACGCGCGCUACACUGACUGAGCCAGCGA
GUCCUUGCCGAGACGGGUAAUCUGUGAACUCAGUCGUGCUGGGGAUAGAGCAUUGCAUUA
UUGC
[84] Cryptococcus_dimennae
GGUGAUUCAUAAUAACUUCUCGAAUGCAUGGCGAUGUUCAUUAAAUACUGCCCUAUCAAC
UUUGAUGGUAGGAUAGAGGCCUACCAUGGUAUAACGGGUAACGGGAUUAGGGUUCGAUUC
CGGAGAGGGACCUGAGAAACGGCUACCACAUCCAAGGAGGCAGCAGGCGCGCAAAUUACC
AACAACGGGGAGUAGUGACAAUAAAUAACAUACAGGCUAUUCUUGUAAUUGGAAUGAGUC
AAUCAACUGGGGGCAAUUCCAGCUCCAGUACGUAUAUUAAAGUUGUUGCAGUUAAAACGC
UCGUAGUCGAAUCGGCUGCGGUGUAGUACUGUCCAUUUUACCUGAGAAAAUUAGAGUGUU
CAACAUUAGCAUGGAAUAAUAGAAUAGGACCGGUUCUUUUUGUUGGUCUGAGUGCCGAAU
GAUUAAUAGGACGGUCGGGGGCAUUAGUAUUCCGUUGCUGAGGUGAAAUUCUUAGAUUAC
GGAAGACUAACAACUGCGAAAUUUGCAAGGACGUUUUCAUUGAUCAAGAACGAAGGUCAG
GGGAUCAAAAACGAUUGAUACCGUUGUAGUCUUGACAGUAAACUAUGCCGACUGAUCGGC
CCUCUUGACGGCUCGGCACAGAGAAAUCAAGUCUUGGGUCUGGGGGAAACACGGGAACCA
CAGGUAGACAUAGUGAGGAUUGACAGAUUGAUAGCUCUUGAUUCUAUGGGUGGUGGUGCA
UGGCCGUUUUAGUUGGUGGAGUGAUUGUCUGGUUAAUCCAUAACGAACGAGCCUUAACCU
CUAAAUAGUCAGCCGUUGGCUUCUUAGAGGACUGUCGGUUUAGGGAAGUUUGAGGAAUAA
CAGGUCUGUGAUGCCCUUAGAUGUUCUGGGCGACGCGCGCUACACUGACUGAGCCAGCGA
GUUCUUGCCGAGACGGGUAAUCUGUGAACUCAGUCGUGCUGGGGAUAGAGCAUUGCAUUA
UUGC
[85] Cryptococcus_podzolicus
GGUGAAUCAUGAUAACUUCUCGAAUGCAUGGCGAUGUUCAUUAAAUACUGCCCUAUCAAC
UUUGAUGGUAGGAUAGAGGCCUACCAUGGUAUAACGGGUAACGGGAUUAGGGUUCGAUUC
CGGAGAGGGACCUGAGAAACGGCUACCACAUCCAAGGAGGCAGCAGGCGCGCAAAUUACC
AACAACGGGGAGUAGUGACAAUAAAUAACAUACAGGCUAUUCUUGUAAUUGGAAUGAGUC
AAUCAACUGGGGGCAAUUCCAGCUCCAGUACGUAUAUUAAAGUUGUUGCAGUUAAAAAGC
UCGUAGUCGAAUCGGUUGCGGUGUAGUACUGUCCAUUUUACUUGAGAAAAUUAGAGUGUU
CAACAUUAGCAUGGAAUAAUAGAAUAGGACCGGUUCUUUUUGUUGGUCUGGAUGCCGAAU
GAUUAAUAGGACGGUCGGGGGCAUUAGUAUUCCGUUGCUGAGGUGAAAUUCUUAGAUUAC
GGAAGACUAACUUCUGCGAAAUUUGCAAGGACGUUUUCAUUGAUCAAGAACGAAGGUUAG
GGGAUCAAAAACGAUUGAUACCGUUGUAGUCUUAACAGUAAACUAUGCCGACUGAUCGGC
CGUCCUUACGGAUCGGCACAGAGAAAUCAAGUCUUGGGUCUGGGGGAAACACGGGAACCA
CAGGUAGACAUAGUGAGGAUUGACAGAUUGAUAGCUCUUGAUUCUAUGGGUGGUGGUGCA
UGGCCGUUUUAGUUGGUGGAGUGAUUGUCUGGUUAAUCCAUAACGAACGAGCCUUAACCU
CUAAAUAGCCAGCCGUUGGCUUCUUAGAGGACUAACGGUCUAGGGAAGUUUGAGGAAUAA
CAGGUCUGUGAUGCCCUUAGAUGUUCUGGGCGACGCGCGCUACACUGACUGAGCCAGCGA
GUUCUUGCCGAGAUGGGUAAUCUGUGAACUCAGUCGUGCUGGGGAUAGAGCAUUGCAUUA
UUGC
[86] Debaromyces_hansenii
GAUGAUUCAUAAUAACUUUUCGAAUGCAUGGCGAUGUUCAUUAAAUUCUGCCCUAUCAAC
UUUGAUGGUAGGAUAGUGGCCUACCAUGGUUUAACGGGUAACGGGAUAAGGGUUGGAUUC
CGGAGAGGGACCUGAGAAACGGCUACCACAUCCAAGGAGGCAGCAGGCGCGCAAAUUACC
AACAACGGGGAGUAGUGACAAUAAAUAACAUACAGGCUUUUCUUGUAAUUGGAAUGAGUC
AAUCAAUUGGGGGCAAUUCCAGCUCCAAUACGUAUAUUAAAGUUGUUGCAGUUAAAAAGC
UCGUAGUUGAAUUGGCUGUUGUGUUGCACUGUCCCUUUUACUUGAAAAAAUUAGAGUGUU
CAAUAUUAGCAUGGAAUAAUAGAAUAGGACUGGUUCUUUUUGUUGGUCUGGACAUCGAAU
GAUUAAUAGGACGGUCGGGGGCAUCAGUAUUCAGUUGUCGAGGUGAAAUUCUUGGAUUCC
UGAAGACUAACUACUGCGAAAUUUGCAAGGACGUUUUCAUUAAUCAAGAACGAAAGUUAG
GGGAUCGAAGAUGAUCGAUACCGUCGUAGUCUUAACCAUAAACUAUGCCGACUGAUCGGU
GGUUUUUACCACUCGGCACAGAGAAAUCAAGUCUUGGGUCUGGGGGAAACACGGGAACCA
CAGGUAGACACAAUAAGGAUUGACAGAUUGAGAGCUCUUGAUUUUGUGGGUGGUGGUGCA
UGGCCGUUUUAGUUGGUGGAGUGAUUGUCUGCUUAAUGCAUAACGAACGAGCCUUAACCU
CUAAAUAGUGCGCUAUUGACUUCUUAGAGGACUAUCGAUCAAGGGAAGUUUGAGGAAUAA
CAGGUCUGUGAUGCCCUUAGACGUUCUGGGCGACGCGCGCUACACUGACGGAGCCAACGA
GUACUUGCCGAGACGGGAAAUCUGUGAACUCCGUCGUGCUGGGGAUAGAGCAUUGUAUUA
UUGC
[87] Holleya_sinecauda
GAUGAUUCAUAAUAACUUUUCGAAUGCAUGGCGAUGUUCAUUAAAUUCUGCCCUAUCAAC
UUUGAUGGUAGGAUAGUGGCCUACCAUGGUUUAACGGGUAACGGGAUAAGGGUUCGAUUC
CGGAGAGGGACCUGAGAAACGGCUACCACAUCCAAGGAGGCAGCAGGCGCGCAAAUUACC
AACAUCAGGGAGUAGUGACAAUAAAUAACAUACAGGCAUUUCUUGUAAUUGGAAUGAGUC
AAUCAAUUGGGGGCAAUUCCAGCUCCAAUACGUAUAUUAAAGUUGUUGCAGUUAAAAAGC
UCGUAGUUGAAUUGGUUGUUGUCUUCGACGGUCCCUUUUACUUGAAAAAAUUAGAGUGUU
CAAUAUUAGCAUGGAAUAAUAGAAUAGGACUGGUUCUUUUUGUUGGUCUGGACAUCGAAU
GAUUAAUAGGACGGUCGGGGGCAUCAGUAUUCAAUUGUCGAGGUGAAAUUCUUGGAUUAU
UGAAGACUAACUACUGCGAAAUUUGCAAGGACGUUUUCAUUAAUCAAGAACGAAAGUUAG
GGGAUCGAAGAUGAUCGAUACCGUCGUAGUCUUAACCAUAAACUAUGCCGACUGAUCGGU
GGUUUCUACCACUCGGCACAGAGAAAUCAAGUCUUGGGUCUGGGGGAAACACGGGAACCA
CAGGUAGACACAAUAAGGAUUGACAGAUUGAGAGCUCUUGAUUUUGUGGGCGGUGGUGCA
UGGCCGUUUUAGUUGGUGGAGUGAUUGUCUGCUUAAUGCAUAACGAACGAGCCUUAACCU
CUAAAUAGGCUGCUAAUGGCUUCUUAGAGGACUAUCGGUCAAGGGAAGUUUGAGGAAUAA
CAGGUCUGUGAUGCCCUUAGACGUUCUGGGCGACGCGCGCUACACUGACGGAGCCAGCGA
GCUCUUGCCGAGACUGGGAAUCUGUGAACUCCGUCGUGCUGGGGAUAGAGCAUUGCAUUA
UUGC
[88] Kluyveromyces_africanus
GAUGAUUCAUAAUAACUUUUCGAAUGCAUGGCGAUGUUCAUUAAAUUCUGCCCUAUCAAC
UUUGAUGGUAGGAUAGUGGCCUACCAUGGUUUAACGGGUAACGGGAUAAGGGUUCGAUUC
CGGAGAGGGACCUGAGAAACGGCUACCACAUCCAAGGAGGCAGCAGGCGCGCAAAUUACC
AACAACAGGGAGUAGUGACAAUAAAUAACAUACAGGCAUUUCUUGUAAUUGGAAUGAGUC
AAUCAAUUGGGGGCAAUUCCAGCUCCAAUACGUAUAUUAAAGUUGUUGCAGUUAAAAAGC
UCGUAGUUGAAUUGGUUGUUGUCUUCGACUGUCCUUUUUACUUGAAAAAAUUAGAGUGUU
CAAUAUUAGCAUGGAAUAAUAGAAUAGGACUGGUUCUUUUUGUUGGUCUGGACAUCGAAU
GAUUAAUAGGACGGUCGGGGGCAUCAGUAUUCAAUUGUCGAGGUGAAAUUCUUGGAUUAU
UGAAGACUAACUACUGCGAAAUUUGCAAGGACGUUUUCAUUAAUCAAGAACGAAAGUUAG
GGGAUCGAAGAUGAUCGAUACCGUCGUAGUCUUAACCAUAAACUAUGCCGACUGAUCGGU
GGUUUUUACCACUCGGCACAGAGAAAUCAAGUCUUGGGUCUGGGGGAAACACGGGAACCA
CAGGUAGACACAAUAAGGAUUGACAGAUUGAGAGCUCUUGAUUUUGUGGGUGGUGGUGCA
UGGCCGUUUUAGUUGGUGGAGUGAUUGUCUGCUUAAUGCAUAACGAACGAGCCUUAACCU
CUAAAUAGUAGGCUA-UGGCUUCUUAGAGGACUAUCGGUCAAGGGAAGUUUGAGGAAUAA
CAGGUCUGUGAUGCCCUUAGACGUUCUGGGCGACGCGCGCUACACUGACGGAGCCAGCGA
GUCCUUGCCGAGACUGGUAAUCUGUGAACUCCGUCGUGCUGGGGAUAGAGCAUUGUAUUA
UUGC
[89] Kluyveromyces_delphensis
GAUGAUUCAUAAUAACUUUUCGAAUGCAUGGCGAUGUUCAUUAAAUUCUGCCCUAUCAAC
UUUGAUGGUAGGAUAGUGGCCUACCAUGGUUUAACGGGUAACGGGAUAAGGGUUCGAUUC
CGGAGAGGGACCUGAGAAACGGCUACCACAUCCAAGGAGGCAGCAGGCGCGCAAAUUACC
AACAACAGGGAGUAGUGACAAUAAAUAACAUACAGGCAUUUCUUGUAAUUGGAAUGAGUC
AAUCAAUUGGGGGCAAUUCCAGCUCCAAUACGUAUAUUAAAGUUGUUGCAGUUAAAAAGC
UCGUAGUUGAAUUGGCUGGUGUCUUCGACUGUCCCUUUUACUUGAAAAAAUUAGAGUGUU
CAAUAUUAGCAUGGAAUAAUGGAAUAGGACUGGUUCUUUUUGUUGGUCUGGACAUCGAAU
GAUUAAUAGGACGGUCGGGGGCAUCAGUAUUC-AUU--CGAGGUGAAAUUCUUGGAUUAU
UGAAGACUAACUACUGCGAAAUUUGCAAGGACGUUUUCAUUAAUCAAGAACGAAAGUUAG
GGGAUCGAAGAUGAUCGAUACCGUCGUAGUCUUAACCAUAAACUAUGCCGACUGAUCGGU
GGUUUUUACCACUCGGCACAGAGAAAUCAAGUCUUGGGUCUGGGGGAAACACGGGAACCA
CAGGUAGACACAAUAAGGAUUGACAGAUUGAGAGCUCUUGAUUUUGUGGGUGGUGGUGCA
UGGCCGUUUUAGUUGGUGGAGUGAUUGUCUGCUUAAUGCAUAACGAACGAGCCUUAACCU
CUAAAUAGUGGGCUAAUGGCUUCUUAGAGGACUAUCGGUCAAGGGAAGUUUGAGGAAUAA
CAGGUCUGUGAUGCCCUUAGACGUUCUGGGCGACGCGCGCUACACUGACGGAGCCAGCGA
GUCCUUGCCGAGACUGGUAAUCUGUGAACUCCGUCGUGCUGGGGAUAGAGCAUUGUAUUA
UUGC
[90] Kluyveromyces_marxianus
GAUGAUUCAUAAUAACUUUUCGAAUGCAUGGCGAUGUUCAUUAAAUUCUGCCCUAUCAAC
UUUGAUGGUAGGAUAGUGGCCUACCAUGGUUUAACGGGUAACGGGAUAAGGGUUCGAUUC
CGGAGAGGGACCUGAGAAACGGCUACCACAUCCAAGGAGGCAGCAGGCGCGCAAAUUACC
AACAUCAGGGAGUAGUGACAAUAAAUAACAUACAGGCAUUUCUUGUAAUUGGAAUGAGUC
AAUCAACUGGGGGCAAUUCCAGCUCCAGUACGUAUAUUAAAGUUGUUGCAGUUAAAAAGC
UCGUAGUUGAAUUGGUUGUUGUCUUCGACUGUCCCUUUUACUUGAAAAAAUUAGAGUGUU
CAAUAUUAGCAUGGAAUAAUGGAAUAGGACUGGUUCUUUUUGUUGGUCUGGACAUCGAAU
GAUUAAUAGGACGGUCGGGGGCAUCAGUAUUCAAUUGUCGAGGUGAAAUUCUUGGAUUAU
UGAAGACUAACUACUGCGAAAUUUGCAAGGACGUUUUCAUUAAUCAAGAACGAAAGUUAG
GGGAUCGAAGAUGAUCGAUACCGUCGUAGUCUUAACCAUAAACUAUGCCGACUGAUCGGU
GGUUUUCACCACUCGGCACAGAGAAAUCAAGUCUUGGGUCUGGGGGAAACACGGGAACCA
CAGGUAGACACAAUAAGGAUUGACAGAUUGAGAGCUCUUGAUUUUGUGGGUGGUGGUGCA
UGGCCGUUUUAGUUGGUGGAGUGAUUGUCUGCUUAAUGCAUAACGAACGAGCCUUAACCU
CAAAUAGGGUUCUGGCUCACUUCUUAGAGGACUAUCGGUCAAGGGAAGUUUGAGGAAUAA
CAGGUCUGUGAUGCCCUUAGACGUUCUGGGCGACGCGCGCUACACUGACGGAGCCAGCGA
GUACUUGCCGAGACGGGUAAUCUGUGAACUCCGUCGUGCUGGGGAUAGAGCAUUGUAUUA
UUGC
[91] Kluyveromyces_thermotolerans
GAUGAUUCAUAAUAACUUUUCGAAUGCAUGGCGAUGUUCAUUAAAUUCUGCCCUAUCAAC
UUUGAUGGUAGGAUAGUGGCCUACCAUGGUUUAACGGGUAACGGGAUAAGGGUUCGAUUC
CGGAGAGGGACCUGAGAAACGGCUACCACAUCCAAGGAGGCAGCAGGCGCGCAAAUUACC
AACAUCAGGGAGUAGUGACAAUAUGUAACAUACAGGCAUUUCUUGUAAUUGGAAUGAGUC
AAUCAAUUGGGGGCAAUUCCAGCUCCAGUACGUAUAUUAAAGUUGUUGCAGUUAAAAAGC
UCGUAGUUGAAUUGGUUGCUGUCUUUUGUACUCCCUUUUACUUGAAAAAAUUAGAGUGUU
CAAUAUUAGCAUGGAAUAAU-GAAUAGGACUGGUUCUUUUUGUUGGUCUGGACAUCGAAU
GAUUAAUAGGACGGUCGGGGGCAUCAGUAUUC-G--G-CGAGGUGAAAUUCUUGGAUUAU
UGAAGACUAACUACUGCGAAAUUUGCAAGGACGUUUUCAUUAAUCAAGAACGAAAGUUAG
GGGAUCGAAGAUGAUCGAUACCGUCGUAGUCUUAACCAUAAACUAUGCCGACUGAUCGGU
GGUUUUUACCACUCGGCACAGAGAAAUCAAGUCUUGGGUCUGGGGGAAACACGGGAACCA
CAGGUAGACACAAUAAGGAUUGACAGAUUGAGAGCUCUUGAUUUUGUGGGUGGUGGUGCA
UGGCCGUUUUAGUUGGUGGAGUGAUUGUCUGCUUAAUGCAUAACGAACGAGCCUUAACCU
CUAAAUAGUGCGCUGACGUCUUCUUAGAGGACUAUCGGUCAAGGGAAGUUUGAGGAAUAA
CAGGUCUGUGAUGCCCUUAGACGUUCUGGGCGACGCGCGCUACACUGACGGAGCCAGCGA
GUACUUGCCGAGACGGGUAAACUGUGAACUCCGUCGUGCUGGGGAUAGAGCAUUGUAUUA
UUGC
[92] Kluyveromyces_waltii
GAUGAUUCAUAAUAACUUUUCGAAUGCAUGGCGAUGUUCAUUAAAUUCUGCCCUAUCAAC
UUUGAUGGUAGGAUAGUGGCCUACCAUGGUUUAACGGGUAACGGGAUAAGGGUUCGAUUC
CGGAGAGGGACCUGAGAAACGGCUACCACAUCCAAGGAGGCAGCAGGCGCGCAAAUUACC
AACAUCAGGGAGUAGUGACAAUAAAUAACAUACAGGCAUUUCUUGUAAUUGGAAUGAGUC
AAUCAAUUGGGGGCAAUUCCAGCUCCAGUACGUAUAUUAAAGUUGUUGCAGUUAAAAAGC
UCGUAGUUGAAUUGGUUGCUGUCUUCGACUGUCCCUUUUACUUGAAAAAAUUAGAGUGUU
CAAUAUUAGCAUGGAAUAAUAGAAUAGGACUGGUUCUUUUUGUUGGUCUGGACAUCGAAU
GAUUAAUAGGACGGUCGGGGGCAUCAGUAUUCAG--G-CGAGGUGAAAUUCUUGGAUUAU
UGAAGACUAACUACUGCGAAAUUUGCAAGGACGUUUUCAUUAAUCAAGAACGAAAGUUAG
GGGAUCGAAGAUGAUCGAUACCGUCGUAGUCUUAACCAUAAACUAUGCCGACUGAUCGGU
GGUUUUUACCACUCGGCACAGAGAAAUCAAGUCUUGGGUCUGGGGGAAACACGGGAACCA
CAGGUAGACACAAUAAGGAUUGACAGAUUGAGAGCUCUUGAUUUUGUGGGUGGUGGUGCA
UGGCCGUUUUAGUUGGUGGAGUGAUUGUCUGCUUAAUGCAUAACGAACGAGCCUUAACCU
CUAAAUAGUGCGCUGACGUCUUCUUAGAGGACUAUCGGUCAAGGGAAGUUUGAGGAAUAA
CAGGUCUGUGAUGCCCUUAGACGUUCUGGGCGACGCGCGCUACACUGACGGAGCCAGCGA
GUACUUGCCGAGACGGGUAAACUGUGAACUCCGUCGUGCUGGGGAUAGAGCAUUGUAUUA
UUGC
[93] Kluyveromyces_lactis
GAUGAUUCAUAAUAACUUUUCGAAUGCAUGGCGAUGUUCAUUAAAUUCUGCCCUAUCAAC
UUUGAUGGUAGGAUAGUGGCCUACCAUGGUUUAACGGGUAACGGGAUAAGGGUUCGAUUC
CGGAGAGGGACCUGAGAAACGGCUACCACAUCCAAGGAGGCAGCAGGCGCGCAAAUUACC
AACAUCAGGGAGUAGUGACAAUAAAUAACAUACAGGCAUUUCUUGUAAUUGGAAUGAGUC
AAUCAACUGGGGGCAAUUCCAGCUCCAGUACGUAUAUUAAAGUUGUUGCAGUUAAAAAGC
UCGUAGUUGAAUUGGUUGUUGUCUUCGACUGUCCCUUUUACUUGAAAAAAUUAGAGUGUU
CAAUAUUAGCAUGGAAUAAUGGAAUAGGACUGGUUCUUUUUGUUGGUCUGGACAUCGAAU
GAUUAAUAGGACGGUCGGGGGCAUCAGUAUUCAAUUGUCGAGGUGAAAUUCUUGGAUUAU
UGAAGACUAACUACUGCGAAAUUUGCAAGGACGUUUUCAUUAAUCAAGAACGAAAGUUAG
GGGAUCGAAGAUGAUCGAUACCGUCGUAGUCUUAACCAUAAACUAUGCCGACUGAUCGGU
GGUUUUCACCACUCGGCACAGAGAAAUCAAGUCUUGGGUCUGGGGGAAACACGGGAACCA
CAGGUAGACACAAUAAGGAUUGACAGAUUGAGAGCUCUUGAUUUUGUGGGUGGUGGUGCA
UGGCCGUUUUAGUUGGUGGAGUGAUUGUCUGCUUAAUGCAUAACGAACGAGCCUUAACCU
CUAAAUAGGGUGCUGACGUCUUCUUAGAGGACUAUCGGUCAAGGGAAGUUUGAGGAAUAA
CAGGUCUGUGAUGCCCUUAGACGUUCUGGGCGACGCGCGCUACACUGACGGAGCCAGCGA
GUACUUGCCGAGACGCGUAAUCUGUGACCUCCGUCGUGCUGGGGAUAGAGCAUUGUAUUA
UUGC
[94] Pichia_anomala
GAUGAUUCAUAAUAACUUUUCGAAUGCAUGGCGAUGUUCAUUAAAUUCUGCCCUAUCAAC
UUUGAUGGUAGGAUAGUGGCCUACCAUGGUUUAACGGGUAACGGGAUAAGGGUUCGAUUC
CGGAGAGGGACCUGAGAAACGGCUACCACAUCCAAGGAGGCAGCAGGCGCGCAAAUUACC
AACAUCAGGGAGUAGUGACAAUAAAUAACAUACAGGCAUUUCUUGUAAUUGGAAUGAGUC
AAUCAAUUGGGGGCAAUUCCAGCUCCAAUACGUAUAUUAAAGUUGUUGCAGUUAAAAAGC
UCGUAGUUGAAUUGGCUGUCGUCUUCGACUGUCCCUUUUACUUGAAAAAAUUAGAGUGUU
CAAUAUUAGCAUGGAAUAAUAGAAUAGGACUGGUUCUUUUUGUUGGUCUGGACAUCGAAU
GAUUAAUAGGACGGUCGGGGGCAUCAGUAUUCAAUUGUCGAGGUGAAAUUCUUGGAUUAU
UGAAGACUAACUACUGCGAAAUUUGCAAGGACGUUUUCAUUAAUCAAGAACGAAAGUUAG
GGGAUCGAAGAUGAUCGAUACCGUCGUAGUCUUAACCAUAAACUAUGCCGACUG-UCGGU
GGUUUUUACCACUCGGCACAGAGAAAUCAAGUCUUGGGUCUGGGGGAAACACGGGAACCA
CAGGUAGACACAAUAAGGAUUGACAGAUUGAGAGCUCUUGAUUUUGUGGGUGGUGGUGCA
UGGCCGUUUUAGUUGGUGGAGUGAUUGUCUGCUUAAUGCAUAACGAACGAGCCUUAACCU
CUAAAUAGUGCAUUAUUGUCUUCUUAGAGGACUAUCGAUCAAGGGAAGUUUGAGGAAUAA
CAGGUCUGUGAUGCCCUUAGACGUUCUGGGCGACGCGCGCUACACUGACGGAGCCAGCGA
GUACUUGCCGAGACGGGUAAUCUGUGAACUCCGUCGUGCUGGGGAUAGAGCAUUGCAUUA
UUGC
[95] Pichia_methanolica
GAUGAUUCAUAAUAACUUUUCGAAGUCAUGGAGCUGUUCAUUAAAUUCUGCCCUAUCAAC
UUUGAUGGUAGGAUAGUGGCCUACCAUGGUUUCACGGGUAACGGGAUAAGGGUUCGAUUC
CGGAGAGGGACCUGAGAAACGGCUACCACAUCCAAGGAGGCAGCAGGCGCGCAAAUUACC
AACAACAGGGAGUAGUGACAAUAUAUAACAUACAGGCUUUUCUUGUAAUUGGAAUGAGUC
AAUCAAUUGGGGGCAAUUCCAGCUCCAAUACGUAUAUUAAAGUUGUUGCAGUUAAAAAGC
UCGUAGUUGAAUUGGCUGUUGUUUUCAACUGUCCCUUUUACUUGAAAAAAUUAGAGUGUU
CAAUAUUAGCAUGGAAUAAUAGAAUAGGACUGGCUCUUUUUGUUGGUCUGGACAUCGAAU
GAUUAAUAGGACGGUCGGGGGCAUCAGUAUUCAGUUGUCGAGGUGAAAUUCUUGGAUUAC
UGAAGACUAACUACUGCGAAAUUUGCAAGGACGUUUUCAUUAAUCAAGAACGAAAGUUAG
GGGAUCGAAGAUGAUCGAUACCGUCGUAGUCUUAACCAUAAACUAUGCCGACUGAUCGGU
GGUUUUUACCACUCGGCACAGAGAAAUCAAGUUUUGGGUCUGGGGGAAACACGGGAACCA
CAGGUAGACACAAUAAGGAUUGACAGAUUGAGAGCUCUUGAUUUUGUGGGUGGUGGUGCA
UGGCCGUUUUAGUUGGUGGAGUGAUUGUCUGCUUAAUGCAUAACGAACGAGCCUUAACCU
CUAAAUAGUACAUUAGUGGCUUCUUAGAGGACUAUCGGUCAAGGGAAGUUUGAGGAAUAA
CAGGUCUGUGAUGCCCUUAGACGUUCUGGGCGACGCGCGCUACACUGACGGAGCCAACGA
GUACUUGCCGAAACGGGUAAUCUGUGAACUCCGUCGUGCUGGGGAUAGAGCAUUGCAUUA
UUGC
[96] Pneumocystis_carinii
GGUGAUUCAUGAUAACUUCGCGAAUGCAUGGCGAUGUUCAUUAAAUUCUGCCCUAUCAAC
UUUGAUGGUAGGAUAGAGGCCUACCAUGGUUUGACGGGUAACGGGAUAAGGGUUCUAUUC
CGGAGAGGGACCUGAGAAACGGCUACCACAUCCAAGGAGGCAGCAGGCGCGCAAAUUACC
AACAACGGGGAGUAGUGACAAUAAAUAACAUACAGGCUUUUCUUGUAAUUGGAAUGAGUC
AAUCAAUUGGGGGCAAUUCCAGCUCCAAUACGUAUAUUAAAGUUGCUGCAGUUAAAAAGC
UCGUAGUUGAAUAGGAUGUUGUCUAUGACUGUCCAUUUUACUUGAGAAAAUUAGAGUGUU
CAACAUUAGCAUGGAAUAAUAAAAUAGGACUGGUUCUUUUCGUUGGUCUGGACAUUGAAU
GAUUAAUAGGACAGUUGGGGGCAUUAGUAUUCAAUUGUCGAGGUGAAAUUCUUAGAUUAU
UGAAGACUAACUACUGCGAAAUUUGCAAGGAUGUUUUCAUUAAUCAAGAACGAAAGUUAG
GGGAUCGAAGACGAUCGAUACCGUCGUAGUCUUAACCAUAAACUAUGCCGACUGAUCGGC
GGUUUUUACCGCUCGGCACAGAGAAAUCAAGUCUUGGGUCCGGGGGAAACACGGGAACCA
CAGGUAGACAUAGUAAGGAUUGACAGAUUGAGAGCUCUUGAUUCUAUGGGUGGUGGUGCA
UGGCCGUUUUAGUUGGUGAAGUGAUUGUCUGCUUAAUGCAUAACGAACGAGCCUUAACCU
CUAAAUAGCCAAUUAUUGGCUUCUUAGAGGACUGUUGGUGAAAGGAAGUUUGAGGAAUAA
CAGGUCUGUGAUGCCCUUAGAUGUUCUGGGCGACGCGCGCUACACUGACAGAGCCAGCAA
GUUCUUGCCGAAACGGGUAAUCUGUGAACUCUGUCGUGAUGGGGAUAGAGCAUUGCAUUA
UUGC
[97] Saccharomyces_bayanus
GAUGAUUCAUAAUAACUUUUCGAAUGCAUGGCGAUGUUCAUUAAAUUCUGCCCUAUCAAC
UUUGAUGGUAGGAUAGUGGCCUACCAUGGUUUAACGGGUAACGGGAUAAGGGUUCGAUUC
CGGAGAGGGACCUGAGAAACGGCUACCACAUCCAAGGAGGCAGCAGGCGCGCAAAUUACC
AACAUCAGGGAGUAGUGACAAUAAAUAACAUACAGGCAUUUCUUGUAAUUGGAAUGAGUC
AAUCAAUUGGGGGCAAUUCCAGCUCCAAUACGUAUAUUAAAGUUGUUGCAGUUAAAAAGC
UCGUAGUUGAAUUGGCCGUUGUCUUCGACUGUCCCUUUUACUUGAAAAAAUUAGAGUGUU
CAAUAUUAGCAUGGAAUAAUAGAAUAGGACUGGUUCUUUUUGUUGGUCUGGACAUCGAAU
GAUUAAUAGGACGGUCGGGGGCAUCAGUAUUCAAUUGUCGAGGUGAAAUUCUUGGAUUAU
UGAAGACUAACUACUGCGAAAUUUGCAAGGACGUUUUCAUUAAUCAAGAACGAAAGUUAG
GGGAUCGAAGAUGAUCGAUACCGUCGUAGUCUUAACCAUAAACUAUGCCGACUGAUCGGU
GGUUUUUACCACUCGGCACAGAGAAAUCAAGUCUUGGGUCUGGGGGAAACACGGGAACCA
CAGGUAGACACAAUAAGGAUUGACAGAUUGAGAGCUCUUGAUUUUGUGGGUGGUGGUGCA
UGGCCGUUUUAGUUGGUGGAGUGAUUGUCUGCUUAAUGCAUAACGAACGAGCCUUAACCU
CUAAAUAGUGGGCUAAUGACUUCUUAGAGGACUAUCGGUCAAGGGAAGUUUGAGGAAUAA
CAGGUCUGUGAUGCCCUUAGACGUUCUGGGCGACGCGCGCUACACUGACGGAGCCAACGA
GUCCUUGCCGAGACUGGUAAUCUGUGAACUCCGUCGUGCUGGGGAUAGAGCAUUGUAUUA
UUGC
[98] Saccharomyces_dairensis
GAUGAUUCAUAAUAACUUUUCGAAUGCAUGGCGAUGUUCAUUAAAUUCUGCCCUAUCAAC
UUUGAUGGUAGGAUAGUGGCCUACCAUGGUUUAACGGGUAACGGGAUAAGGGUUCGAUUC
CGGAGAGGGACCUGAGAAACGGCUACCACAUCCAAGGAGGCAGCAGGCGCGCAAAUUACC
AACAACAGGGAGUAGUGACAAUAAAUAACAUACAGGCUUUUCUUGUAAUUGGAAUGAGUC
AAUCAAUUGGGGGCAAUUCCAGCUCCAAUACGUAUAUUAAAGUUGUUGCAGUUAAAAAGC
UCGUAGUUGAAUUGGCUGUUGUUUUCAACUGUCCCUUUUACUUGAAAAAAUUAUAGUGUU
CAAUAUUAGCAUGGAAUAAUGGAAUAGGACUGGUUCUUUUUGUUGGUCUGGACAUCGAAU
GAUUAAUAGGACGGUCGGGGGCAUCAGUAUUCAAUUGUCGAGGUGAAAUUCUUGGAUUAU
UGAAGACUAACUACUGCGAAAUUUGCAAGGACGUUUUCAUUAAUCAAGAACGAAAGUUAG
GGGAUCGAAGAUGAUCGAUACCGUCGUAGUCUUAACCAUAAACUAUGCCGACUGAUCGGU
GGUUUUUACCACUCGGCACAGAGAAAUCAAGUCUUGGGUCUGGGGGAAACACGGGAACCA
CAGGUAGACACAAUAAGGAUUGACAGAUUGAGAGCUCUUGAUUUUGUGGGUGGUGGUGCA
UGGCCGUUUUAGUUGGUGGAGUGAUUGUCUGCUUAAUGCAUAACGAACGAGCCUUAACCU
CUAAAUAGUGGGCUAAUGUCUUCUUAGAGGACUAUCGAUCAAGGGAAGUUUGAGGAAUAA
CAGGUCUGUGAUGCCCUUAGACGUUCUGGGCGACGCGCGCUACACUGACGGAGCCAGCGA
GUCCUAGCCGAGACUGGUAAUCUGUGAACUCCGUCGUGCUGGGGAUAGAGCUUUGUAUUU
UUGC
[99] Saccharomyces_kluyveri
GAUGAUUCAUAAUAACUUUUCGAAUGCAUGGCGAUGUUCAUUAAAUUCUGCCCUAUCAAC
UUUGAUGGUAGGAUAGUGGCCUACCAUGGUUUAACGGGUAACGGGAUAAGGGUUCGAUUC
CGGAGAGGGACCUGAGAAACGGCUACCACAUCCAAGGAGGCAGCAGGCGCGCAAAUUACC
AACAACAGGGAGUAGUGACAAUAAAUAACAUACAGGCAUUUCUUGUAAUUGGAAUGAGUC
AAUCAAUUGGGGGCAAUUCCAGCUCCAGUACGUAUAUUAAAGUUGUUGCAGUUAAAAAGC
UCGUAGUUGAAUUGGUUGUUGUCUUCGACUGUCCCUUUUACUUGAAAAAAUUAGAGUGUU
CAAUAUUAGCAUGGAAUAAUAGAAUAGGACUGGUUCUUUUUGUUGGUCUGGACAUCGAAU
GAUUAAUAGGACGGUCGGGGGCAUCAGUAUUCAAUUGUCGAGGUGAAAUUCUUGGAUUAU
UGAAGACUAACUACUGCGAAAUUUGCAAGGACGUUUUCAUUAAUCAAGAACGAAAGUUAG
GGGAUCGAAGAUGAUCGAUACCGUCGUAGUCUUAACCAUAAACUAUGCCGACUGAUCGGU
GGUUUUUACCACUCGGCACAGAGAAAUCAAGUCUUGGGUCUGGGGGAAACACGGGAACCA
CAGGUAGACACAAUAAGGAUUGACAGAUUGAGAGCUCUUGAUUUUGUGGGUGGUGGUGCA
UGGCCGUUUUAGUUGGUGGAGUGAUUGUCUGCUUAAUGCAUAACGAACGAGCCUUAACCU
CUAAAUAGUGCGCUGACGUCUUCUUAGAGGACUAUCGGUCAAGGGAAGUUUGAGGAAUAA
CAGGUCUGUGAUGCCCUUAGACGUUCUGGGCGACGCGCGCUACACUGACGGAGCCAGCGA
GUCCUUGCCGAGACGGGUAAUCUGUGAACUCCGUCGUGCUGGGGAUAGAGCAUUGUAUUA
UUGC
[100] Saccharomyces_rosinii
GAUGAUUCAUAAUAACUUUUCGAAUGCAUGGCGAUGUUCAUUAAAUUCUGCCCUAUCAAC
UUUGAUGGUAGGAUAGUGGCCUACCAUGGUUUAACGGGUAACGGGAUAAGGGUUCGAUUC
CGGAGAGGGACCUGAGAAACGGCUACCACAUCCAAGGAGGCAGCAGGCGCGCAAAUUACC
AACAACAGGGAGUAGUGACAAUAAAUAACAUACAGGCAUUUCUUGUAAUUGGAAUGAGUC
AAUCAAUUGGGGGCAAUUCCAGCUCCAAUACGUAUAUUAAAGUUGUUGCAGUUAAAAAGC
UCGUAGUUGAAUUGGUUUUUGUCUUCGACUGUCCUUUUUACUUGAAAAAAUUAGAGUGUU
CAAUAUUAGCAUGGAAUAAUAGAAUAGGACUGGUUCUUUUUGUUGGUCUGGACAUCGAAU
GAUUAAUAGGACGGUCGGGGGCAUCAGUAUUCAAUUGUCGAGGUGAAAUUCUUGGAUUAU
UGAAGACUAACUACUGCGAAAUUUGCAAGGACGUUUUCAUUAAUCAAGAACGAAAGUUAG
GGGAUCGAAGAUGAUCGAUACCGUCGUAGUCUUAACCAUAAACUAUGCCGACUGAUCGGU
GGUUUUUACCACUCGGCACAGAGAAAUCAAGUCUUGGGUCUGGGGGAAACACGGGAACCA
CAGGUAGACACAAUAAGGAUUGACAGAUUGAGAGCUCUUGAUUUUGUGGGUGGUGGUGCA
UGGCCGUUUUAGUUGGUGGAGUGAUUGUCUGCUUAAUGCAUAACGAACGAGCCUUAACCU
CUAAAUAGUAGGCUAAUGUCUUCUUAGAGGACUAUCGGUCAAGGGAAGUUUGAGGAAUAA
CAGGUCUGUGAUGCCCUUAGACGUUCUGGGCGACGCGCGCUACACUGACGGAGCCAGCGA
GUCCUUGCCGAGACUGGUAAUCUGUGAACUCCGUCGUGCUGGGGAUAGAGCAUUGUAUUA
UUGC
[101] Saccharomyces_transvaalensis
GAUGAUUCAUAAUAACUUUUCGAAUGCAUGGCGAUGUUCAUUAAAUUCUGCCCUAUCAAC
UUUGAUGGUAGGAUAGUGGCCUACCAUGGUUUAACGGGUAACGGGAUAAGGGUUCGAUUC
CGGAGAGGGACCUGAGAAACGGCUACCACAUCCAAGGAGGCAGCAGGCGCGCAAAUUACC
AACAACAGGGAGUAGUGACAAUAAAUAACAUACAGGCUUUUCUUGUAAUUGGAAUGAGUC
AAUCAAUUGGGGGCAAUUCCAGCUCCAAUACGUAUAUUAAAGUUGUUGCAGUUAAAAAGC
UCGUAGUUGAAUUGGCUGUUGUCUCCCUACUUCCCUUUUACUUGAAAAAAUUAGAGUGUU
CAAUAUUAGCAUGGAAUAAUGGAAUAGGACUGGUUCUUUUUGUUGGUCUGGACAUCGAAU
GAUUAAUAGGACGGUCGGGGGCAUCAGUAUUCAAUUGUCGAGGUGAAAUUCUUGGAUUAU
UGAAGACUAACUACUGCGAAAUUUGCAAGGACGUUUUCAUUAAUCAAGAACGAAAGUUAG
GGGAUCGAAGAUGAUCGAUACCGUCGUAGUCUUAACCAUAAACUAUGCCGACUGAUCGGU
GGUUUUUACCACUCGGCACAGAGAAAUCAAGUCUUGGGUCUGGGGGAAACACGGGAACCA
CAGGUAGACACAAUAAGGAUUGACAGAUUGAGAGCUCUUGAUUUUGUGGGUGGUGGUGCA
UGGCCGUUUUAGUUGGUGGAGUGAUUGUCUGCUUAAUGCAUAACGAACGAGCCUUAACCU
CUAAAUAGUAGGCUAAUGUCUUCUUAGAGGACUAUCGAUCAAGGGAAGUUUGAGGAAUAA
CAGGUCUGUGAUGCCCUUAGACGUUCUGGGCGACGCGCGCUACACUGACGGAGCCAGCGA
GUCCUUGCCGAGACUGGUAAUCUGUGAACUCCGUCGUGCUGGGGAUAGAGCAUUGUAUUA
UUGC
[102] Saccharomycopsis_capsularis
GAUGAUUCAUAAUAACUUUUCGAAUGCAUGGCGAUGUUCAUUAAAUUCUGCCCUAUCAAC
UUUGAUGGUAGGAUAGUGGCCUACCAUGGUUUAACGGGUAACGGGAUAAGGGUUCGAUUC
CGGAGAGGGACCUGAGAAACGGCUACCACAUCCAAGGAGGCAGCAGGCGCGCAAAUUACC
AACAACAGGGAGUAGUGACAAUACAUAACAUACAGGCUUUUCUUGUAAUUGGAAUGAGUC
AAUCAAUUGGGGGCAAUUCCAGCUCCAAGACGUAUAUUAAAGUUGUUGCAGUUAAAAAGC
UCGUAGUUGAUUUGGCUGCUGUGUCACACUGUCCCUAUUACUUGAAAAAAUUAGAGUGUU
CAAUAUUAGCAUGGAAUAAUGAAAUAGGACUGGUUCUUUUUGUUGGUCUGGACAUCGAAU
GAUUAAUAGGACGGUCGGGGGCAUCAGUAUUCAAUUGUCGAGGUGAAAUUCUUGGAUUAU
UGAAGACUAACUACUGCGAAAUUUGCAAGGACGUUUUCAUUAAUCAAGAACGAAAGUUAG
GGGAUCGAAGAUGAUCGAUACCGUCGUAGUCUUAACCAUAAACUAUGCCGACUGAUCGGU
GGUUUUUACCACUCGGCACAGAGAAAUCAAGUUUUGGGUCUGGGGGAAACACGGGAACCA
CAGGUAGACACAAUAAGGAUUGACAGAUUGAGAGCUCUUGAUUUUGUGGGUGGUGGUGCA
UGGCCGUUUUAGUUGGUGGAGUGAUUGUCUGCUUAAUGCAUAACGAACGAGCCUUAACCU
CUAAAUAGUACGUUAUUGACUUCUUAGAGGACUAUCGAUCAAGGGAAGUUUGAGGAAUAA
CAGGUCUGUGAUGCCCUUAGACGUUCUGGGCGACGCGCGCUACACUGACGGAGCCAACGA
GUACUUUCCGAGAAGGGUAAUCUGUGAACUCCGUCGUGCUGGGGAUAGAGCAUUGCAUUA
UUGC
[103] Saccharomycopsis_fibuligera
GGUGAUUCAUAAUAACUUCUCGAAUGCAAGGCGAUGUUCAUUAAAUUCUGCCCUAUCAAC
UUUGAUGGUAGGAUAGUGGCCUACCAUGGUUUAACGGGUAACGGGAUAAGGGUUCGAUUC
CGGAGAGGGACCUGAGAAACGGCUACCACAUCCAAGGAGGCAGCAGGCGCGCAAAUUACC
AACAACAGGGAGUAGUGACAAUAUAUAACAUGCAGGCUUAUCUUGUAAUUGGAAUGAGUC
AAUCAAUUGGGGGCAAUUCCAGCUCCAAGACGUAUAUUAAAGUUGUUGCAGUUAAAAAGC
UCGUAGUUGAAUUGGCUGCUGUGUUACACUGUCCCUAUUACUUGAAAAAAUUAGAGUGUU
CAAUAUUAGCAUGGAAUAAUGAAAUAGGACUGGUUCUUUUUGUUGGUCUGGACAUCGAAU
GAUUAAUAGGACGGUCGGGGGCAUCAGUAUUCAAUUGUCGAGGUGAAAUUCUUGGAUUAU
UGAAGACUAACUACUGCGAAAUUUGCAAGGACGUUUUCAUUAAUCAAGAACGAAAGUUAG
GGGAUCGAAGAUGAUCGAUACCGUCGUAGUCUUAACCAUAAACUAUGACGACUGAUCGGU
GGUUUUUACCACUCGGCACAGAGAAAUCAAGUUUUGGGUCUGGGGGAAACACGGGAACCA
CAGGUAGACACAAUAAGGAUUGACAGAUUGAGAGCUCUUGAUUUUGUGGGUGGUGGUGCA
UGGCCGUUUUAGUUGGUGGAGUGAUUGUCUGCUUAAUGCAUAACGAACGAGCCUUAACCU
CUAAAUAGUACGUUAGUGACUUCUUAGAGGACUAUCGGUCAAGGGAAGUUUGAGGAAUAA
CAGGUCUGUGAUGCCCUUAGACGUUCUGGGCGACGCGCGCUACACUGACGGAGCCAACGA
GUACUUUCCGAGAAGGGUAAUCUGUGAACUCCGUCGUGCUGGGGAUAGAGCAUUGCAUUA
UUGC
[104] Saccharomycodes_ludwigii
GAUGAUUCAUAAUAACUUUUCGAAUGCAUGGCGAUGUUCAUUAAAUUCUGCCCUAUCAAC
UUUGAUGGUAGGAUAGUGGCCUACCAUGGUUUAACGGGUAACGGG-UAAGGGUUCGAUUC
CG--GAGGG-C-UGAGAAACGG--ACCACAUCCAAGGAGGCAG-AGG-G-G-AAAUUACC
AACAACAGGGAGUAGUGACAAUAAAUAACAUACAGGCAUUUCUUGUAAUUGGAAUGAGUC
AAUCAAUUGGGGGCAAUUCCAGCUCCAAUACGUAUAUUAAAGUUGUUGCAGUUAAAAAGC
UCGUAGUUGAAUUGGCUGUUGUCUUCGACUGUCCCAUUUACUUGAAAAAAUUAGAGUGUU
CAAUAUUAGCAUGGAAUAAUAGAAUAGGACUGGUUCUUUUUGUUGGUCUGGACAUCGAAU
GAUUAAUAGGACGGUCGGGGGCAUCAGUAUUCAGUUGUCGAGGUGAAAUUCUUGGAUUAC
UGAAGACUAACUACUGCGAAAUUUGUAAGGACGUUUUCAUUAAUCAAGAACGAAAGUUAG
GGGAUCGAAGAUGAUCGAUACCGUCGUAGUCUUAACCAUAAACUAUGCCGACUGAUCGGU
GGUUUUUACCACUCGGCACAGAGAAAUCAAGUUUUGGGUCUGGGGGAAACACGGGAACCA
CAGGUAGACACAAUAAGGAUUGACAGAUUGAGAGCUCUUGAUUUUGUGGGUGGUGGUGCA
UGGCCGUUUUAGUUGGUGGAGUGAUUGUCUGCUUAAUGCAUAACGAACGAGCCUUAACCU
CUAAAUAGUGAGCUGUUGACUUCUUAGAGGACUAUCGGUCAAGGGAAGUUUGAGGAAUAA
CAGGUCUGUGAUGCCCUUAGACGUUCUGGGCGACGCGCGCUACACUGACGGAGCCAGCGA
GUACUUGCCGAGACGGGUAACCUGUGAACUCCGUCGUGCUGGGGAUAGAGCAUUGCAUUA
UUGC
[105] Saitoella_complicate
GGUGAUUCAUGAUAACUUUACGAAUGCAUGGCGAUGUUCAUUAAAUUCUGCCCUAUCAAC
UUUGAUGGUAGGAUAGAGGCCUACCAUGGUUUAACGGGUAACGGGAUUAGGGUUCGAUUC
CGGAGAGGGACCUGAGAAACGGCUACCACAUCCAAGGAGGCAGCAGGCGCGCAAAUUACC
AACAACGGGGAGUAGUGACAAUAAAUAACAUACAGGCUUUUCUUGUAAUUGGAAUGAGUC
AAUCAAUUGGGGGCAAUUCCAGCUCCAAUACGUAUAUUAAAGUUGUUGCAGUUAAAAAGC
UCGUAGUUGAAUUGGCUGUCGUCCAUGACUGUCCCUUUUACUUGAAAAAAUUAGAGUGUU
CAACAUUAGCAUGGAAUAAUAGAAUAGGACUGGUUCUUUUUGUUGGUCUGGACGCCGAAU
GAUUAAUAGGAUAGUUGGGGGCAUUAGUAUUGCGCUGUCGAGGUGAAAUUCUUGGAUUGC
GCAAGACUAACUUCUGCGAAAUUUGCAAGGAUGUUUUCAUUAAUCAAGAACGAAAGUUAG
GGGAUCGAAAACGAUUGAUACCGUUGUAGUCUUAACCAUAAACUAUGCCGACUGAUCGGC
GGUUUUUACCGCUCGGCACAGAGAAAUCAAGUCUUGGGUCCGGGGGAAACACGGGAACCA
CAGGUAGACAUAGUAAGGAUUGACAGAUUGAGAGCUCUUGAUUCUAUGGGUGGUGGUGCA
UGGCCGUUUUAGUUGGUGGAGUGAUUGUCUGCUUAAUGCAUAACGAACGAGCCUUAACCU
CUAAAUAGCUAGCCCUUCGCUUCUUAGAGGACUAUUGGAAAAAGGAAGUUUGAGGAAUAA
CAGGUCUGUGAUGCCCUUAGAUGUUCUGGGCGACGCGCGCUACACUGACGGAGCCAGCGA
GUUCUUGCCGGAACGGGUAAUCUGUGAACUCCGUCGUGCUGGGGAUAGAGCAUUGCAUUA
UUGC
[106] Williopsis_saturnus
GAUGAUUCAUAAUAACUUCUCGAAUGCAUGGCGAUGUUCAUUAAAUUCUGCCCUAUCAAC
UGUGAUGGUAGGAUAGUGGCCUACCAUGGUGGAACGGGUAACGGGAUAAGGGUUCGAUUC
CGGAGAGGGACCUGAGAAACGGCUACCACAUCCAAGGAGGCAGCAGGCGCGCAAAUUACC
AACAUCAGGGAGUAGUGACAAUAAAUAACAUACAGGCUUAUCUUGUAAUUGGAAUGAGUC
AAUCAAUUGGGGGCAAUUCCAGCUCCAAUACGUAUAUUAAAGUUGUUGCAGUUAAAAAGC
UCGUAGUUGAAUUGGCUGUAGUCUUCGACUGUCCCUUUUACUUGAAAAAAUUAGAGUGUU
CAAUAUUAGCAUGGAAUAAUAGAAUAGGACUGGUUCUUUUUGUUGGUCUGGACAUCGAAU
GAUUAAUAGGACGGUCGGGGGCAUCAGUAUUCAGUUGUCGAGGUGAAAUUCUUGGAUUAC
UGAAGACUAACUACUGCGAAAUUUGCAAGGACGUUUUCAUUAAUCAAGAACGAAAGUUAG
GGGAUCGAAGAUGAUCGAUACCGUCGUAGUCUUAACCAUAAACUAUGCCGACUGAUCGGU
GGUUUAUACCACUCGGCACAGAGAAAUCAAGUCUUGGGUCUGGGGGAAACACGGGAACCA
CAGGUAGACACAAUAAGGAUUGACAGAUUGAGAGCUCUUGAUUUUGUGGGUGGUGGUGCA
UGGCCGUUUUAGUUGGUGGAGUGAUUGUCUGCUUAAUGCAUAACGAACGAGCCUUAACCU
CUAAAUAGUGCACUAUUGUCUUCUUAGAGGACUAUCGAUCAAGGGAAGUUUGAGGAAUAA
CAGGUCUGUGAUGCCCUUAGACGUUCUGGGCGACGCGCGCUACACUGACGGAGCCAGCGA
GUCCUUGCCGAGACGGGUAAUCUGUGAACUCCGUCGUGCUGGGGAUAGAGCAUUGCAUUA
UUGC
[107] Zygosaccharomyces_cidri
GAUGAUUCAUAAUAACUUUUCGAAUGCAUGGCGAUGUUCAUUAAAUUCUGCCCUAUCAAC
UUUGAUGGUA-GAUAGUGGCCUACCAUGGUUUAACGGGUAACGGGAUAAGGGUUCGAUUC
CGGAGAGGGACCUGAGAAACGGCUACCACAUCCAAGGAGGCAGCAGGCGCGCAAAUUACC
AACAUCAGGGAGUAGUGACAAUAAAUAACAUACAGGCAUUUCUUGUAAUUGGAAUGAGUC
AAUCAAUUGGGGGCAAUUCCAGCUCCAAUACGUAUAUUAAAGUUGUUGCAGUUAAAAAGC
UCGUAGUUGAAUUGGCUGUUGUCUUUCUACUUCCCUUUUACUUGAAAAAAUUAGAGUGUU
CAAUAUUAGCAUGGAAUAAUAGAAUAGGACUGGUUCUUUUUGUUGGUCUGGACAUCGAAU
GAUUAAUAGGACGGUCGGGGGCAUCAGUAUUCAAUUGUCGAGGUGAAAUUCUUGGAUUAU
UGAAGACUAACUACUGCGAAAUUUGCAAGGACGUUUUCAUUAAUCAAGAACGAAAGUUAG
GGGAUCGAAGAUGAUCGAUACCGUCGUAGUCUUAACCAUAAACUAUGCCGACUGAUCGGU
GGUUUUUACCACUCGGCACAGAGAAAUCAAGUCUUGGGUCUGGGGGAAACACGGGAACCA
CAGGUAGACACAAUAAGGAUUGACAGAUUGAGAGCUCUUGAUUUUGUGGGU-GUGGUGCA
UGGCCGUUUUAGUU-GU-GAGUGAUUGUCUGCUUAAUGCAUAACGAACGAGCCUUAACCU
CUAAAUAGUGCGCUAAUGUCUUCUUAGAGGACUAUCGGUCAAGGGAAGUUUGAGGAAUAA
CAGGUCUGUGAUGCCCUUAGACGUUCUGGGCGACGCGCGCUACACUGACGGAGCCAGCGA
GUACUUGCCGAGACGGGUAAUCUGUGAACUCCGUCGUGCUGGGGAUAGAGCAUUGUAUUA
UUGC
[108] Zygosaccharomyces_fermentati
GAUGAUUCAUAAUAACUUUUCGAAUGCAUGGCGAUGUUCAUUAAAUUCUGCCCUAUCAAC
UUUGAUGGUAGGAUAGUGGCCUACCAUGGUUUAACGGGUAACGGGAUAAGGGUUCGAUUC
CGGAGAGGGACCUGAGAAACGGCUACCACAUCCAAGGAGGCAGCAGGCGCGCAAAUUACC
AACAUCAGGGAGUAGUGACAAUAAAUAACAUACAGGCAUAUCUUGUAAUUGGAAUGAGUC
AAUCAAUUGGGGGCAAUUCCAGCUCCAGUA-GUAUAUUAAAGUUGUUGCAGUUAAAAAGC
UCGUAGUUGAAUUGGUUGUUGUCUUUUGUACUCCCUUUUACUUGAAAAAAUUAGAGUGUU
CAAUAUUAGCAUGGAAUAAUAGAAUAGGACUGGUUCUUUUUGUUGGUCUGGACAUCGAAU
GAUUAAUAGGACGGUCGGGGGCAUCAGUAUUCAAUUGUCGAGGUGAAAUUCUUGGAUUAU
UGAAGACUAACUACUGCGAAAUUUGCAAGGACGUUUUCAUUAAUCAAGAACGAAAGUUAG
GGGAUCGAAGAUGAUCGAUACCGUCGUAGUCUUAACCAUAAACUAUGCCGACUGAUCGGU
GGUUUUUACCACUCGGCACAGAGAAAUCAAGUCUUGGGUCUGGGGGAAACACGGGAACCA
CAGGUAGACACAAUAAGGAUUGACAGAUUGAGAGCUCUUGAUUUUGUGGGUGGUGGUGCA
UGGCCGUUUUAGUUGGUGGAGUGAUUGUCUGCUUAAUGCAUAACGAACGAGCCUUAACCU
CUAAAUAGUGCGCUGACGUCUUCUUAGAGGACUAUCGGUCAAGGGAAGUUUGAGGAAUAA
CAGGUCUGUGAUGCCCUUAGACGUUCUGGGCGACGCGCGCUACACUGACGGAGCCAGCGA
GUACUUGCCGAGACGGGUAAUCUGUGAACUCCGUCGUGCUGGGGAUAGAGCAUUGUAUUA
UUGC
[109] Zygosaccharomyces_florentinus
GAUGAUUCAUAAUAACUUUUCGAAUGCAUGGCGAUGUUCAUUAAAUUCUGCCCUAUCAAC
UUUGAUGGUAGGAUAGUGGCCUACCAUGGUUUAACGGGUAACGGGAUAAGGGUUCGAUUC
CGGAGAGGGACCUGAGAAACGGCUACCACAUCCAAGGAGGCAGCAGGCGCGCAAAUUACC
AACAACAGGGAGUAGUGACAAUAAAUAACAUACAGGCAUAUCUUGUAAUUGGAAUGAGUC
AAUCAAUUGGGGGCAAUUCCAGCUCCAAUACGUAUAUUAAAGUUGUUGCAGUUAAAAAGC
UCGUAGUUGAAUUGGCUGUUGUCUUCGACUGUCCCUUUUACUUGAAAAAAUUAGAGUGUU
CAAUAUUAGCAUGGAAUAAUAGAAUAGGACUGGUUCUUUUUGUUGGUCUGGACAUCGAAU
GAUUAAUAGGACGGUCGGGGGCAUCAGUAUUCAAUUGUCGAGGUGAAAUUCUUGGAUUAU
UGAAGACUAACUACUGCGAAAUUUGCAAGGACGUUUUCAUUAAUCAAGAACGAAAGUUAG
GGGAUCGAAGAUGAUCGAUACCGUCGUAGUCUUAACCAUAAACUAUGCCGACUGAUCGGU
GGUUUUUACCACUCGGCACAGAGAAAUCAAGUCUUGGGUCUGGGGGAAACACGGGAACCA
CAGGUAGACACAAUAAGGAUUGACAGAUUGAGAGCUCUUGAUUUUGUGGGUGGUGGUGCA
UGGCCGUUUUAGUUGGUGGAGUGAUUGUCUGCUUAAUGCAUAACGAACGAGCCUUAACCU
CUAAAUAGUGGGCUAAUGGCUUCUUAGAGGACUAUCGGUCAAGGGAAGUUUGAGGAAUAA
CAGGUCUGUGAUGCCCUUAGACGUUCUGGGCGACGCGCGCUACACUGACGGAGCCAGCGA
GUCCUUGCCGAGACGGGUAAUCUGUGAACUCCGUCGUGCUGGGGAUAGAGCAUUGUAUUA
UUGC
[110] Zygosaccharomyces_mrakii
GAUGAUUCAUAAUAACUUUUCGAAUGCAUGGCGAUGUUCAUUAAAUUCUGCCCUAUCAAC
UUUGAUGGUA-GAUAGUGGCCUACCAUGGUUUAACGGGUAACGGGAUAAGGGUUCGAUUC
CGGAGAGGGACCUGAGAAACGGCUACCACAUCCAAGGAGGCAGCAGGCGCGCAAAUUACC
AACAACAGGGAGUAGUGACAAUAAAUAACAUACAGGCAUUUCUUGUAAUUGGAAUGAGUC
AAUCAAUUGGGGGCAAUUCCAGCUCCAAUACGUAUAUUAAAGUUGUUGCAGUUAAAAAGC
UCGUAGUUGAAUUGGCUGUUGUCUUCGACUGUCCCUUUUACUUGAAAAAAUUAGAGUGUU
CAAUAUUAGCAUGGAAUAAUAGAAUAGGACUGGUUCUUUUUGUUGGUCUGGACAU-GAAU
GAUUAAUAGGACGGUCGGGGGCAUCAGUAUUCAAUUGUCGAGGUGAAAUUCUUGGAUUAU
UGAAGACUAACUACUGCGAAAUUUGCAAGGACGUUUUCAUUAAUCAAGAACGAAAGUUAG
GGGAUCGAAGAUGAUCGAUACCGUCGUAGUCUUAACCAUAAACUAUGCCGACUGAUCGGU
GGUUUUUACCACUCGGCACAGAGAAAUCAAGUCUUGGGUCUGGGGGAAACACGGGAACCA
CAGGUAGACACAAUAAGGAUUGACAGAUUGAGAGCUCUUGAUUUUGUGGGUGGUGGUGCA
UGGCCGUUUUAGUUGGUGGAGUGAUUGUCUGCUUAAUGCAUAACGAACGAGCCUUAACCU
CUAAAUAGUGGGCUAAUGACUUCUUAGAGGACUAUCGGUCAAGGGAAGUUUGAGGAAUAA
CAGGUCUGUGAUGCCCUUAGACGUUCUGGGCGACGCGCGCUACACUGACGGAGCCAGCGA
GUCCUUGCCGAGACGGGUAAUCUGUGAACUCCGUCGUGCUGGGGAUAGAGCAUUGUAUUA
UUGC
[111] Arxula_terrestris
GGUGAUUCAUAAUAACUUUUCGAAUGCAUGGCGAUGUUCAUUAAAUUCUGCCCUAUCAAC
UUUGAUGGUAGGAUAGUGGCCUACCAUGGUUUAACGGGUAACGGGAUAAGGGUUCUAUUC
CGGAGAGGGACCUGAGAAACGGCUACCACAUCCAAGGAGGCAGCAGGCGCGCAAAUUACC
AACAACGGGGAGUAGUGACAAUAAAUAACAUACAGGCAUUUCUUGUAAUUGGAAUGAGUC
AAUCAAUUGGGGGCAAUUCCAGCUCCAAUACGUAUAUUAAAGUUGUUGCAGUUAAAAAGC
UCGUAGUUGAAUUGGCUGUCGUCCACGACUGUCCCUUUUACUUGAAAAAAUUAGAGUGUU
CAAUAUUAGCAUGGAAUAAUAGAAUAGGACUGGUUCUUUUUGUUGGUCUGGACGUCGAAU
GAUUAAUAGGACAGUCGGGGGCAUCAGUAUUCAGUUGUCGAGGUGAAAUUCUUGGAUUAC
UGAAGACUAACUACUGCGAAAUUUGCAAGGAUGUUUUCAUUAAUCAAGAACGAAAGUUAG
GGGAUCGAAGACGAUCGAUACCGUCGUAGUCUUAACCAUAAACUAUGCCGACUGAUCGGC
GGUUUUUACCGCUCGGCACAGAGAAAUCAAGUUUUGGGUCUGGGGGAAACACGGGAACCA
CAGGUAGACACAAUAAGGAUUGACAGAUUGAGAGCUCUUGAUUUUGUGGGUGGUGGUGCA
UGGCCGUUUUAGUUGGUGGAGUGAUUGUCUGCUUAAUGCAUAACGAACGAGCCUUAACCU
CUAAAUAGCUCAUUAAUGACUUCUUAGAGGACUAUCGAUCAAGGGAAGUUUGAGGAAUAA
CAGGUCUGUGAUGCCCUUAGACGUUCUGGGCGACGCGCGCUACACUGACGGAGCCAACGA
GUACUUGCCGAGAUGGGUAAUCUGUUAACUCCGUCGUGCUGGGGAUAGAGCAUUGCAUUA
UUGC
[112] Blastocladiella_emersonii
GGUGAUUCAUGCUAACUUUGCGGAUGCAUAGCGACGGUCAUUAAAUUCUGCCCUAUCAAC
UUUGACGGUAGGAUAGAGGCCUACCGUGGUGAAACGGGUAACGGGAUAAGGGUUUGAUUC
CGGAGAGGGACCUGAGAAACGGCUACCACAUCCAAGGAGGCAGCAGGCGCGCAAAUUACC
AACAACAGGGAGUAGUGACAAUAAAUAACAUGCGGGCUUUCCUCGCAAUUGGAAUGAGUC
AAUCAAUUGGGGGCAAUUCCAGCUCCAAUACGUAUAUUAAAGUUGUUGCAGUUAAAAAGC
UCGUAGUUGAAUCAGGUGCUGCGUUGCUCGGUCCCGUUUACUUGAAAAAAUUAGAGUGUU
CAAUCUUAGCAUGGAAUAAUAGAAUAGGACUGGUUCUUUUUGUUGGUCUGGACGGAGAAU
GAUUAAUAGGAUAGUUGGGGGCAUUAGUAUUUAAUUGUCGAGGUGAAAUUCUUGGAUUAG
GAAAGACUAACUUCUGCGAAAUUUGCAAGGAUGUUUUCAUUAAUCAAGAACGAAAGUUAA
GGGAUCGAAGAUGAUUGAUACCAUCGUAGUCUUAACCAUAAACGAUGCCGACCGAUCGGC
GAUGGUUACCGCCCGGCACUGAGAAAUCAAGUUUUGGGUCUGGGGGAAACACGGGAACCA
CAGGUAGACAUGGUAAGGAUUGACAGAUUGAAAGCUCUUGAUUCUAUGGGUGGUGGUGCA
UGGCCGUUUUAGUUCGUGGAUUGAUUGUCUGGUUAAUCCAUAACGAACGAGCCUUGAUCU
CUAAUUAGUUGGCUUUUGUCUUCUUAGAGAACUGCUGGUUUAAGGAAGUUUGAGGAAUAA
CAGGUCUGUGAUGCCCUUAGAUGUUCUGGGCGACGCGCGCUACACUGAUAAGGUCAGCGA
GUUCUUGCCGUGACGGGUAAUCUUUGAACCUUAUCGUGAUGGGGAUUGACCUUUGUAUUA
UCGG
[113] Chytridium_confervae
GGUGAUUCAUAGUAACUUUUCGAAUGCAUGGCGAUGUUCAUUAAAUUCUGCCCUAUCAAC
UUUGAUGGUAGGAUAGAGGCCUACCAUGGUUUAACGGGUAACGGCAUUAGGGUUCGAUUC
CGGAGAGGGACCUGAGAAACGGCUACCACAUCUAAGGAGGCAGCAGGCGCGCAAAUUACC
AACAUCAGGGAGUAGUGACAAUAAAUAACAUCCAGGCUUAUCUUGGAAUUGGAAUGAGAC
AAUCAAUUGGGGGCAAUUCCAGCUCCAAUACGUAUAUUAAAGUUGUUGCAGUUAAAUAGC
UCGUAGUUGAAUUGGCGGUUGUGAUCAACUUUCCCUUUUACUUGAAAAAAUUAGAGUGUU
UAACAUUAGCAUGGAAUAAUAGAAUAGGACUGGUUCUUUUUGUUGGUUCGAGCGAAGAAU
GAUUAAUAGGAUAGUUGGGGGCAUUUGUAUUAAAUUGUCGAGGUGAAAUUCUUGGAUUAA
UUAAGACAAACUUCUGCGAAAUUUGCAAGGAUGUUUUCAUUAAUCAAGAACGAAAGUCAG
GGGAUCGAAGAUGAUCGAUACCGUCGUAGUCCUGACCAUAAACUAUGCCGACUGAUCGGC
GGUAUUUACCGUUCGGCACAGAGAAAUCAAGUCUUGGGUCCGGGGGAAACACGGGAACCA
CAGGUAGACAUAGUAAGGAUUGACAGAUUGAGAGCUCUUGAUUCUAUGGGUGGUGGUGCA
UGGCCGUUUUAGUUGGUGGAGUGAUUGUCUGGUUAAUCCAUAACGAACGAGCCUUAAUCU
CUAAAUAGUUGAUUCUUGACUUCUUAGAGAACUAUGUAUUUACGGAAGUUUGAGGAAUAA
CAGGUCUGUGAUGCCCUUAGAUGUUCUGGGCGACGCGCGCUACACUGACAAUGGCAGCAA
GUACUUGCCGGAACGGGUAAUCUCUGAACAUUGUCGUGCUGGGGAUUGUCCCUUGCAUUA
UUGG
[114] Scutellospora_calospora
GGUGAUUCAUGAUAACUUUUCGAAUGUAUGGCGAUGAUCAUUAAAUUCUGCCCUAUCAAC
UUUGAUGGUAGGAUAGAGGCCUACCAUGGUUUAACGGGUAACGGGAUUAGGGUUCGAUUC
CGGAGAGGGACCUGAGAAACGGCUACCACAUCCAAGGAGGCAGCAGGCGCGCAAAUUACC
AACAACGGGGAGUAGUGACAAUAAAUAACAUACAGGCUUUUCUUGUAAUUGGAAUGAGUC
AAUCAAUUGGGGGCAAUUCCAGCUCCAAUACGUAUAUUAAAGUUGUUGCAGUUAAAAAGC
UCGUAGUUGAAUCGGGUUACGUGUUUCACUGCCCCCUUUACCUGAAAAAAUUAGAGUGUU
CAACAUUAGCAUGGAAUAAUAAAAUAGGACUGGUCCUUUUUGUUGGUCUGAAUACCGAAU
GAUUAAUAGGAUAGUUGGGGGCAUUAGUAUUCAAUUGUCGAGGUGAAAUUCUUGGAUUAU
UGAAGACUAACUUCUGCGAAAUUUGCAAGGAUGUUUUCAUUAAUCAAGAACGAAAGUUAG
GGGAUCGAAGACGAUCGAUACCGUCGUAGUCUUAACCAUAAACUAUGCCGACUGAUCGGC
GGUUUUUACCGUUCGGCGCAGGGAAACCAAGUGUUGGGUCCGGGGGARACACGGGAACCA
CAGGUAGACAUAGUAAGGAUUGACAGAUURAGAGCUCUUGAUUCUAUGGGUGGUGGUGCA
UGGCCGUUUUAGUUGGUGGAGUGAUUGUCUGGUUAAUCCAUAACGAACGAGCCUUAACCU
CUAAAUAGUCAGCUAUUAGCUUCUUAGAGGACUAUCGGUUUAGGGAAGUUUGAGGAAUAA
CAGGUCUGUGAUGCCCUUAGAUGUUCUGGGCGACGCGCGCUACACUGAUGAAGUCAUCGA
GUACUUUCCGGAAAGGGUAAUCUUUGAACUUCAUCGUGAUGGGGAUAGAGCAUUGCAUUA
UUGC
[115] Mucor_racemosus
GGUGAUUCAUAAUAAUUUAGCGGAUGCAUGGCGACAUCCACUGAUUUCUGCCCUAUCAUG
UUGGAUUGUAAGAUAGAGGCUUACAAUGCCUAAACGGGUAACGGGAUUAGGGUUCGAUUC
CGGAGAGGGACCUGAGAAACGGCUACCACAUCCAAGGAGGCAGCAGGCGCGCAAAUUACC
AACAACGGGGAGUAGUGACAAUAAAUAACAUGCAGGCUUAUCUUGCAAUUGGAAUGAGUC
AAUCAAUUGGGGGCAAUUCCAGCUCCAAUACGUAUAUUAAAGUUGUUGCAGUUAAAACGU
CCGUAGUCAAAUUAGCUUAGGUGUCCAGCUUUGCUGAUUACCAGAGCAAAUCAGAGUGUU
UAAUGUUAGCAUGGAAUAAUGAAAUAUGACUAGUCCUUUUCGUUGGUCAGAACUAAGAAU
GAUGAAUAGAACGGUUGGGGACAUUUGUAUUUGGUCGCUGAGGUGAAAUUCUUGGAUUAC
CGAAGACAAACUACUGCGAAAUUUGUCAGGACGUUUUCAUUGAUCAAGGUCUAAAGUUAA
GGGAUCGAAGACGAUUGAUACCGUCGUAGUCUUAACCACAAACUAUGCCGACUGAUUGGC
UGUUAUUACAGCUCAGCACAGCGAAAGUAAGUUUUGGGUCUGGGGGAAACACGGGAACCA
CAGGUAGACAUAGUAAGGAUUGACAGAUUGAAAGCUCUUGAUUCUAUGGGUGGUGGUGCA
UGGCCGUUUUAGUUCGUGGAGUGAUUGUCUGGUUAAUCCAUAACGAACGAGCCUUAUUCU
CUAAAUAGGCAGUCAUAUUCUUCUUAGAGAACUAUCGGUCAAGGGAAGUUUUAGGAAUAA
CAGGUCUGUGAUGCCCUUAGAUGUUCUGGGCGACGCGCGCUACACUGAUGAAAUCAGCGA
GUUCUUACCGGAAUGGGUAAACUUUGAAUUUCAUCGUGCUGGGGAUAGAGCAUUGUAUUA
UUGC
[116] Mucor_mucedo
GGUGAUUCAUAAUAAUUUAGCGGAUGCAUGGCGACGUCCACUGAUUUCUGCCCUAUCAUG
UUGGAUUGUAAGAUAGAGGCUUACAAUGCCUAAACGGGUAACGGGAUUAGGGUUCGAUUC
CGGAGAGGGACCUGAGAAACGGCUACCACAUCCAAGGAGGCAGCAGGCGCGCAAAUUACC
AACAACGGGGAGUAGUGACAAUAAAUAACAUGCAGGCUUAUCUUGCAAUUGGAAUGAGUC
AAUCAAUUGGGGGCAAUUCCAGCUCCAAUACGUAUAUUAAAGUUGUUGCAGUUAAAACGU
CCGUAGUCAAAUUAGCUUAGGUGUCAUGCUCUGCUGAUUACCAGAGCAAAUCAGAGUGUU
UAAUGUUAGCAUGGAAUAAUGAAAUAUGACUAGUCCUUUUCGUUGGUUAGAACUAAGAAU
GAUGAAUAGAACGGUUGGGGGCAUUUGUAUUUGGUCGCUGAGGUGAAAUUCUUGGAUUAC
CGAAGACAAACUACUGCGAAGUUUGCCAGGACGUUUUCAUUGAUCAAGGUCUAAAGUUAA
GGGAUCGAAGACGAUUGAUACCGUCGUAGUCUUAACCACAAACUAUGCCGACUGAUUGGC
CGUUAUUACGGUUCAGCACAGCGAAAGUAAGUUUUGGGUCUGGGGGAAACACGGGAACCA
CAGGUAGACAUAGUAAGGAUUGACAGAUUGAAAGCUCUUGAUUCUAUGGGUGGUGGUGCA
UGGCCGUUUUAGUUCGUGGAGUGAUUGUCUGGUUAAUCCAUAACGAACGAGCCUUAUUCU
CUAAAUAGCAAAACAAAAUCUUCUUAGAGAACUAUCGGUCAAGGGAAGUUUUAGGAAUAA
CAGGUCUGUGAUGCCCUUAGAUGUUCUGGGCGACGCGCGCUACACUGAUGAAAUCAGCGA
GUUCUUGCCGGAACGGGUAAACUUUGAAUUUCAUCGUGCUGGGGAUAGAGCAUUGUAUUA
UUGC
[117] Protomyces_lactucae_debilis
GGUGAUUCAUAAUAACUUUACGAAUGCAUGGCGAUGUUCAUUAAAUUCUGCCCUAUCAAC
UUUGAUGGUAGGAUAGAGGCCUACCAUGGUUUGACGGGUAACGGGAUAAGGGUUCGAUUC
CGGAGAGGGACCUGAGAAACGGCUACCACAUCCAAGGAGGCAGCAGGCGCGCAAAUUACC
AACAACGGGGAGUAGUGACAAUAAAUAACAUACAGGCUUUUCUUGUAAUUGGAAUGAGUC
AAUCAAUUGGGGGCAAUUCCAGCUCCAAUACGUAUAUUAAAGUUGCUGCAGUUAAAAAGC
UCGUAGCUGAAUUGGCUGUUGUCAAUGACUGUCCCUUUUACUUGAAAAAAUUAGAGUGUU
CAACAUUAGCAUGGAAUAAUAGAAUAGGACUGGUUCUUUUUGUUGGUCUGGACGCCGAAU
GAUUAAUAGGACAGUUGGGGACAUUAGUAUUGAGUUGUCGAGGUGAAAUUCUUGGAUUAC
UCAAGACUAACUACUGCGAAAUUUGUAAGGAUGUUUUCAUUAGUCAAGAACGAAAGUUAG
GGGAUCGAAGACGAUCGAUACCGUCGUAGUCUUAACCAUAAACUAUGCCGACUGAUCGGC
GGUUUUUACCGCCCGGCACAGAGAAAUCAAGUUUUGGGUCCGGGGGAAACACGGGAACCA
CAGGUAGACAAACGAAGGAUUGACAGAUUGAUAGCUCUUGAUUCUUUGGGUGGUGGUGCA
UGGCCGUUUUAGUUGGUGGAGUGAUUGUCUGCUUAAUGCAUAACGAACGAGCCUUAACCU
CUAAAUAGCCCACUAUUGGCUUCUUAGAGGACUAUUGGUAAAAGGAAGUUUGAGGAAUAA
CAGGUCUGUGAUGCCCUUAGAUGUUCUGGGCGACGCGCGCUACACUGACGGAGCCAGCGA
GUUCUUGCCGGAACGGGUAAUCUGUGAACUCCGUCGUGAUGGGGAUAGAGCAUUGCAUUA
UUGC
[118] Protomyces_macrosporus
GGUGAUUCAUAAUAACUUUACGAAUGCAUGGCGAUGUUCAUUAAAUUUUGCCCUAUCAAC
UUUGAUGGUAGGAUAGAGGCCUACCAUGGUUUGACGGGUAACGGGAUAAGGGUUCGGUUC
CGGAGAGGGACCUGAGAAACGUCUACCACAUCCAAGGAGGCAGCAGGCGCGCAAAUUACC
AACAACGGGGAGUAGUGACAAUAAAUAACAUACAGGCUUUUCUUGUAAUUGGAAUGAGUC
AAUCAAUUGGGGGCAAUUCCAGCUCCAAUACGUAUAUUAAAGUUGCUGCAGUUAAAAAGC
UCGUAGCUGAAUUGGCUGUUGUCAAUGACUGUCCCUUUUACUUGAAAAAAUUAGAGUGUU
UAACAUUAGCAUGGAAUAAUAGAAUAGGACUGGUUCUUUUUGUUGGUCUGGACGCCGAAU
GAUUAAUAGGACAGUUGGGGACAUUAGUAUUGAGUUGUCGAGGUGAAAUUCUUGGAUUAC
UCAAGACUAACUACUGCGAAAUUUGUAAGGAUGUUUUCAUUAGUCAAGACCGAAAGUUAG
GGGAUCGAAGACGAUCGAUACCGUCGUAGUCUUACCUAUAAACUAUGCCGACUGAUCGGC
GGUUUUUACCGCUCGGCACAGAGAAAUCAAGUUUUGGGUCCGGGGGAAACACGGGAACCA
CAGGUAGACAAAGUUAGGAUUGACAGAUUGAUAGCUCUUGAUUCUUUGGGUGGUGGUGCA
UGGCCGUUUUAGUUGGUGGAGUGAUUGUCUGCUUAAUGCAUAACGAACGAGCCUUAACCU
CUAAAUAGCCCACUAUUGGCUUCUUAGAGGACUAUUGGUAAAAGGAAGUUUGAGGAAUAA
CAGGUCUGUGAUGCCCUUAGAUGUUCUGGGCGACGCGCGCUACACUGACGGAGCCAGCGA
GUUCUUGCCGGAACGGGUAAUCUGUGAACUCCGUCGUGAUGGGGAUAGAGCAUUGCAUUA
UUGC
[119] Rhizomucor_miehei
GGUGAAUCAUAAUAAUUUGGUGAUCGUGUAGCGACACUCGCUGAUUUCUGCCCUAUCAUG
CUAGAUUGUACGAUAGAGGCGUACAAUGGCAGCACGGGUAACGGGAUAAGGGUCCGAUUC
CGGAGAGGGACCUGAGAAACGGCUACCACAUCCAAGGAGGCAGCAGGCGCGCAAAUUACC
AACAAUGGCGAGUAGUGACAAUACAUAACAUGCAGGCUUAUCUUGCAAUUGGAUGGAGUC
AAUAAUUUGGGGGCAAAUCCAGCUCCAAUACGUAUAUUAAAGUUGUUGCAGUUAAAACGU
CCGUAGUCGAAUCAGCUUAGGCUUCGUAGUGUCCUCAUUACCGGAGCAAAUCAGAGUGUU
UAAAGUUAGCAUGGGAUAACGGAUACGGACUGGUUAUUUCGUUGGUUUAGGACAAAGAUU
GAUGAUUAGGGUGGUCGAGGGUAUUUGUAUUUGGCGCGUGAGGUGAAAUUCUUGGAUUCC
CGAAGACAAACAACUGCGAAAUUUACCAGGACAUUUCCAUUGAUCAAGGUCGAAAGUUAA
GGGAUCGAAGACGAUUGAUACCGUUGUAGUCUUAACAGUAAACGAUGCCGACUGAUCAGC
UGAUCUUACAGCUUGGCACAGCGAAAGUAAGUUUUGGGCCUGGGGGAAACACGGGAACUC
CAGGUGGACAUAGGAAGGAUUGACAGAUUGAAAGCUCUUGAGUCUAUGGGUGGUGGUGCA
UGGCCGUUUUAGUUCGUGGAGUGAUUGUCUGGUUAAUCCUUAACGAACGAGCCUUAAUCU
CUAAAUAGACAACCAUCACCUUCUUAGAGAACAAUUGGUUAAAGGAAGUUUGAGGAAUAA
CAGGUCUGUGAUGCCCUUAGAUGUUCUGGGCGACGCGCGCUACACUGAUGAAGGCAACGA
GUUCUUGCCGGAACGGGUAAACUUUGAACUUCAUCGUGCUGGGGAUAGAGCAUUGCAUUA
UUGC
[120] Spizellomyces_acuminatus
GGUGAUUCAUGAUAACUUUUCGAAUGUAUGGCGAUGUUCAUUAAAUUCUGCCCUAUCAAC
UUUGAUGGUAGGAUAGAGGCCUACCAUGGUUUAACGGGUAACGGAAUUAGGGUUCGAUUC
CGGAGAGGGACCUGAGAAACGGCUACCACAUCCAAGGAGGCAGCAGGCGCGCAAAUUACC
AACAACAGGGAGUAGUGACAAUAAAUAACAUACAGGCUUAUCUUGUAAUUGGAAUGAGUC
AAUCAAUUGGGGGCAAUUCCAGCUCCAAUACGUAUAUUAAAGUUGUUGCAGUUAAAAAGC
UCGUAGUUGAAUUGGCUGCUGUGAAGUACUGUCCCUUUUACUUGAAAAAAUUAGAGUGUU
UAACAUUAGCAUGGAAUAAUAGAAUAGGACUGGUUCUUUUUGUUGGUCUGGACGAAGAAU
GAUUAAUAGGAUAGUUGGGGGCAUUAGUAUUUAAUUGUCGAGGUGAAAUUCUUGGAUUAU
GAAAGACUAACUUCUGCGAAAUUUGCAAGGAUGUUUUCAUUAAUCAAGAACGAAAGUUAG
GGGAUCGAAGACGAUCGAUACCGUCGUAGUCUUAACCAUAAACUAUGCCGACUGAUCGGC
GGUUUUAACCGUUCGGCACAGAGAAAUCAAGUUUUGGGUCCGGGGGAAACACGGGAACCA
CAGGUAGACAUAGUAAGGAUUGACAGAUUGAGAGCUCUUGAUUCUAUGGGUGGUGGUGCA
UGGCCGUUUUAGUUGGUGGAGUGAUUGUCUGGUUAAUCCUUAACGAACGAGCCUUAACCU
CUAACUAGUUAACCAGGAGCUUCUUAGAGGACUGUGGAUUUACGGAAGUUUGAGGAAUAA
CAGGUCUGUGAUGCCCUUAGAUGUUCUGGGCGACGCGCGCUACACUGAUGAAGGCAGCAA
GUACUUGCCGGAACGGGUAAUCUCUGAACUUCAUCGUGCUGGGGAUUGUCCAUUGCAUUA
UUGG
[121] Tremella_resupinata
GGUGAUUCAUGAUAACUUCUCGAAUGCAUGGCGAUGUUCAUUAAAUACUGCCCUAUCAAC
UUUGAUGGUAGGAUAGAGGCCUACCAUGGUAUAACGGGUAACGGGAUUAGGGUUCGAUUC
CGGAGAGGGACCUGAGAAACGGCUACCACAUCCAAGGAGGCAGCAGGCGCGCAAAUUACC
AACAACGGGGAGUAGUGACAAUAAAUAACAUACAGGCUAUUCUUGUAAUUGGAAUGAGUC
AAUCAACUGGGGGCAAUUCCAGCUCCAGUACGUAUAUUAAAGUUGUUGCAGUUAAAACGC
UCGUAGUCGAAUCGGCUGCGGUGUAGUACUGUCCACUUUACCUGAGAAAAUUAGAGUGUU
CAACAUUAGCAUGGAAUAAUAGAAUAGGACCGGUUCUUUUUGUUGGUCUGGAUGCCGAAU
GAUCAAUGGGACGGUCGGGGGCAUUGGUAUUCCGUUGCUGAGGUGAAAUUCUUAGAUUAC
GGAAGACCAACAUCUGCGAAAUUUGCAAGGACGUUCUCGUCGAUCAAGAACGAAGGUUAG
GGGAUCAAAAACGAUUGAUACCGUUGUAGUCUUAACAGUAAACUAUGCCGACUGAUCGGC
CGUUUUUACGGCUCGGCACAGAGAAAUCAAGUCUUGGGUCUGGGGGAAACACGGGAACCA
CAGGUAGACAUAGUGAGGAUUGACAGAUUGAUAGCUCUUGAUUCUAUGGGUGGUGGUGCA
UGGCCGUUUUAGUUGGUGGAGUGAUUGUCUGGUUAAUCCAUAACGAACGAGCCUUAACCU
CUAAAUAGCCAGCCGUUGGCUUCUUAGAGGACUGUCGGUCUAGGGAAGUUUGAGGAAUAA
CAGGUCUGUGAUGCCCUUAGAUGUUCUGGGCGACGCGCGCUACACUGACUGAGCCAGCGA
GUUCUUGCCGAGAUGGGUAAUCUGUGAACUCAGUCGUGCUGGGGAUAGAGCAUUGCAUUA
UUGC
[122] Taphrina_communis
GGUGAUUCAUAAUAACUUUACGGAUGCAUGGCGAUGUUCAAUAAAUUCUGCCCUAUCAAC
UUUGAUGGUAGGAUAGAGGCCUACCAUGGUUUGACGGGUAACGGGAUAAGGGUUCGAUUC
CGGAGAGGGACCUGAGAAACGGCUACCACAUCCAAGGAGGCAGCAGGCGCGCAAAUUACC
AACAACGGGGAGUAGUGACAAUAAAUAACAUACAGGCUUUUCUUGUAAUUGGAAUGAGUC
AAUCAAUUGGGGGCAAUUCCAGCUCCAAUACGUAUAUUAAAGUUGCUGCAGUUAAAAAGC
UCGUAGCUGAAUUGGCUGUUGUCAAUGACUGUCCCUUUUACUUGAAAAAAUUAGAGUGUU
CAACAUUAGCAUGGAAUAAUAGAAUAGGACUGGUUCUUUUUGUUGGUCUGGACGCCGAAU
GAUUAAUAGGACAGUUGGGGACAUUAGUAUUGAGUUGUCGAGGUGAAAUUCUUGGAUUAC
UCAAGACUAACUACUGCGAAAUUUGUAAGGAUGUUUUCAUUAGUCAAGAACGAAAGUUAG
GGGAUCGAAGACGAUCGCUACCGUCGUAGUCUUAACCAUAAACUAUGCCGACUGAUCGGC
GGUUUUUACCGCCCGGCACAGAGAAAUCAAGUUUUGGGUCCGGGGGAAACACGGGAACCA
CAGGUAGACAAAGUAAGGAUUGACAGAUUGAUAGCUCUUGAUUCUUUGGGUGGUGGUGCA
UGGCCGUUUUAGUUGGUGGAGUGAUUGUCUGCUUAAUGCAUAACGAACGAGCCUUAACCU
CUAAAUAGCCCACUAUUGGCUUCUUAGAGGACUAUUGGUAAAAGGAAGUUUGAGGAAUAA
CAGGUCUGUGAUGCCCUUAGAUGUUCUGGGCGACGCGCGCUACACUGACGGAGCCAGCGA
GUUCUUGCCGGAACGGGUAAUCUGUGAACUCCGUCGUGAUGGGGAUAGAGCAUCGCAUUA
UUGC
[123] Taphrina_deformans
GGUGAUUCAUAAUAACUUUACGAAUGCAUGGCGAUGUUCAUUAAAUUCUGCCCUAUCAAC
UUUGAUGGUAGGAUAGAGGCCUACCAUGGUUUGACGGGUAACGGGAUAAGGGUUCGAUUC
CGGAGAGGGACCUGAGAAACGGCUACCACAUCCAAGGAGGCAGCAGGCGCGCAAAUUACC
AACAACGGGGAGUAGUGACAAUAAAUAACAUACAGGCUUUUCUUGUAAUUGGAAUGAGUC
AAUCAAUUGGGGGCAAUUCCAGCUCCAAUACGUAUAUUAAAGUUGCUGCAGUUAAAAAGC
UCGUAGCUGAAUUGGCUGUUGUCAAUGACUGUCCCUUUUACUUGAAAAAAUUAGAGUGUU
CAACAUUAGCAUGGAAUAAUAGAAUAGGACUGGUUCUUUUUGUUGGUCUGGACGCCGAAU
GAUUAAUAGGACAGUUGGGGACAUUAGUAUUGAGUUGUCGAGGUGAAAUUCUUGGAUUAC
UCAAGACUAACUACUGCGAAAUUUGUAAGGAUGUUUUCAUUAGUCAAGAACGAAAGUUAG
GGGAUCGAAGACGAUCGAUACCGUCGUAGUCUUAACCAUAAACUAUGCCGACUGAUCGGC
GGUUUUUACCGCCCGGCACAGAGAAAUCAAGUUUUGGGUCCGGGGGAAACACGGGAACCA
CAGGUAGACAAAGUAAGGAUUGACAGAUUGAUAGCUCUUGAUUCUUUGGGUGGUGGUGCA
UGGCCGUUUUAGUUGGUGGAGUGAUUGUCUGCUUAAUGCAUAACGAACGAGCCUUAACCU
CUAAAUAGCCCACUAUUGGCUUCUUAGAGGACUAUUGGUAAAAGGAAGUUUGAGGAAUAA
CAGGUCUGUGAUGCCCUUAGAUGUUCUGGGCGACGCGCGCUACACUGACGGAGCCAGCGA
GUUCUUGCCGGAACGGGUAAUCUGUGAACUCCGUCGUGAUGGGGAUAGAGCAUUGCAUUA
UUGC
[124] Taphrina_mirabilis
GGUGAUCCAUAAUAACUUUACGAAUGCAUGGCGAUGUUCAUUAAAUUCUGCCCUAUCACC
UUUGAUGGUAGGAUAGAGGCCUACCAUGGUUUGACGGGUAACGGGAUAAGGGUUCAAUUC
CGGAGAGGGACCUGAGAAACGCCUACUACAUCCAAGGAGGCAGCAGGCGCGCAAAUUACC
AACAACGGGGAGUAGUGACAAUAAAUAACAUACAGGCUUUUCUUGUAAUUGGAAUGAGUC
AAUCAAUUGGGGGCAAUUCCAGCUCCAAUACGUAUAUUAAAGUUGCUGCAGUUAAAAAGC
UCGUAGCUGAAUUGGCUGUUGUCAAUGACUGUCCCUUUUACUUGAAAAAAUUAGAGUGUU
CAACAUUAGCAUGGAAUAAUAGAAUAGGACUGGUUCUUUUUGUUGGUCUGGACGCCGAAU
GAUUAAUAGGACAGUUGGGGACAUUAGUAUUGAGUUGUCGAGGUGAAAUUCUUGGAUUAC
UCAAGACUAACUACUGCGAAAUUUGUAAGGAUGUUUUCAUUAGUCAAGGACGAAAGUUAG
GGGAUCGAAGACGAUCGAUACCGUCGUAGUCUUAACCAUUAACUAUGCCGACUGAUCGGC
GGUUUUUACCGCCCGGCACAGAGAAAUCAAGUUUUGGGUCCGGGGGAAACACGGGAACCA
CAGGUAGACAAAGUAAGGAUUGACAGAUUGAUAGCUCUUGAUUCUUUGGGUGGUGGUGCA
UGGCCGUUUUAGUUGGUGGAGUGAUUGUCUGCUUAAUGCAUAACGAACGAGCCUUAACCU
CUAAAUAGCCCACUAUUGGCUUCUUAGAGGACUAUUGGUAAAAGGAAGUUUGAGGAAUAA
CAGGUCUGUGAUGCCCUUAGAUGUUCUGGGCGACGCGCGCUACACUGACGGAGCCAGCGA
GUUCUUGCCGGAACGGGUAAUCUGUGAACUCCGUCGUGAUGGGGAUAGAGCAUUGCAUUA
UUGC
[125] Taphrina_nana
GGUGAUCCAUAAUAACUUUACGAAUGCAUGGCGAUGUUCAUUAAAUUCUGCCCUAUCAAC
UUUGAUGGUAGGAUAGAGGCCUACCAUGGUUUGACGGGUAACGGGAUAAGGGUUCAAUUC
CGGAGAGGGACCUGAGAAACGGCUACCACAUCCAAGGAGGCAGCAGGCGCGCAAAUUACC
AACAACGGGGAGUAGUGACAAUAAAUAACAUACAGGCUUUUCUUGUAAUUGGAAUGAGUC
AAUCAAUUGGGGGCAAUUCCAGCUCCAAUACGUAUAUUAAAGUUGCUGCAGUUAAAAAGC
UCGUAGCUGAAUUGGCUGUUGUCAAUGACUGUCCCUUUUACUUGAAAAAAUUAGAGUGUU
CAACAUUAGCAUGGAAUAAUAGAAUAGGACUGGUUCUUUUUGUUGGUCUGGACGCCGAAU
GAUUAAUAGGACAGUUGGGGACAUUAGUAUUGAGUUGUCGAGGUGAAAUUCUUGGAUUAC
UCAAGACUAACUACUGCGAAAUUUGUAAGGAUGUUUUCAUUAGUCAAGAACGAAAGUUAG
GGGAUCGAAGACGAUCGAUACCGUCGUAGUCUUAACCAUAAACUAUGCCGACUGAUCGGC
GGUUUUUACCGCCCGGCACAGAGAAAUCAAGUUUUGGGUCCGGGGGAAACACGGGAACCA
CAGGUAGACAAAGUAAGGAUUGACAGAUUGAUAGCUCUUGAUUCUUUGGGUGGUGGUGCA
UGGCCGUUUUAGUUGGUGGAGUGAUUGUCUGCUUAAUGCAUAACGAACGAGCCUUAACCU
CUAAAUAGCCCACUAUUGGCUUCUUAGAGGACUAUUGGUAAAAGGAAGUUUGAGGAAUAA
CAGGUCUGUGAUGCCCUUAGAUGUUCUGGGCGACGCGCGCUACACUGACGGAGCCAGCGA
GUUCUUGCCGGAACGGGUAAUCUGUGAACUCCGUCGUGAUGGGGAUAGAGCAUUGCAUUA
UUGU
[126] Taphrina_populina
GGUGAUUCAUAAUAACUUUACGAAUGCAUGGCGAUGUUCAUUAAAUUCUGCCCUAUCAAC
UUUGAUGGUAGGAUAGAGGCCUACCAUGGUUUGACGGGUAACGGGAUAAGGGUUCGAUUC
CGGAGAGGGACCUGAGAAACGGCUACCACAUCCAAGGAGGCAGCAGGCGCGCAAAUUACC
AACAACGGGGAGUAGUGACAAUAAAUAACAUACAGGCUUUUCUUGUAAUUGGAAUGAGUC
AAUCAAUUGGGGGCAAUUCCAGCUCCAAUACGUAUAUUAAAGUUGCUGCAGUUAAAAAGC
UCGUAGCUGAAUUGGCUGUUGUCAAUGACUGUCCCUUUUACUUGAAAAAAUUAGAGUGUU
CAACAUUAGCAUGGAAUAAUAGAAUAGGACUGGUUCUUUUUGUUGGUUCGGACGCCGAAU
GAUUAAUAGGACAGUUGGGGACAUUAGUAUUGAGUUGUCGAGGUGAAAUUCUUGGAUUAC
UCAAGACUAACUACUGCGAAAUUUGUAAGGAUGUUUUCAUUAGUCAAGAACGAAAGUUAG
GGGAUCGAAGACGAUCGAUACCGUCGUAGUCUUAACCAUAAACUAUGCCGACUGAUCGGC
GGUUUUUACCGCCCGGCACAGAGAAAUCAAGUUUUGGGUCCGGGGGAAACACGGGAACCA
CAGGUAGACAAAGUAAGGAUUGACAGAUUGAUAGCUCUUGAUUCUUUGGGUGGUGGUGCA
UGGCCGUUUUAGUUGGUGGAGUGAUUGUCUGCUUAAUGCAUAACGAACGAGCCUUAACCU
CUAAAUAGCCCACUAUUGGCUUCUUAGAGGACUAUUGGUAAAAGGAAGUUUGAGGAAUAA
CAGGUCUGUGAUGCCCUUAGAUGUUCUGGGCGACGCGCGCUACACUGACGGAGCCAGCGA
GUUCUUGCCGGAACGGGUAAUCUGUUAACUCCGUCGUGAUGGGGAUAGAGCAUUGCAUUA
UUGC
[127] Taphrina_pruni
GGUGAUUCAUAAUAACUUUACGAAUGCAUGGCGAUGUUCAUUAAAUUCUGCCCUAUCAAC
UUUGAUGGUAGGAUAGAGGCCUACCAUGGUUUGACGGGUAACGGGAUAAGGGUUCAAUUC
CGGAGAGGGACCUGAGAAACGGCUACCACAUCCAAGGAGGCAGCAGGCGCGCAAAUUACC
AACAACGGGGAGUAGUGACAAUAAAUAACAUACAGGCUUUUCUUGUAAUUGGAAUGAGUC
AAUCAAUUGGGGGCAAUACCAGCUCCAAUACGUAUAUUAAAGUUGCUGCAGUUAAAAAGC
UCGUAGCUGAAUUGGCUGUUGUCAAUGACUGUCCCUUUUACUUGAAAAAAUUAGAGUGUU
CAACAUUAGCAUGGAAUAAUAGAAUAGGACUGGUUCUUUUUGUUGGUCUGGACGCCGAAU
GAUUAAUAGGACAGUUGGGGACAUUAGUAUUGAGUUGUCGAGGUGAAAUUCUUGGAUUAU
CAAGGACUAACUACUGCGAAAUUUGUAAGGAUGUUUUCAUUAAUCAAGAACGAAAGUUAG
GGGAUCGAAGACGAUCGAUAACGUCGUAGUCUUAACCAUAAACUAUGCCGACUGAUCGGC
GGUUUUUACCGCCCGGCACAGAGAAAUCAAGUUUUGGGUCCGGGGGAAACACGGGAGCCA
CAGGUAGACAAAGUAAGGAUUGACAGAUUGAUAGCUCUUGAUUCUUUGGGUGGUGGUGCA
UGGCCGUUUUAGUUGGUGGAGUGAUUGUCUGCUUAAUGCAUAACGAACGAGCCUUAACCU
CUAAAUAGCCCCCUAUUGGCUUCUUAGAGGACUAUUGGUAAAAGGAAGUUUGAGGAAUAA
CAGGUCUGUGAUGCCCUUAGAUGUUCUGGGCGACGCGCGCUACACUGACGGAGCCAGCGA
GUUCUUGCCGGAACGGGUAAUCUGUGAACUCCGUCGUGAUGGGGAUAGAGCAUUGCAUUA
UUGC
[128] Taphrina_robinsoniana
GGUGACUCAUAAUAACUUUACGAAUGCAUGGCGAUGUUCAUUAAAUUCUGCCCUAUCAAC
UUUGAUGGUAGGAUAGAGGCCUACCAUGGUUUGACGGGUAACGGGAUAAGGGUUCAAUUC
CGGAGAGGGACCUGAGAAACGGCUACCACAUCCAAGGAGGCAGCAGGCGCGCAAAGGACC
AACAACGGGGAGUAGUGACAAUAAAUAACAUACAGGCUUUUCUUGUAAUUGGAAUGAGUC
AAUCAAUUGGGGGCAAUUCCAGCUCCAAUACGUAUAUUAAAGUUGCUGCAGUUAAAAAGC
UCGUAGCUGAAUUGGCUGUUGUCAAUGACUGUCCCUUUUACUUGAAAAAAUUAGAGUGUU
CAACAUUAGCAUGGAAAUAUAGAUUAGGACUGGUUCUUUUUGGUCGUUUGGACGCCGAAU
GAUUAAUAGGACAGUUGGGGACAUUAGUAUUGAGUUGUCGAGGUGAAAUUCUUGGAUUAC
UCAAGACUAACUACUGCGAAAUUUGUAAGGAUGUUUUCAUUAGUCAAGAACGAAAGUUAG
GGGAUCGAAGACGAUCGAUACCGUCGUAGUCUUAACCAUAAACUAUGCCGACUGAUCGGC
GGUUUUUACCGCCCGGCACAGAGAAAUCAAGUUUUGGGUCCGGGGGAAACACGGGAACCA
CAGGUAGACAAAGUAAGGAUUGACAGAUUGAUAGCUCUUGAUUCUUUGGGUGGUGGUGCA
UGGCCGUUUUAGUUGGUGGAGUGAUUGUCUGCUUAAUGCAUAACGAACGAGCCUUAACCU
CUAAAUAGCCCACUAUUGGCUUCUUGGAGGACUAUUGGUAAAAGGAAGUUUGAGGAAUAA
CAGGUCUGUGAUGCCCUUAGAUGUUCUGGGCGACGCGCGCUACACUGACGGAGCCAGCGA
GUUCUUGCCGGAACGGGUAAUCUGUGAACUCCGUCGUGAUGGGGAUAGAGCAUUGCAUUA
UUGC
[129] Taphrina_ulmi
GGUGAUUCAUAAUAACUUUACGAAUGCAUGGCGAUGUUCAUUAAAUUCUGCCCUAUCAAC
UUUGAUGGUAGGAUAGAGGCCUACCAUGGUUUGACGGGUAACGGGAUAAGGGUUCGAUUC
CGGAGAGGGACCUGAGAAACGGCUACCACAUCCAAGGAGGCAGCAGGCGCGCAAAUUACC
AACAACGGGGAGUAGUGACAAUAAAUAACAUACAGGCUUUUCUUGUAAUUGGAAUGAGUC
AAUCAAUUGGGGGCAAUUCCAGCUCCAAUACGUAUAUUAAAGUUGCUGCAGUUAAAAAGC
UCGUAGCUGAAUUGGCUGUUGUCAAUGACUGUCCCUUUUACUUGAAAAAAUUAGAGUGUU
CAACAUUAGCAUGGGAUAAUAGAAUAAGACUGGUUCUUUUUGUUGGUCUGGACGCCGAAU
GAUUAAUAGGACAGUUGGGGACAUUAGUAUUGAGUUGUCGAGGUGAAAUUCUUGGAUUAC
UCAAGACUAACUACUGCGAAAUUUGUAAGGAUGUUUUCAUUAGUCAAGAACGAAAGUUAG
GGGAUCGAAGACGAUCGAUACCGUCGUAGUCUUAACCAUAAACUAUGCCGACUGAUCGGC
AGUUUUUACUGCUCGGCACAGAGAAAUCAAGUUUUGGGUCCGGGGGAAACACGGGAACCA
CAGGUAGACAAAGUAAGGAUUGACAGAUUGAUAGCUCUUGAUUCUUUGGGUGGUGGUGCA
UGGCCGUUUUAGUUGGUGGAGUGAUUGUCUGCUUAAUGCAUAACGAACGAGCCUUAACCU
CUAAAUAGCCCACUAUUGGCUUCUUAGAGGACUAUUGGUAAAAGGAAGUUUGAGGAAUAA
CAGGUCUGUGAUGCCCUUAGAUGUUCUGGGCGACGCGCGCUACACUGACGGAGCCAGCGA
GUUCUUGCCGGAACGGGUAAUCUGUGAACUCCGUCGUGAUGGGGAUAGAGCAUUGCAUUA
UUGC
[130] Taphrina_virginica
GGUGAUUCAUAAUAACUUUACGGAUGCAUGGCGAUGUUCAUUAAAUUCUGCCCUAUCAAC
UUUGAUGGUAGGAUAGAGGCCUACCAUGGUUUGACGGGUAACGGGAUAAGGGUUCGAUUC
CGGAGAGGGACCUGAGAAACGGCUACCACAUCCAAGGAGGCAGCAGGCGCGCAAAUUACC
AACAACGGGGAGUAGUGACAAUAAAUAACAUACAGGCUUUUCUUGUAAUUGGAAUGAGUC
AAUCAAUUGGGGGCAAUUCCAGCUCCAAUACGUAUAUUAAAGUUGCUGCAGUUAAAACGC
UCGUAGCUGAAUUGGCUGUCGUCAAUGACUGUCCCUUUUACUUGAAAAAAUUAGAGUGUU
CAACAUUAGCAUGGAAUAAUAGAAUAGGACUGGUUCUUUUUGUUGGUCUGGACGCCGAAU
GAUUAAUAGGACAGUUGGGGACAUUAGUAUUGAGUUGUCGAGGUGAAAUUCUUGGAUUAC
UCAAGACUAACUACUGCGAAAUUUGUAAGGAUGUUUUCAUUAGUCAAGAACGAAAGUUAG
GGGAUCGAAGACGAUCGAUACCGUCGUAGUCUUAACCAUAAACUAUGCCGACUGAUCGGC
GGUUUUUACCGCCCGGCACAGAGAAAUCAAGUUUUGGGUCCGGGGGAAACACGGGAACCA
CAGGUAGACAAAGUAAGGAUUGACAGAUUGAUAGCUCUUGAUUCUUUGGGUGGUGGUGCA
UGGCCGUUUUAGUUGGUGGAGUGAUUGUCUGCUUAAUGCAUAACGAACGAGCCUUAACCU
CUAAAUAGCCCACUAUUGGCUUCUUAGAGGACUAUUUGUAAAAGGAAGUUUGAGGAAUAA
CAGGUCUGUGAUGCCCUUAGAUGUUCUGGGCGACGCGCGCUACACUGACGGAGCCAGCGA
GUUCUUGCCGGAACGGGUAAUCUGUGAACUCCGUCGUGAUGGGGAUAGAGCAUUGCAUUA
UUGC
[131] Taphrina_wiesneri
GGUGAUUCAUAAUAACUUUACGAAUGCAUGGCGAUGUUCAUUAAAUUCUGCCCUAUCAAC
UUUGAUGGUAGGAUAGAGGCCUACCAUGGUUUGACGGGUAACGGGAUAAGGGUUCGAUUC
CGGAGAGGGACCUGAGAAACGGCUACCACAUCCAAGGAGGCAGCAGGCGCGCAAAUUACC
AACAACGGGGAGUAGUGACAAUAAAUAACAUACAGGCUUUUCUUGUAAUUGGAAUGAGUC
AAUCAAUUGGGGGCAAUUCCAGCUCCAAUACGUAUAUUAAAGUUGCUGCAGUUAAAAAGC
UCGUAGCUGAAUUGGCUGUUGUCAAUGACUGUCCCUUUUACUUGAAAAAAUUAGAGUGUU
CAACAUUAGCAUGGAAUAAUAGAAUAGGACUGGUUCUUUUUGUUGGUCUGGACGCCGAAU
GAUUAAUAGGACAGUUGGGGACAUUAGUAUUGAGUUGUCGAGGUGAAAUUCUUGGAUUAC
UCAAGACUAACUACUGCGAAAUUUGUAAGGAUGUUUUCAUUAGUCAAGAACGAAAGUUAG
GGGAUCGAAGACGAUCGAUACCGUCGUAGUCUUAACCAUAAACUAUGCCGACUGAUCGGC
GGUUUUUACCGCCCGGCACAGAGAAAUCAAGUUUUGGGUCCGGGGGAAACACGGGAACCA
CAGGUAGACAAAGUAAGGAUUGACAGAUUGAUAGCUCUUGAUUCUUUGGGUGGUGGUGCA
UGGCCGUUUUAGUUGGUGGAGUGAUUGUCUGCUUAAUGCAUAACGAACGAGCCUUAACCU
CUAAAUAGCCCCCUAUUGGCUUCUUAGAGGACUAUUGGUAAAAGGAAGUUUGAGGAAUAA
CAGGUCUGUGAUGCCCUUAGAUGUUCUGGGCGACGCGCGCUACACUGACGGAGCCAGCGA
GUUCUUGCCGGAACGGGUAAUCUGUGAACUCCGUCGUGAUGGGGAUAGAGCAUUGCAUUA
UUGC
[132] Saccharomyces_cerevisiae
GAUGAUUCAUAAUAACUUUUCGAAUGCAUGGCGAUGUUCAUUAAAUUCUGCCCUAUCAAC
UUUGAUGGUAGGAUAGUGGCCUACCAUGGUUUAACGGGUAACGGGAUAAGGGUUCGAUUC
CGGAGAGGGACCUGAGAAACGGCUACCACAUCCAAGGAGGCAGCAGGCGCGCAAAUUACC
AACAUCAGGGAGUAGUGACAAUAAAUAACAUACAGGCAUUUCUUGUAAUUGGAAUGAGUC
AAUCAAUUGGGGGCAAUUCCAGCUCCAAUACGUAUAUUAAAGUUGUUGCAGUUAAAAAGC
UCGUAGUUGAAUUGGCCGUUGUCUUCGACUGUCCCUUUUACUUGAAAAAAUUAGAGUGUU
CAAUAUUAGCAUGGAAUAAUAGAAUAGGACUGGUUCUUUUUGUUGGUCUGGACAUCGAAU
GAUUAAUAGGACGGUCGGGGGCAUCAGUAUUCAAUUGUCGAGGUGAAAUUCUUGGAUUAU
UGAAGACUAACUACUGCGAAAUUUGCAAGGACGUUUUCAUUAAUCAAGAACGAAAGUUAG
GGGAUCGAAGAUGAUCGAUACCGUCGUAGUCUUAACCAUAAACUAUGCCGACUGAUCGGU
GGUUUUUACCACUCGGCACAGAGAAAUCAAGUCUUGGGUCUGGGGGAAACACGGGAACCA
CAGGUAGACACAAUAAGGAUUGACAGAUUGAGAGCUCUUGAUUUUGUGGGUGGUGGUGCA
UGGCCGUUUUAGUUGGUGGAGUGAUUGUCUGCUUAAUGCAUAACGAACGAGCCUUAACCU
CUAAAUAGUGGGCUAAUGACUUCUUAGAGGACUAUCGGUCAAGGGAAGUUUGAGGAAUAA
CAGGUCUGUGAUGCCCUUAGACGUUCUGGGCGACGCGCGCUACACUGACGGAGCCAGCGA
GUCCUUGCCGAGACUGGUAAUCUGUGAACUCCGUCGUGCUGGGGAUAGAGCAUUGUAUUA
UUGC
[133] Saccharomyces_sp
GAUGAUUCAUAAUAACUUUUCGAAUGCAUGGCGAUGUUCAUUAAAUUCUGCCCUAUCAAC
UUUGAUGGUAGGAUAGUGGCCUACCAUGGUUUAACGGGUAACGGGAUAAGGGUUCGAUUC
CGGAGAGGGACCUGAGAAACGGCUACCACAUCCAAGGAGGCAGCAGGCGCGCAAAUUACC
AACAACAGGGAGUAGUGACAAUAAAUAACAUACAGGCAUUUCUUGUAAUUGGAAUGAGUC
AAUCAAUUGGGGGCAAUUCCAGCUCCAAUACGUAUAUUAAAGUUGUUGCAGUUAAAAAGC
UCGUAGUUGAAUUGGCUGUUGUCUUCGACUGUCCUUUUUACUUGAAAAAAUUAGAGUGUU
CAAUAUUAGCAUGGAAUAAUAGAAUAGGACUGGUUCUUUUUGUUGGUCUGGACAUCGAAU
GAUUAAUAGGACGGUCGGGGGCAUCAGUAUUCAAUUGUCGAGGUGAAAUUCUUGGAUUAU
UGAAGACUAACUACUGCGAAAUUUGCAAGGACGUUUUCAUUAAUCAAGAACGAAAGUUAG
GGGAUCGAAGAUGAUCGAUACCGUCGUAGUCUUAACCAUAAACUAUGCCGACUGAUCGGU
GGUUUUUACCACUCGGCACAGAGAAAUCAAGUCUUGGGUCUGGGGGAAACACGGGAACCA
CAGGUAGACACAAUAAGGAUUGACAGAUUGAGAGCUCUUGAUUUUGUGGGUGGUGGUGCA
UGGCCGUUUUAGUUGGUGGAGUGAUUGUCUGCUUAAUGCAUAACGAACGAGCCUUAACCU
CUAAAUAGUGAGCUAAUGGCUUCUUAGAGGACUAUCGAUCAAGGGAAGUUUGAGGAAUAA
CAGGUCUGUGAUGCCCUUAGACGUUCUGGGCGACGCGCGCUACACUGACGGAGCCAGCGA
GUCCUUGCCGAGACUGGUAAUCUGUGAACUCCGUCGUGCUGGGGAUAGAGCAUUGUAUUA
UUGC
[134] Taphrina_carnea
GGUGAUUCAUAAUAACUUUAGGAAUGCAUGGCGAUGUUCAUUAAAUUUUGCCCUAUCAAC
UUUGAUGGUAGGAUAGAGGCCUACCAUGGUUUGACGUGUAACGGGAUAAGGGUUCGAUUC
CGGAGAGGACCUGAGAAACGGCUACCACAUCCAAGGAGGCAGCAGGCGCGCAAAUUACCA
ACAACGGGGAGUAGUGACAAUUAAUAACAUACAGGCUUUUCUUGUAAUUGGAAUGAGUCA
AUCAAUUGGGGGCAAUUCCAGCCCCAAUACGUAUAAUAAAGUUGCUGCAGUUAAAAAGCU
CGUAACUGAAUUGGCUGUUGCAAUGACUGUUCCUUUUACUUGAAAAAAUUAGAGUGUUCA
ACAUUAGCAUGGAAUAAUAGAAUAGGACUGGUUCUUUUUGUUGGUCUGGACGCCGAAUGA
UUAAUAGGACAGUUGGGGACAUUAGUAUUGAGUUGUCGAGGUGAAAUUCUUGGAUUACUC
AAGACUAACUACUGCGAAAUUUGUAAGGAUGUUUUCAUUAGUCAAGAACGAAAGUUAGGG
GAUCGAAGACGAUCGAUACCGUCGUAGUCUUAACCAUAAACUAUGCCGACUGAUCGGCGG
UUUUUACCGCCCGGCACAGAGAAAUCAAGUUUUGGGUCCGGGGGAAACACGGGAACCACA
GGUAGACAAAGUAAGGAUUGACAGAUUGAUAGCUCUUGAUUCUUUGGGUGGUGGUGCAUG
GCCGUUUUAGUUGGUGGAGUGAUUGUCUGCUUAAUGCAUAACGAACGAGCCUUAACCUCU
AAAUAGCCCGCUAUUGGCUUCUUAGAGGACUAUUGGUAAAAGGAAGUUUGAGGAAUAACA
GGUCUGUGAUGCCCUUAGAUGUUCUGGGCGACGCGCGCUACACUGACGGAGCCAGCGAGU
UCUUGCCGGAACGGGUAAUCUGUGAACUCCGUCGUGAUGGGGAUAGAGCAUUGCAUUAUU
GC--
;
END;
