# Supplementary material for: A Kolmogorov-Smirnov test for the molecular clock based on Bayesian ensembles of phylogenies
Source: PLoS One. 2018 Jan 4;13(1):e0190826. doi: 10.1371/journal.pone.0190826 (PMC5754089; doi:10.1371/journal.pone.0190826)
Supplement: S1 File — Each folder contains the corresponding alignments in nexus format. (ZIP) [file pone.0190826.s001.zip › pks-alignments/cox1/non-clock/Cox1.nex]

#NEXUS
[saved by seaview on Thu Jul 30 14:52:58 2015]
BEGIN DATA;
  DIMENSIONS NTAX=9 NCHAR=1569;
  FORMAT DATATYPE=DNA
  GAP=-
  ;
MATRIX
[1] Homo_sapiens
ATGTTCGCCGACCGTTGACTATTCTCTACAAACCACAAAGACATTGGAACACTATACCTA
TTATTCGGCGCATGAGCTGGAGTCCTAGGCACAGCTCTAAGCCTCCTTATTCGAGCCGAG
CTGGGCCAGCCAGGCAACCTTCTAGGTAACGACCACATCTACAACGTTATCGTCACAGCC
CATGCATTTGTAATAATCTTCTTCATAGTAATACCCATCATAATCGGAGGCTTTGGCAAC
TGACTAGTTCCCCTAATAATCGGTGCCCCCGATATGGCGTTTCCCCGCATAAACAACATA
AGCTTCTGACTCTTACCTCCCTCTCTCCTACTCCTGCTCGCATCTGCTATAGTGGAGGCC
GGAGCAGGAACAGGTTGAACAGTCTACCCTCCCTTAGCAGGGAACTACTCCCACCCTGGA
GCCTCCGTAGACCTAACCATCTTCTCCTTACACCTAGCAGGTGTCTCCTCTATCTTAGGG
GCCATCAATTTCATCACAACAATTATCAATATAAAACCCCCTGCCATAACCCAATACCAA
ACGCCCCTCTTCGTCTGATCCGTCCTAATCACAGCAGTCCTACTTCTCCTATCTCTCCCA
GTCCTAGCTGCTGGCATCACTATACTACTAACAGACCGCAACCTCAACACCACCTTCTTC
GACCCCGCCGGAGGAGGAGACCCCATTCTATACCAACACCTATTCTGATTTTTCGGTCAC
CCTGAAGTTTATATTCTTATCCTACCAGGCTTCGGAATAATCTCCCATATTGTAACTTAC
TACTCCGGAAAAAAAGAACCATTTGGATACATAGGTATGGTCTGAGCTATGATATCAATT
GGCTTCCTAGGGTTTATCGTGTGAGCACACCATATATTTACAGTAGGAATAGACGTAGAC
ACACGAGCATATTTCACCTCCGCTACCATAATCATCGCTATCCCCACCGGCGTCAAAGTA
TTTAGCTGACTCGCCACACTCCACGGAAGCAATATGAAATGATCTGCTGCAGTGCTCTGA
GCCCTAGGATTCATCTTTCTTTTCACCGTAGGTGGCCTGACTGGCATTGTATTAGCAAAC
TCATCACTAGACATCGTACTACACGACACGTACTACGTTGTAGCCCACTTCCACTATGTC
CTATCAATAGGAGCTGTATTTGCCATCATAGGAGGCTTCATTCACTGATTTCCCCTATTC
TCAGGCTACACCCTAGACCAAACCTACGCCAAAATCCATTTCACTATCATATTCATCGGC
GTAAATCTAACTTTCTTCCCACAACACTTTCTCGGCCTATCCGGAATGCCCCGACGTTAC
TCGGACTACCCCGATGCATACACCACATGAAACATCCTATCATCTGTAGGCTCATTCATT
TCTCTAACAGCAGTAATATTAATAATTTTCATGATTTGAGAAGCCTTCGCTTCGAAGCGA
AAAGTCCTAATAGTAGAAGAACCCTCCATAAACCTGGAGTGACTATATGGATGCCCCCCA
CCCTACCACACATTCGAAGAACCCGTATACATAAAATCTAGA
---------------------------
[2] Pan_troglodytes
ATGTTCACCGACCGCTGACTATTCTCTACAAACCACAAAGATATTGGAACACTATACCTA
CTATTCGGTGCATGAGCTGGAGTCCTGGGCACAGCCCTAAGTCTCCTTATTCGGGCTGAA
CTAGGCCAACCAGGCAACCTCCTAGGTAATGACCACATCTACAATGTCATCGTCACAGCC
CATGCATTCGTAATAATCTTCTTCATAGTAATGCCTATTATAATCGGAGGCTTTGGCAAC
TGGCTAGTTCCCTTGATAATTGGTGCCCCCGACATGGCATTCCCCCGCATAAACAACATA
AGCTTCTGGCTCCTGCCCCCTTCTCTCCTACTTCTACTTGCATCTGCCATAGTAGAAGCC
GGCGCGGGAACAGGTTGAACAGTCTACCCTCCCTTAGCGGGAAACTACTCGCATCCTGGA
GCCTCCGTAGACCTAACCATCTTCTCCTTACATCTGGCAGGCATCTCCTCTATCCTAGGA
GCCATTAACTTCATCACAACAATTATTAATATAAAACCTCCTGCCATGACCCAATACCAA
ACACCCCTCTTCGTCTGATCCGTCCTAATCACAGCAGTCTTACTTCTCCTATCCCTCCCA
GTCCTAGCTGCTGGCATCACCATACTATTGACAGATCGTAACCTCAACACTACCTTCTTC
GACCCAGCCGGGGGAGGAGACCCTATTCTATATCAACACTTATTCTGATTTTTTGGCCAC
CCCGAAGTTTATATTCTTATCCTACCAGGCTTCGGAATAATTTCCCACATTGTAACTTAT
TACTCCGGAAAAAAAGAACCATTTGGATATATAGGCATGGTTTGAGCTATAATATCAATT
GGCTTCCTAGGGTTTATCGTGTGAGCACACCATATATTTACAGTAGGGATAGACGTAGAC
ACCCGAGCCTATTTCACCTCCGCTACCATAATCATTGCTATTCCTACCGGCGTCAAAGTA
TTCAGCTGACTCGCTACACTTCACGGAAGCAATATGAAATGATCTGCCGCAGTACTCTGA
GCCCTAGGGTTTATCTTTCTCTTCACCGTAGGTGGCCTAACCGGCATTGTACTAGCAAAC
TCATCATTAGACATCGTGCTACACGACACATACTACGTCGTAGCCCACTTCCACTACGTT
CTATCAATAGGAGCTGTATTCGCCATCATAGGAGGCTTCATTCACTGATTCCCCCTATTC
TCAGGCTATACCCTAGACCAAACCTATGCCAAAATCCAATTTGCCATCATGTTCATTGGC
GTAAACCTAACCTTCTTCCCACAGCACTTCCTTGGCCTATCTGGGATGCCCCGACGTTAC
TCGGACTACCCCGATGCATACACCACATGAAATGTCCTATCATCCGTAGGCTCATTTATC
TCCCTGACAGCAGTAATATTAATAATTTTCATGATTTGAGAAGCCTTTGCTTCAAAACGA
AAAGTCCTAATAGTAGAAGAGCCCTCCGCAAACCTGGAATGACTATATGGATGCCCCCCA
CCCTACCACACATTCGAAGAACCCGTATACATAAAATCTAGAS
--------------------------
[3] Pan_paniscus
ATGTTCACCGACCGCTGACTATTCTCTACAAACCACAAAGATATTGGAACACTATACCTA
CTATTCGGCACATGAGCTGGAGTTCTGGGCACAGCCCTAAGTCTCCTTATTCGAGCTGAA
TTAGGCCAACCAGGCAACCTTCTAGGTAACGACCACATCTATAATGTCATTGTCACAGCC
CATGCGTTCGTAATAATCTTTTTCATAGTAATACCTATCATAATCGGAGGCTTCGGCAAC
TGGCTAGTTCCCTTGATAATTGGTGCCCCCGACATGGCATTCCCCCGTATAAACAACATA
AGCTTCTGACTCCTACCCCCTTCTCTCCTACTTCTACTTGCATCTGCCATAGTAGAAGCC
GGCGCCGGAACAGGTTGGACAGTCTACCCTCCCTTAGCAGGAAACTATTCGCATCCTGGA
GCCTCCGTAGACCTAACCATCTTCTCCTTGCACCTGGCAGGCGTCTCCTCTATCCTAGGA
GCCATTAACTTCATCACAACAATCATTAATATAAAACCTCCTGCCATAACCCAATACCAA
ACACCCCTTTTCGTCTGATCCGTCCTAATTACAGCAGTCTTACTTCTCCTATCCCTCCCA
GTCCTAGCTGCTGGCATCACCATACTATTAACAGATCGTAACCTCAACACTACCTTCTTC
GACCCAGCTGGGGGAGGAGACCCTATTCTATATCAACACTTATTCTGATTTTTTGGCCAC
CCCGAAGTTTACATTCTTATCCTACCAGGCTTCGGAATAATTTCCCACATTGTAACTTAT
TACTCAGGAAAAAAAGAACCATTCGGATACATAGGCATGGTTTGAGCTATAATATCAATT
GGTTTCCTAGGGTTTATTGTGTGAGCACACCATATATTTACAGTAGGAATAGACGTAGAC
ACACGAGCCTATTTCACTTCCGCTACCATAATCATTGCTATTCCTACCGGCGTCAAAGTA
TTCAGCTGGCTCGCTACACTTCACGGAAGCAATATGAAATGATCTGCCGCAGTACTCTGA
GCCCTAGGGTTCATCTTTCTCTTCACCGTGGGTGGCCTAACCGGTATTGTACTAGCAAAC
TCATCATTAGACATCGTACTACACGACACATATTACGTCGTAGCCCACTTCCACTACGTC
CTATCAATAGGAGCTGTATTCGCCATCATAGGAGGCTTCATTCACTGATTCCCCCTATTT
TCAGGCTATACCCTAGACCAAACCTATGCCAAAATCCAATTTGCCATCATATTCATTGGC
GTAAACCTAACCTTCTTCCCACAACACTTCCTTGGCCTGTCTGGAATGCCCCGACGTTAC
TCGGACTACCCTGATGCATACACCACATGAAATGTCCTATCATCCGTAGGCTCATTCATC
TCCCTAACGGCAGTAATATTAATAATTTTCATAATTTGAGAAGCCTTTGCTTCAAAACGA
AAAGTCCTAATAGTAGAAGAGCCCTCCGCAAACCTGGAGTGACTGTATGGATGCCCCCCA
CCCTACCACACGTTCGAAGAACCCGTGTACATAAAATCTAGA
---------------------------
[4] Gorilla_gorilla
ATGTTCACCGACCGCTGATTATTCTCTACAAACCATAAAGATATTGGAACACTATATCTA
CTATTCGGCGCATGAGCTGGAGTCCTAGGCACAGCCCTAAGTCTCCTTATTCGAGCAGAA
CTTGGTCAACCAGGCAACCTTCTAGGTAACGATCACATCTATAATGTTATCGTCACAGCC
CATGCGTTCGTAATAATTTTCTTCATAGTAATGCCTATCATAATCGGAGGCTTTGGCAAC
TGGCTAGTACCCTTAATAATTGGTGCCCCCGACATGGCATTCCCCCGCATAAACAACATA
AGCTTCTGACTCCTTCCCCCTTCTTTCCTACTTCTGCTCGCATCCGCTATAGTAGAAGCC
GGCGCAGGGACTGGTTGGACAGTCTACCCTCCCTTAGCAGGAAATTATTCCCACCCCGGA
GCTTCTGTAGACCTAACCATTTTTTCCCTACACCTAGCAGGCATCTCCTCTATTCTAGGG
GCCATCAACTTCATTACAACAATCATCAATATAAAACCCCCCGCCATAACCCAATACCAA
ACACCCCTTTTCGTCTGATCCGTCCTAATCACAGCAGTCTTACTTCTTCTATCTCTCCCA
GTACTAGCTGCTGGAATTACCATATTATTAACAGACCGTAACCTCAACACCACCTTTTTC
GACCCAGCCGGAGGAGGAGATCCTATCCTATACCAACACTTATTCTGATTTTTTGGACAC
CCCGAAGTTTACATTCTAATCCTACCAGGCTTCGGAATAATCTCCCACATTGTAACTTAT
TACTCCGGAAAAAAAGAACCATTCGGATATATAGGTATAGTCTGAGCTATAATATCAATT
GGTTTCCTGGGATTTATTGTGTGAGCCCACCACATATTTACAGTAGGAATAGACGTAGAT
ACACGAGCCTACTTCACCTCCGCTACCATAATCATCGCTATCCCCACCGGCGTCAAAGTA
TTCAGCTGACTCGCTACACTCCATGGAAGTAATACCAAATGATCTGCCGCAATGCTCTGA
GCCCTAGGGTTCATTTTTCTCTTCACTGTAGGCGGCCTAACCGGCATCGTACTAGCAAAC
TCGTCATTAGATATCGTGCTGCACGACACATATTACGTCGTAGCTCACTTCCACTATGTC
CTATCTATAGGAGCTGTGTTCGCCATCATAGGGGGCTTTATTCACTGATTTCCCCTATTC
TCAGGCTACACTCTAGATCAAACCTACGCCAAAATCCACTTTGCCATCATATTCATTGGC
GTTAATCTAACCTTCTTCCCACAACACTTTCTTGGCCTATCTGGAATACCCCGACGTTAC
TCGGACTACCCCGATGCATATACTACATGAAATATCCTGTCATCCGTGGGCTCATTCATT
TCCCTAACAGCAGTAATATTAATAATTTTTATAATCTGAGAAGCCTTCGCCTCAAAACGA
AAAGTCCTAATAATCGAAGAACCCTCCACAAATCTGGAGTGACTGTATGGATGCCCTCCA
CCCTATCATACATTTGAAGAGCCTGTATATATAAAGT
--------------------------------
[5] Pongo_abelii
ATGTTCGCCGACCGCTGGCTATTCTCCACGAACCACAAAGACATCGGGACACTATACCTG
TTATTCGGCGCATGGGCTGGAGTCCTAGGCACTGCCCTAAGCCTCCTCATTCGAGCTGAA
CTGGGCCAACCCGGCAACCTTCTAGGCAATGACCATATCTACAATGTCATCGTCACAGCT
CATGCATTCGTAATAATTTTCTTTATAGTCATACCCATTATAATTGGAGGCTTTGGCAAC
TGACTAGTGCCCCTAATAATCGGCGCCCCCGATATAGCATTCCCGCGCATAAATAATATA
AGCTTCTGACTCCTCCCCCCCTCCTTTCTCCTACTGCTCGCTTCTGCTACAGTAGAGGCT
GGCGCAGGAACAGGCTGAACAGTCTATCCGCCCCTAGCAGGAAACTACTCTCACCCAGGA
GCCTCTGTAGACTTAACAATCTTCTCTTTACACCTAGCAGGCATTTCCTCTATCCTAGGA
GCTATCAATTTCATCACAACAATTATTAATATAAAACCCCCTGCAATATCCCAATACCAA
ACCCCCCTCTTCGTCTGATCAGTCTTGATCACAGCAGTCCTACTTCTCCTTTCCCTCCCA
GTCCTAGCCGCTGGCATCACCATACTACTAACAGATCGCAACCTAAACACCACATTCTTT
GACCCAGCCGGAGGTGGAGATCCCATCCTATATCAGCACCTATTCTGATTTTTTGGCCAC
CCTGAAGTCTACATTCTCATCCTGCCGGGTTTCGGCATAATCTCCCACATCGTAACACAC
TATTCCGGAAAAGAAGAGCCATTTGGGTACATAGGCATAGTCTGAGCCATAGTCTCAATT
GGCTTCCTGGGCTTTATCGTATGGGCCCACCACATATTCACAGTAGGAATAGACGTGGAC
ACACGAGCCTACTTCACCTCCGCTACCATAATCATTGCCATCCCCACCGGCGTCAAAGTA
TTTAGCTGACTCGCTACACTCCACGGAAGCAACACTAAATGATCTGCCGCAATCCTCTGA
GCCTTAGGATTCATTTTCCTCTTCACCGTAGGCGGCCTAACAGGCATCGTACTAGCAAAC
TCATCACTAGACATTGTATTACACGATACATACTACGTTGTAGCCCACTTTCATTACGTC
CTATCAATAGGAGCTGTATTCGCCATCATGGGAGGCTTCATCCACTGGTTCCCACTATTC
TCAGGCTACACCTTAGACCAGACCTATGCTAAAATTCACTTCATCACCATATTTATCGGC
GTAAATTTAACTTTCTTCCCACAACATTTCCTCGGCCTGTCAGGCATACCCCGACGCTAC
TCCGACTACCCCGACGCGTACACCACCTGAAATATTTTATCATCCGCAGGCTCATTTATC
TCCCTAACAGCAGTCATACTAATAATTTTCATAATTTGAGAAGCCTTCGCCTCAAAACGA
AAAGTCCCAATAGTTGAACAACCCTCCACAAGCCTAGAGTGATTGTACGGATGCCCCCCA
CCCTACCACACATTTGAAGAACCCGTCTATATAAAACCAGAAC
--------------------------
[6] Nomascus_leucogenys
ATGTTCGCCGACCGCTGGTTATTCTCCACAAACCATAAAGACATTGGAACACTATACTTA
CTATTCGGTGCATGAGCTGGAGTCCTAGGCACAGCCCTAAGCCTCCTCATCCGAGCCGAA
CTGGGTCAGCCTGGCAACCTCCTGGGCAACGACCATATTTATAATGTCATCGTGACAGCC
CACGCATTCGTCATAATCTTTTTCATAGTAATACCTATCATGATTGGAGGCTTTGGTAAC
TGACTAGTTCCTCTAATAATCGGTGCCCCCGACATGGCATTCCCCCGTATGAATAACATA
AGCTTCTGACTCCTCCCTCCCTCTTTCCTACTACTACTTGCATCCGCCATAGTAGAAGCC
GGCGCCGGAACAGGATGAACAGTATACCCCCCACTAGCAGGAAACTACTCCCACCCAGGA
GCCTCCGTTGACCTAACCATCTTTTCCCTCCACCTGGCCGGAGTATCATCCATCCTAGGA
GCTATCAATTTTATTACTACAATCATCAACATGAAACCCCCAGCCATGTCTCAATATCAA
ACACCCCTCTTTGTCTGATCCGTCCTAATTACAGCAGTTCTACTCCTTCTCTCTTTACCA
GTTCTAGCCGCCGGCATTACCATACTATTAACGGATCGCAACCTCAACACCACTTTCTTT
GACCCAGCCGGAGGAGGAGACCCCATTCTATATCAACACCTATTCTGATTCTTCGGCCAC
CCCGAGGTTTATATTCTCATTCTGCCAGGCTTCGGAATAATCTCACACATCGTGACACAC
TACTCAGGAAAAAAGGAGCCATTTGGGTATATGGGCATAGTCTGAGCCATAATATCAATT
GGCTTCCTAGGCTTTATTGTCTGAGCCCACCATATATTCACAGTAGGCATAGACGTAGAC
ACACGAGCCTACTTCACCTCCGCTACCATAATTATTGCCATTCCCACTGGCGTCAAAGTA
TTTAGCTGACTCGCCACACTCCACGGAAGCGACACCAAATGATCCGCTGCAGTACTCTGA
GCCCTAGGCTTCATCTTCCTCTTTACAGTAGGAGGCTTAACTGGCATCGTATTAGCAAAC
TCATCACTAGACATTGTACTTCATGACACGTACTATGTTGTAGCCCACTTCCATTACGTC
TTATCCATGGGGGCCGTATTCGCCATCATAGGAGGCTTCGTCCACTGATTTCCCCTGTTC
TCAGGCTACACTTTAGACCAAACCTATGCCAAAATTCACTTTGCTATTATATTTGTAGGA
GTAAATTTAACCTTCTTTCCACAGCACTTCCTTGGCCTATCCGGAATACCACGACGTTAC
TCCGACTACCCCGACGCATACACTACCTGAAACATCCTATCCTCTGTAGGCTCGTTCATC
TCCCTAACAGCAGTAATACTAATAATTTTCATGGTCTGAGAGGCTTTCGCCTCAAAACGA
AAAATTCTAATAATCGAACAGCCTTCCACTAACCTAGAGTGATTGTACGGATGCCCACCA
CCCTATCACACATTTGAAGAGCCCGTCTATATAAAACCTAAACAAAAAAGG
------------------
[7] Macaca_mulatta
ATGCTCATTAATCGCTGACTCTTTTCAACAAATCACAAAGACATTGGAACCCTGTATTTA
CTATTTGGTGCATGAGCTGGAATCATAGGCACTGCCCTAAGCCTCCTCATTCGAGCTGAA
CTAGGCCAACCCGGCAACCTACTAGGCAACGACCACATCTATAACGTTATTGTAACGGCC
CATGCATTTGTCATAATTTTCTTTACAGTCATACCCATTATAATTGGAGGGTTCGGGAAC
TGACTAGTACCCCTAATAATCGGCGCCCCCGACATAGCATTCCCCCGTCTAAACAATATG
AGCTTCTGACTCCTCCCCCCTTCTTTCCTGCTACTAATAGCATCCGCCGTGGTAGAAGCT
GGCGCCGGAACAGGCTGAACAGTATACCCCCCTCTAGCAGGAAACTTCTCCCACCCAGGA
GCTTCTGTAGATTTAGTCATCTTCTCTCTTCACCTAGCAGGTATTTCCTCTATCTTAGGA
GCCATCAACTTCATTACCACCATTATCAACATAAAACCCCCCGCAGTATCCCAATACCAA
ACCCCTTTATTTGTCTGATCAATCTTAATCACAGCAATCCTTCTACTCCTCTCTCTACCA
GTTCTAGCCGCCGGCATTACCATGCTACTAACAGATCGCAACCTCAATACTACTTTCTTT
GACCCTGTTGGAGGAGGAGACCCTATCCTATATCAACACCTATTCTGATTCTTTGGTCAC
CCGGAAGTCTACATCCTTATTCTCCCCGGCTTCGGAATAGTCTCCCACATTGTAACCTAC
TACTCTGGGAAAAAAGAACCATTTGGGTACATGGGTATAGTTTGAGCCATAATATCAATT
GGGTTTTTAGGTTTTATTGTATGAGCCCACCACATGTTTACAGTTGGCATAGACGTAGAT
ACACGAGCCTATTTCACCTCCGCCACTATAATCATTGCAATCCCCACCGGTGTGAAAGTT
TTTAGCTGGCTTGCTACACTTCATGGGGGCAACATCAAATGGTCCCCAGCAATACTTTGA
GCCCTAGGCTTTATCTTCCTATTTACTGTAGGGGGTCTAACTGGCATCATCTTAGCAAAC
TCATCCCTAGATATCGTACTACACGATACATACTACGTTGTCGCCCACTTTCATTATGTT
CTATCAATAGGAGCTGTATTCGCCATTATGGGGGGCTTTATACACTGATTCCCTTTATTC
TCAGGCTACACACTGAACCAAACCTGTGCCAAAGCCCACTTCATCATTATATTCATGGGC
GTAAATTTAACCTTCTTTCCACAACACTTCCTTGGCCTGTCCGGAATACCCCGACGCTAC
TCTGATTATCCCGATGCCTACACTACATGAAATACCCTATCATCTATAGGCTCCTTCATC
TCACTAGTAGCAGTAATTTTAATAATCTACATGATCTGAGAAGCCTTTGCTTCAAAACGT
AAAGTACTACTAATCGAACAACCCCTTACTAACCTAGAGTGACTAAATGGCTGCCCCCCG
CCTTATCACACATTCGAAGAACCACCCTACATTAAACTAGTCGAAAAAGGAGGGAGTCGA
ACCCCCTAA
[8] Macaca_fascicularis
ATGCTTATCGATCGTTGACTCTTTTCAACAAACCATAAGGACATCGGAACCCTGTATTTA
CTATTTGGTGCATGAGCTGGGGTCATAGGCACTGCCCTGAGCCTCCTCATTCGAGCTGAA
CTAGGCCAACCCGGCAGCCTACTAGGCAACGACCACATCTACAACGTCATTGTAACGGCC
CATGCATTCGTTATAATTTTCTTTACAGTTATACCCATTATAATCGGAGGGTTCGGGAAC
TGACTAGTGCCCCTAATAATCGGCGCTCCCGACATAGCATTTCCCCGTCTAAACAATATA
AGCTTTTGACTCCTCCCCCCTTCTTTCCTGCTACTAATTGCATCAGCCGTAGTAGAAGCT
GGTGCCGGAACAGGCTGAACAGTATATCCCCCTCTAGCAGGAAACTTCTCCCACCCAGGA
GCTTCTGTAGATTTGATTATCTTCTCCCTCCACTTAGCAGGTATTTCCTCCATCTTAGGA
GCCATCAACTTTATTACCACTATTATCAACATAAAACCTCCCGCAATATCCCAATACCAG
ACTCCTTTATTTGTCTGATCAATCTTAATCACGGCTATCCTCCTACTACTCTCTCTACCA
GTCCTAGCCGCCGGCATTACCATGTTACTAACAGATCGCAACCTCAACACTACTTTCTTT
GATCCTGTTGGAGGAGGAGATCCTATCTTATACCAACACCTATTTTGATTCTTCGGTCAC
CCCGAAGTCTACATCCTTATTCTTCCCGGCTTTGGGATAGTCTCCCACATTGTAACCTAC
TACTCTGGAAAAAAAGAACCATTTGGGTACATGGGTATAGTTTGAGCCATAATATCAATT
GGGTTTTTAGGTTTCATTGTATGAGCCCACCACATATTTACAGTTGGCATAGACGTAGAT
ACACGAGCCTATTTCACTTCCGCCACTATAATCATTGCAATCCCCACCGGTGTGAAAGTT
TTTAGCTGGCTCGCTACACTTCATGGAGGCAACATTAAATGATCCCCAGCAATACTTTGA
GCCCTGGGCTTTATCTTCCTATTTACCGTGGGAGGTTTAACCGGCATTATCTTGGCAAAC
TCATCCCTAGATATCGTACTACACGACACATACTACGTTGTCGCCCACTTCCATTATGTT
TTATCAATAGGGGCTGTATTTGCCATTATAGGAGGCTTTATACATTGATTTCCTTTATTC
TCAGGCTATACACTAAACCAAACTTGTGCCAAAGCCCACTTTATCATCATATTCGTGGGC
GTAAATTTAACTTTCTTTCCACAACACTTCCTTGGCCTGTCCGGAATACCCCGACGCTAT
TCTGATTATCCTGATGCCTACACCACATGAAACATCCTATCATCTATAGGCTCCTTCATC
TCACTAGTAGCAGTAATCTTAATAATCTACATGATCTGAGAAGCCTTTGCTTTAAAACGT
AAAGTACTACTAATCGAACAACCCCTTACTAGTCTAGAATGACTAAATGGCTGCCCCCCA
CCTTACCATACATTCGAAGAACCAACCTATATCAAACTA
------------------------------
[9] Mus_musculus
ATGTTCATTAATCGTTGATTATTCTCAACCAATCACAAAGATATCGGAACCCTCTATCTA
CTATTCGGAGCCTGAGCGGGAATAGTGGGTACTGCACTAAGTATTTTAATTCGAGCAGAA
TTAGGTCAACCAGGTGCACTTTTAGGAGATGACCAAATTTACAATGTTATCGTAACTGCC
CATGCTTTTGTTATAATTTTCTTCATAGTAATACCAATAATAATTGGAGGCTTTGGAAAC
TGACTTGTCCCACTAATAATCGGAGCCCCAGATATAGCATTCCCACGAATAAATAATATA
AGTTTTTGACTCCTACCACCATCATTTCTCCTTCTCCTAGCATCATCAATAGTAGAAGCA
GGAGCAGGAACAGGATGAACAGTCTACCCACCTCTAGCCGGAAATCTAGCCCATGCAGGA
GCATCAGTAGACCTAACAATTTTCTCCCTTCATTTAGCTGGAGTGTCATCTATTTTAGGT
GCAATTAATTTTATTACCACTATTATCAACATGAAACCCCCAGCCATAACACAGTATCAA
ACTCCACTATTTGTCTGATCCGTACTTATTACAGCCGTACTGCTCCTATTATCACTACCA
GTGCTAGCCGCAGGCATTACTATACTACTAACAGACCGCAACCTAAACACAACTTTCTTT
GATCCCGCTGGAGGAGGGGACCCAATTCTCTACCAGCATCTGTTCTGATTCTTTGGGCAC
CCAGAAGTTTATATTCTTATCCTCCCAGGATTTGGAATTATTTCACATGTAGTTACTTAC
TACTCCGGAAAAAAAGAACCTTTCGGCTATATAGGAATAGTATGAGCAATAATGTCTATT
GGCTTTCTAGGCTTTATTGTATGAGCCCACCACATATTCACAGTAGGATTAGATGTAGAC
ACACGAGCTTACTTTACATCAGCCACTATAATTATCGCAATTCCTACCGGTGTCAAAGTA
TTTAGCTGACTTGCAACCCTACACGGAGGTAATATTAAATGATCTCCAGCTATACTATGA
GCCTTAGGCTTTATTTTCTTATTTACAGTTGGTGGTCTAACCGGAATTGTTTTATCCAAC
TCATCCCTTGACATCGTGCTTCACGATACATACTATGTAGTAGCCCATTTCCACTATGTT
CTATCAATGGGAGCAGTGTTTGCTATCATAGCAGGATTTGTTCACTGATTCCCATTATTT
TCAGGCTTCACCCTAGATGACACATGAGCAAAAGCCCACTTCGCCATCATATTCGTAGGA
GTAAACATAACATTCTTCCCTCAACATTTCCTGGGCCTTTCAGGAATACCACGACGCTAC
TCAGACTACCCAGATGCTTACACCACATGAAACACTGTCTCTTCTATAGGATCATTTATT
TCACTAACAGCTGTTCTCATCATGATCTTTATAATTTGAGAGGCCTTTGCTTCAAAACGA
GAAGTAATATCAGTATCGTATGCTTCAACAAATTTAGAATGACTTCATGGCTGCCCTCCA
CCATATCACACATTCGAGGAACCAACCTATGTAAAAGTAAAATAA
------------------------
;
END;

begin trees;
   translate
    1 Homo_sapiens,
    2 Pan_troglodytes,
    3 Pan_paniscus,
    4 Gorilla_gorilla,
    5 Pongo_abelii,
    6 Nomascus_leucogenys,
    7 Macaca_mulatta,
    8 Macaca_fascicularis,
    9 Mus_musculus;
   tree cox1_primatesU = [&U]((((9,(8,7)),6),5),(4,(2,3)),1);
   tree cox1_primatesR = [&R] (9,((8,7),(6,(5,(4,(1,(3,2)))))));
end;
