# Supplementary material for: A Kolmogorov-Smirnov test for the molecular clock based on Bayesian ensembles of phylogenies
Source: PLoS One. 2018 Jan 4;13(1):e0190826. doi: 10.1371/journal.pone.0190826 (PMC5754089; doi:10.1371/journal.pone.0190826)
Supplement: S1 File — Each folder contains the corresponding alignments in nexus format. (ZIP) [file pone.0190826.s001.zip › pks-alignments/cox1/clock/Cox1-c-mb.nex]

begin mrbayes
execute Cox1.nex
lset nst=6
lset rates=gamma
lset ngammacat=4
prset brlenspr=clock:uniform
prset topologypr=fixed(cox1_primatesR)
mcmcp ngen=2000000 nruns=1 samplefreq=1000 printfreq=1000 diagnfreq=1000 relburnin=yes burninfrac=0.5
mcmc
sump
sumt
end
