# Supplementary material for: A Kolmogorov-Smirnov test for the molecular clock based on Bayesian ensembles of phylogenies
Source: PLoS One. 2018 Jan 4;13(1):e0190826. doi: 10.1371/journal.pone.0190826 (PMC5754089; doi:10.1371/journal.pone.0190826)
Supplement: S1 File — Each folder contains the corresponding alignments in nexus format. (ZIP) [file pone.0190826.s001.zip › pks-alignments/18s/non-clock/18S.nex]

#NEXUS
[saved by seaview on Tue Jul 28 15:05:56 2015]
BEGIN DATA;
  DIMENSIONS NTAX=17 NCHAR=1845;
  FORMAT DATATYPE=DNA
  GAP=-
  ;
MATRIX
[1] Schizosaccharomyces_pombe
---------------------------------------------------ATGTCTAAG
TATAAGCAATTTTGTACTGTGAAACTGCGAATGGCTCATTAAATCAGTTATCGTTTATTT
GATAGTACCTCAACTACTTGGA---TAACCGTGGTAATTCTAGAGCTAATACATGCTAAA
AATCCCGACTTTTTTGGAAGGGATGTATTTATTAGATAAAAAACCAATGCCTTCGGGCTT
TTTTTGGTGAGTCATAATAACTTTTCGAATCGCATGGCCTTGCGCCGGCGATGGTTCATT
CAAATTTCTGCCCTATCAACTTTCGATGGTAGGATAGAGGCCTACCATGGTTTTAACGGG
TAACGGGGAATTAGGGTTCGATTCCGGAGAGGGAGCCTGAGAAACGGCTACCACATCCAA
GGAAGGCAGCAGGCGCGCAAATTACCCAATCCCGACACGGGGAGGTAGTGACAAGAAATA
ACAATGCAGGGCCCTTTCGGGTCTTGTAATTGGAATGAGTACAATGTAAATACCTTAACG
AGGAACAATTGGAGGGCAAGTCTGGTGCCAGCAGC-CGCGGTAATTCCAGCTCCAATAGC
GTATATTAAAGTTGTTGCAGTTAAAAAGCTCGTAGTTGAACTTTGAGCCTGGTCGACTGG
TCCGCCGCAAGGCGTGTTTACTGGTCATGACCGGGGTCGTTAACCTTCTGGCAAACTACT
CATGTTCTTTATTGAGCGTGGTAGGGAACCAGGACTTTTACCTTGAAAAAATTAGAGTGT
TCAAAGCAGGCAAGTTTTGCTCGAATACATTAGCATGGAATAATAAAATAGGACGTGTGG
TTCTATTTTGTTGGTTTCTAGGACCGCCGTAATGATTAATAGGGATAGTCGGGGGCATTC
GTATTCAATTGTCAGAGGTGAAATTCTTGGATTTATTGAAGACGAACTACTGCGAAAGCA
TTTGCCAAGGATGTTTTCATTAATCAAGAACGAAAGTTAGGGGATCGAAGACGATCAGAT
ACCGTCGTAGTCTTAACCATAAACTATGCCGACTAGGGATCGGGCAATGTTTCATTTATC
GACTTGCTCGGCACCTTACGAGAAATCAAAGTCTTTGGGTTCCGGGGGGAGTATGGTCGC
AAGGCTGAAAGTTAAAGGAATTGACGGAAGGGCACCACAATGGAGTGGAGCCTGCGGCTT
AATTTGACTCAACACGGGGAAACTCACCAGGTCCAGACATAGTAAGGATTGACAGATTGA
GAGCTCTTTCTTGATTCTATGGGTGGTGGTGCATGGCCGTTCTTAGTTGGTGGAGTGATT
TGTCTGCTTAATTGCGATAACGAACGAGACCTTAACCTGCTAAATAGCTGGATCAGCCAT
TTTGGCTGATCATTAGCTTCTTAGAGGGACTATTGGCATAAAGCCAATGGAAGTTTGAGG
CAATAACAGGTCTGTGATGCCCTTAGATGTTCTGGGCCGCACGCGCGCTACACTGACGGA
GCCAACGAGTTGAAAAAAATCTTTTGATTTTTTATCCTTGGCCGGAAGGTCTGGGTAATC
TTGTTAAACTCCGTCGTGCTGGGGATAGAGCATTGCAATTATTG-CTCTTCAACGAGGAA
TTCCTAGTAAGCGCAAGTCATCAGCTTGCGTTGAATACGTCCCTGCCCTTTGTACACACC
GCCCGTCGCTACTACCGATTGAATGGCTTAGTGAGGCCTCTGGATTGGCTTGTTTCTGCT
GGCAACGGCGGAAACATTGCCGAGAAGTTGGACAAACTTGGTCATTT-AGAGGAAGTAAA
AGTCGTAACAAGGTTTCCGTAGGTGAACC----------------
[2] Lachancea_waltii
CTGGTTGATCCTGCCAGTAGTCATATGCTTGTCTCAAAGATTAAGCCATGCATGTCTAAG
TAT-AAGCAATTTATACAGTGAAACTGCGAATGGCTCATTAAATCAGTTATCGTTTATTT
GATAGTTCCTTTACTACATGGTA--TAACTGTGGTAATTCTAGAGCTAATACATGCTTAA
AATCTCGACCTTT-TGGAAGAGATGTATTTATTAGATAAAAAATCAAT-GTCTTCG-GAC
TCTATGATGATTCATAATAACTTTTCGAATCGCATGGCCTTGTGCTGGCGATGGTTCATT
CAAATTTCTGCCCTATCAACTTTCGATGGTAGGATAGTGGCCTACCATGGTTTCAACGGG
TAACGGGGAATAAGGGTTCGATTCCGGAGAGGGAGCCTGAGAAACGGCTACCACATCCAA
GGAAGGCAGCAGGCGCGCAAATTACCCAATCCTAATTCAGGGAGGTAGTGACAATAAATA
ACGATACAGGGCCCATTCGGGTCTTGTAATTGGAATGAGTACAATGTAAATACCTTAACG
AGGAACAATTGGAGGGCAAGTCTGGTGCCAGCAGC-CGCGGTAATTCCAGCTCCAATAGC
GTATATTAAAGTTGTTGCAGTTAAAAAGCTCGTAGTTGAACTTTGGGCTTGGCTGGCCGG
TCCGATTTT-TTTCGTGTACTGGA--TCCAGCCGAGCCTTT--CCTTCT-----GGCTAA
CCTTGGGTCACTTGTGGCCCTTGGCGAACCAGGACTTTTACTTTGAAAAAATTAGAGTGT
TCAAAGCAGGC--GTATTGCTCGAATATATTAGCATGGAATAATAGAATAGGACGTTTGG
TTCTATTTTGTTGGTTTCTAGGACCATCGTAATGATTAATAGGGACGGTCGGGGGCATCA
GTATTCAGTTGTCAGAGGTGAAATTCTTGGATTTATTGAAGACTAACTACTGCGAAAGCA
TTTGCCAAGGACGTTTTCATTAATCAAGAACGAAAGTTAGGGGATCGAAGATGATCAGAT
ACCGTCGTAGTCTTAACCATAAACTATGCCGACTAGGGATCGGGTGGTGTTTTT-TTAAT
GACCCACTCGGCACCTTACGAGAAATCAAAGTCTTTGGGTTCTGGGGGGAGTATGGTCGC
AAGGCTGAAACTTAAAGGAATTGACGGAAGGGCACCACCA-GGAGTGGAGCCTGCGGCTT
AATTTGACTCAACACGGGGAAACTCACCAGGTCCAGACACAATAAGGATTGACAGATTGA
GAGCTCTTTCTTGATTTTGTGGGTGGTGGTGCATGGCCGTTCTTAGTTGGTGGAGTGATT
TGTCTGCTTAATTGCGATAACGAACGAGACCTTAACCTACTAAATAGTGCTGCTAGCATT
-T-GCTGGTTT-GTCACTTCTTAGAGGGACTATCGGTTTCAAGCCGATGGAAGTTTGAGG
CAATAACAGGTCTGTGATGCCCTTAGACGTTCTGGGCCGCACGCGCGCTACACTGACGGA
GCCAGCGAGTACAAC--------------------CTTGGCCGAGAGGTCT-GGGTAAAC
TTGTGAAACTCCGTCGTGCTGGGGATAGAGCATTGTAATTATTG-CTCTTCAACGAGGAA
TTCCTAGTAAGCGCAAGTCATCAGCTTGCGTTGATTACGTCCCTGCCCTTTGTACACACC
GCCCGTCGCTAGTACCGATTGAATGGCTTAGTGAGGCCTCAGGATTTGCTTAGAGAAGGG
GGCAACTCCATCT-CAGAGCGGAGAATCTGGTCAAACTTGGTCATTT-AGAGGAACTAAA
AGTCGTAACAAGGTTTCCGTAGGTGAACCTGCGGAAGGATCATTA
[3] Wickerhamomyces_canadensis
------------------AGTCATATGCTTGTCTCAAAGATTAAGCCATGCATGTCTAAG
TAT-AAGCAATTTATACAGTGAAACTGCGAATGGCTCATTAAATCAGTTATAGTTTATTT
GATAGTACCTTTACTACTTGGACACTAACCGTGGTAATTCTAGAGCTAATACATGCTAAA
AACCCCGACTGTT-TGGAAGGGGTGTATTTATTAGATAAAAAATCAATGCTCTCGA-AGC
CCTTTGATGATTCATAATAACTTTTCGAATCGCATGGCTCCTTGCCGCCGATGGTTCATT
CAAATTTCTGCCCTATCAACTTTCGATGGTAGGATAGTGGCCTACCATGGTGGCAACGGG
TAACGGGGAATCAGGGTTCGATTCCGGAGAGGGAGCCTGAGAAACGGCTACCACATCCAA
GGAAGGCAGCAGGCGCGCAAATTACCCAATCCTAATTCAGGGAGGTAGTGACAATAAATA
ACGATACAGGGCCCATTCGGGTCTTGTAATTGGAATGAGTACAATGTAAATACCTTAACG
AGGAACAATTGGAGGGCAAGTCTGGTGCCAGCAGC-CGCGGTAATTCCATCTCCAATAGC
GTATATTAAAGTTGTTGCAGTTAAAAAGCTCGTAGTTGAACCTTGGGCCTGGCGTGCCGG
TCCGCTTTCTTGCGTGTACTTGAG----GCGCCGGGCCTTT--TCTTCT-----GGAGGA
GC----TTCGTTTCGGCGGAGTCTTTTTCCAAGACTTTTACTTTGAAAAAATTAGAGTGT
TCAAAGCAGGC--C-TTTGCTCGGATATATTAGCATGGAATAATAGAATAGGACGTTTGG
TCCTATTTTGTTGGTTTCTAGGACCATCGTAATGATTAATAGGGACGGTCGGGGGCATCA
GTATTCAATTGTCAGAGGTGAAATTCTTGGATTTATTGAAGACTAACTACTGCGAAAGCA
TTTGCCAAGGACGTTTTCATTAATCAAGAACGAAAGTTAGGGGATCGAAGATGATCAGAT
ACCGTCGTAGTCTTAACCATAAACTATGCCGACTAGGGATCGGGTGTTGTTTTT-TTAAT
GACTCACTCGGCACCTTACGAGAAATCAAAGTCTTTGGGTTCTGGGGGGAGTATGGTCGC
AAGGCTGAAACTTAAAGGAATTGACGGAAGGGCACCACCA-GGAGTGGGACCTGCGGCTT
AATTTGACTCAACACGGGGAAACTCACCAGGTCCAGACACAATAAGGATTGACAGATTGA
GAGCTCTTTCTTGATTTTGTGGGTGGTGGTGCATGGCCGTCCTTAGTTGGTGGAGTGATT
TGTCTGCTTAATTGCGATAACGAACGAGACCTTAACCTACTAAATAGTGCGACTAGCTTC
-TGGCTGGTATTGACACTTCTTAGAGGGACTATCGATTTCAAGTCGATGGAAGTTTGAGG
CAATAACAGGTCTGTGATGCCCTTAGACGTTCTGGGCCGCACGCGCGCTACACTGACGGA
GCCAGCGAGTAATAA--------------------CCTTGGCCGAGAGGTCTGGGTAATC
TTGTGAAACTCCGTCGTGCTGGGGATAGAGCATTGCAATTATTG-CTCTTCAACGAGGAA
TTCCTAGTAAGCGCAAGTCATCAGCTTGCGTTGATTACGTCCCTGCCCTTTGTACACACC
GCCCGTCGCTACTACCGATTGAATGGCTTAGTGAGGCTTCCGGATTGGCTTAAAGCAAGA
GGCAACTCCG-CTTTGAGCTGAGAAGCTATGTCAAACTTGGTCACTTTAGAGGAAGTAAA
AGTCGTAACAAGGTTTCCGTAGGTGAACCTGCGG-----------
[4] Eremothecium_gossypii
------------------AGTCATATGCTTGTCTCAAAGATTAAGCCATGCATGTCTAAG
TAT-AAGCAATTTATACAGTGAAACTGCGAATGGCTCATTAAATCAGTTATCGTTTATTT
GATAGTTCCTTTACTACATGG-A--TATCTGTGGTAATTCTAGAGCTAATACATGCTTAA
AATCTCGACCTTT-TGGAAGAGATGTATTTATTAGATAAAAAATCAAT-GTCTTCG-GAC
TCTTTGATGATTCATAATAACTTTTCGAATCGCATGGCCTTGTGCTGGCGATGGTTCATT
CAAATTTCTGCCCTATCAACTTTCGATGGTAGGATAGTGGCCTACCATGGTTTCAACGGG
TAACGGGGAATAAGGGTTCGATTCCGGAGAGGGAGCCTGAGAAACGGCTACCACATCCAA
GGAAGGCAGCAGGCGCGCAAATTACCCAATCCTAATTCAGGGAGGTAGTGACAATAAATA
ACGATACAGGGCCCATACGGGTCTTGTAATTGGAATGAGTACAATGTAAATACCTTAACG
AGGAACAATTGGAGGGCAAGTCTGGTGCCAGCAGC-CGCGGTAATTCCAGCTCCAATAGC
GTATATTAAAGTTGTTGCAGTTAAAAAGCTCGTAGTTGAACTTTGGGTTTGGTTGGCCCG
TCCGATTTTCT-TCGTGTACGGGA--TCCAACCGAACCTTT--CCTTCT-----GGCTAA
CCTAGGGTACTT--GTACTCTAGGCGAACCAGGACTTTTACTTTGAAAAAATTAGAGTGT
TCAAAGCAGGC---GCAAGCTCGAATATATTAGCATGGAATAATGGAATAGGACGTTTGG
TTCTATTTTGTTGGTTTCTAGGACCATCGTAATGATTAATAGGGACGGTCGGGGGCATCA
GTATTCAATTGTCAGAGGTGAAATTCTTGGATTTATTGAAGACTAACTACTGCGAAAGCA
TTTGCCAAGGACGTTTTCATTAATCAAGAACGAAAGTTAGGGGATCGAAGATGATCAGAT
ACCGTCGTAGTCTTAACCATAAACTATGCCGACTAGGGATCGGGTGGTGTTTTC--TTAT
GACCCACTCGGCACCTTACGAGAAATCAAAGTCTTTGGGTTCTGGGGGGAGTATGGTCGC
AAGGCTGAAACTTAAAGGAATTGACGGAAGGGCACCACCA-GGAGTGGAGCCTGCGGCTT
AATTTGACTCAACACGGGGAAACTCACCAGGTCCAGACACAATAAGGATTGACAGATTGA
GAGCTCTTTCTTGATTTTGTGGGTGGTGGTGCATGGCCGTTCTTAGTTGGTGGAGTGATT
TGTCTGCTTAATTGCGATAACGAACGAGACCTTAACCTACTAAATAGTGCTGCTAGCATT
-T-GCTGGTTG-CGCACTTCTTAGAGGGACTATCGGTTTCAAGCCGATGGAAGTTTGAGG
CAATAACAGGTCTGTGATGCCCTTAGACGTTCTGGGCCGCACGCGCGCTACACTGACGGA
GCCAGCGAGTATAAC--------------------CTTGGCCGAGAGGTCT-GGGTAATC
TTGTGAAACTCCGTCGTGCTGGGGATAGAGCATTGCAATTATTG-CTCTTCAACGAGGAA
TTCCTAGTAAGCGCAAGTCATCAGCTTGCGTTGATTACGTCCCTGCCCTTTGTACACACC
GCCCGTCGCTAGTACCGATTGAATGGCTTAGTGAGGCCTCAGGATCTGCTTAGAGGAAGG
GGCAACTCCACCT-CAGAGCGGAAAATCTGGTCAAACTTGGTCATTT-AGAGGAACTAAA
AGTCGTAACAAGGTTT-----------------------------
[5] Zygosaccharomyces_rouxii
-----------------------------------------TAAGCCATGCATGTCTAAG
TAT-AAGCAAT-TTATCAGTGAAACTGCGAATGGCTCATTAAATCAGTTATCGTTTATTT
GATAGTTCCTTTACTACATGGTA--TAACTGTGGTAATTCTAGAGCTAATACATGCTTAA
AATCTCGACCTTT-CGGAAGAGATGTATTTATTAGATAAAAAATCAAC-GTCTTCG-GAC
TCCTTGATGATTCATAATAACTTTTCGAATCGCATGGCCTTGTGCTGGCGATGGTTCATT
CAAATTTCTGCCCTATCAACTTTCGATGGTAGGATAGTGGCCTACCATGGTTTCAACGGG
TAACGGGGAATAAGGGTTCGATTCCGGAGAGGGAGCCTGAGAAACGGCTACCACATCCAA
GGAAGGCAGCAGGCGCGCAAATTACCCAATCCTGACACAGGGAGGTAGTGACAATAAATA
ACGATACAGGGCCCTTACGGGTCTTGTAATTGGAATGAGTACAATGTAAATACCTTAACG
AGGAACAATTGGAGGGCAAGTCTGGTGCCAGCAGCCCGCGGTAATTCCAGCTCCAATAGC
GTATATTAAAGTTGTTGCAGTTAAAAAGCTCGTAGTTGAACTTTGGGCCTGGTCGGCCGG
TCCGGATTTTTCCGCGTACTGGTTTTTCCGACCGGGCCTTT--CCTTCT-----GGCTAG
CCCTGG-GTCCTTGTGGCCCTTGGTGAACCAGGACTTTTACTTTGAAAAAATTAGAGTGT
TCAAAGCAGGC--GTATTGCTCGAATATATTAGCATGGAATAATAGAATAGGACGTTTGG
TTCTATTTTGTTGGTTTCTAGGACCATCGTAATGATTAATAGGGACGGTCGGGGGCATCA
GTATTCAGTTGTCAGAGGTGAAATTCTTGGATTTACTGAAGACTAACTACTGCGAAAGCA
TTTGCCAAGGACGTTTTCATTAATCAAGAACGAAAGTTAGGGGATCGAAGATGATCAGAT
ACCGTCGTAGTCTTAACCATAAACTATGCCGACTAGGGATCGGGTGGTGTTTAT-TTACT
GACCCACTCGGCACCTTACGAGAAATCAAAGTCTTTGGGTTCTGGGGGGAGTATGGTCGC
AAGGCTGAAACTTAAAGGAATTGACGGAAGGGCACCACCA-GGAGTGGAGCCTGCGGCTT
AATTTGACTCAACACGGGGAAACTCACCAGGTCCAGACACAATAAGGATTGACAGATTGA
GAGCTCTTTCTTGATTTTGTGGGTGGTGGTGCATGGCCGTTCTTAGTTGGTGGAGTGATT
TGTCTGCTTAATTGCGATAACGAACGAGACCTTAACCTACTAAATAGTGGTGCTAGCATT
-T-GCTGGTTTTTCCACTTCTTAGAGGGACTATCGGTTTCAAGCCGATGGAAGTTTGAGG
CAATAACAGGTCTGTGATGCCCTTAGACGTTCTGGGCCGCACGCGCGCTACACTGACGGA
GCCAACGAGTCTAAC--------------------CTTGGCCGAGAGGTCT-GGGTAATC
TTGTGAAACTCCGTCGTGCTGGGGATAGAGCATTGTAATTATTG-CTCTTCAACGAGGAA
TTCCTAGTAAGCGCAAGTCATCAGCTTGCGTTGATTACGTCCCTGCCCTTTGTACACACC
GCCCGTCGCTAGTACCGATTGAATGGCTTAGTGAGGCCTCAGGATCTGCTTAGAGAAGGG
GGCAACTCCATCT-CAGAGCGGAGAATCTGGTCAAACTTGGTCATTT-AGAGGAACTAAA
AGTCGTAACAAGGTTTCCGTAGGTGAACC----------------
[6] Kluyveromyces_lactis
------------------AGTCATATGCTTGTCTCAAAGATTAAGCCATGCATGTCTAAG
TAT-AAGCAATTTATACAGTGAAACTGCGAATGGCTCATTAAATCAGTTATCGTTTATTT
GATAGTTCCTTTACTACATGGTA--TATCTGTGGTAATTCTAGAGCTAATACATGCTTAA
ATCTCGACCC--TTTGGAAGAGATGTATTTATTAGATAAAAAATCAAT-GTCTTCG-GAC
TCCTTGATGATTCATAATAACTTTTCGAATCGCATGGCCTTGTGCTGGCGATGGTTCATT
CAAATTTCTGCCCTATCAACTTTCGATGGTAGGATAGTGGCCTACCATGGTTTCAACGGG
TAACGGGGAATAAGGGTTCGATTCCGGAGAGGGAGCCTGAGAAACGGCTACCACATCCAA
GGAAGGCAGCAGGCGCGCAAATTACCCAATCCTAATTCAGGGAGGTAGTGACAATAAATA
ACGATACAGGGCCCATTCGGGTCTTGTAATTGGAATGAGTACAATGTAAATACCTTAACG
AGGAACAACTGGAGGGCAAGTCTGGTGCCAGCAGC-CGCGGTAATTCCAGCTCCAGTAGC
GTATATTAAAGTTGTTGCAGTTAAAAAGCTCGTAGTTGAACTTTGGGTCTGGTTGTCCGG
TCCGACTTTATGTCGCGCACTGGTTTTCAACCGGA-TCTTT--CCTTCT-----GGCTAA
CCTGT-ACTCCTTGTGGGTGCAGGCGAACCAGGACTTTTACTTTGAAAAAATTAGAGTGT
TCAAAGCAGGC--G-AAAGCTCGAATATATTAGCATGGAATAATGGAATAGGACGTTTGG
TTCTATTTTGTTGGTTTCTAGGACCATCGTAATGATTAATAGGGACGGTCGGGGGCATCA
GTATTCAATTGTCATAGGTGAAATTCTTGGATTTATTGAAGACTAAC-ACTGCGAAAGCA
TTTGCCAAGGACGTTTTCATTAATCAAGAACGAAAGTTAGGGGATCGAAGATGATCAGAT
ACCGTCGTAGTCTTAACCATAAACTATGCCGACTAGGGATCGGGTGGTGTTTTT-CTTAT
GACCCACTCGGCACCTTACGAGAAATCAAAGTCTTTGGGTTCTGGGGGGAGTATGGTCGC
AAGGCTGAAACTTAAAGGAATTGACGGAAGGGCAGTCACC-AGGAGTGGGACTGCGGCTT
AATTTGACTCAACACGGGGAAACTCACCAGGTCCAGACACAATAAGGATTGACAGATTGA
GAGCTCTTTCTTGATTTTGTGGGTGGTGGTGCATGGCCGTTCTTAGTTGGTGGAGTGATT
TGTCTGCTTAATTGCGATAACGAACGAGACCTTAACCTACTAAATAGGGTTGCTGGCACT
-T-GCCGGTT--GACTCTTCTTAGAGGGACTATCGGTTTCAAGCCGATGGAAGTTTGAGG
CAATAACAGGTCTGTGATGCCCTTAGACGTTCTGGGCCGCACGCGCGCTACACTGACGGA
GCCAGCGAGTACAAC--------------------CTTGGCCGAGAGGTCT-GGGTAATC
TTGTGAAACTCCGTCGTGCTGGGGATAGAGCATTGTAATTATTGCGTCTTCAACGAGGAA
TTCCTAGTAAGCGCAAGTCATCAGCTTGCGTTGATTACGTCCCTGCCCTTTGTACACACC
GCCCGTCGCTAGTACCGATTGAATGGCTTAGTGAGGCCTCAGGATTTGCTTAGAGAAGGG
GGCAACTCCATCT-CAGAGCGAAGAATCTGGTCAAACTTGGTCATTT-AGAGGAACTAAA
AGTCGTAACAAGGTTTCCGTAGGTGAACCTGCGG-----------
[7] Vanderwaltozyma_polyspora
------------------------------------AAGATTAAGCCATGCATGTCTAAG
TAT-AAGCAATTTATACAGTGAAACTGCGAATGGCTCATTAAATCAGTTATCGTTTATTT
GATAGTTCCTTTACTACATGGTA--TAACTGTGGTAATTCTAGAGCTAATACATGCTTAA
AATCTCGACCCTT-TGGAAGAGATGTATTTATTAGATAAAAAATCAAT-GTCTTCG-GAC
TCTTTGATGATTCATAATAACTTTTCGAATCGCATGGCCTTGTGCTGGCGATGGTTCATT
CAAATTTCTGCCCTATCAACTTTCGATGGTAGGATAGTGGCCTACCATGGTTTCAACGGG
TAACGGGGAATAAGGGTTCGATTCCGGAGAGGGAGCCTGAGAAACGGCTACCACATCCAA
GGAAGGCAGCAGGCGCGCAAATTACCCAATCCTAATTCAGGGAGGTAGTGACAATAAATA
ACGATACAGGGCCCATTTGGGTCTTGTAATTGGAATGAGTACAATGTAAATACCTTAACG
AGGAACAATTGGAGGGCAAGTCTGGTGCCAGCAGC-CGCGGTAATTCCAGCTCCAATAGC
GTATATTAAAGTTGTTGCAGTTAAAAAGCTCGTAGTTGAACTTTGGGCCTGGTTGGCCGG
TCCGATTTTTTCGTGTACTGGTTC---CCAACCGGGCCTTT--CCTTCT-----GGCTAA
CCTTGAGTCCTT-GTGGCTCTTGGCGAACCAGGACTTTTACTTTGAAAAAATTAGAGTGT
TCAAAGCAGGC--GTATTGCTCGAATATATTAGCATGGAATAATAGAATAGGACGTTTGG
TTCTATTTTGTTGGTTTCTAGGACCATCGTAATGATTAATAGGGACGGTCGGGGGCATCA
GTATTCAATTGTCAGAGGTGAAATTCTTGGATTTATTGAAGACTAACTACTGCGAAAGCA
TTTGCCAAGGACGTTTTCATTAATCAAGAACGAAAGTTAGGGGATCGAAGATGATCAGAT
ACCGTCGTAGTCTTAACCATAAACTATGCCGACTAGGGATCGGGTGGTGTTTTT-TTACT
GACCCACTCGGCACCTTACGAGAAATCAAAGTTTTTGGGTTCTGGGGGGAGTATGGTCGC
AAGGCTGAAACTTAAAGGAATTGACGGAAGGGCACCACCA-GGAGTGGAGCCTGCGGCTT
AATTTGACTCAACACGGGGAAACTCACCAGGTCCAGACACAATAAGGATTGACAGATTGA
GAGCTCTTTCTTGATTTTGTGGGTGGTGGTGCATGGCCGTTCTTAGTTGGTGGAGTGATT
TGTCTGCTTAATTGCGATAACGAACGAGACCTTAACCTACTAAATAGCGATGCTAGCATT
-T-GCTGGTTT-TTCGCTTCTTAGAGGGACTATCGATTTCAAGTCGATGGAAGTTTGAGG
CAATAACAGGTCTGTGATGCCCTTAGACGTTCTGGGCCGCACGCGCGCTACACTGACGGA
GCCAGCGAGTCTAAC--------------------CTTGGCCGAGAGGCTC-GGGTAATC
TTGTGAAACTCCGTCGTGCTGGGGATAGAGCATTGTAATTATTG-CTCTTCAACGAGGAA
TTCCTAGTAAGCGCAAGTCATCAGCTTGCGTTGATTACGTCCCTGCCCTTTGTACACACC
GCCCGTCGCTAGTACCGATTGAATGGCTTAGTGAGGCCTCAGGATCTGCTTAGAGAAGGG
GGCAACTCCATCT-CAGAGCGGAGAATCTGGACAAACTTGGTCATTT-AGAGGAACTAAA
AGTCGTAACAAGGTTT-----------------------------
[8] Nakaseomyces_bacillisporus
------------------AGTCATATGCTTGTCTCAAAGATTAAGCCATGCATGTCTAAG
TAT-AAGCAATTTATACAGTGAAACTGCGAATGGCTCATTAAATCAGTTATCGTTTATTT
GATAGTTCCTTTACTACATGGTA--TAACTGTGGTAATTCTAGAGCTAATACATGCTTAA
AATCTCGACCCTG-TGGAAGAGATGTATTTATTAGATAAAAAATCAAT-GTCTTCG-GAC
TCTTTGATGATTCATAATAACTTTTCGAATCGCATGGCCTTGTGCTGGCGATGGTTCATT
CAAATTTCTGCCCTATCAACTTTCGATGGTAGGATAGAGGCCTACCATGGTTTCAACGGG
TAACGGGGAATAAGGGTTCGATTCCGGAGAGGGAGCCTGAGAAACGGCTACCACATCCAA
GGAAGGCAGCAGGCGCGCAAATTACCCAATCCTAATACAGGGAGGTAGTGACAATAAATA
ACGATACAGGGCCCATTCGGGTCTTGTAATTGGAATGAGTACAATGTAAATACCTTAACG
AGGAACAATTGGAGGGCAAGTCTGGTGCCAGCAGC-CGCGGTAATTCCAGCTCCAATAGC
GTATATTAAAGTTGTTGCAGTTAAAAAGCTCGTAGTTGAACTTTGGGCCTGGTTGGCCGG
TCCGATTTTTTCGTGTACTGGTTT---CCAACCGGGCCTTT--CCTTCT-----GGCTAA
CCTTGGGTCCTT-GTGGCCCTTGGCGAACCAGGACTTTTACTTTGAAAAAATTAGAGTGT
TCAAAGCAGGC--GTATTGCTCGAATATATTAGCATGGAATAATAGAATAGGACGTTTGG
TTCTATTTTGTTGGTTTCTAGGACCATCGTAATGATTAATAGGGACGGTCGGGGGCATCA
GTATTCAATTGTCAGAGGTGAAATTCTTGGATTTATTGAAGACTAACTACTGCGAAAGCA
TTTGCCAAGGACGTTTTCATTAATCAAGAACGAAAGTTAGGGGATCGAAGATGATCAGAT
ACCGTCGTAGTCTTAACCATAAACTATGCCGACTAGGGATCGGGTGGTGTTTTT-TTATT
GACCCACTCGGCACCTTACGAGAAATCAAAGTCTTTGGGTTCTGGGGGGAGTATGGTCGC
AAGGCTGAAACTTAAAGGAATTGACGGAAGGGCACCACCA-GGAGTGGAGCCTGCGGCTT
AATTTGACTCAACACGGGGAAACTCACCAGGTCCAGACACAATAAGGATTGACAGATTGA
GAGCTCTTTCTTGATTTTGTGGGTGGTGGTGCATGGCCGTTCTTAGTTGGTGGAGTGATT
TGTCTGCTTAATTGCGATAACGAACGAGACCTTAACCTACTAAATAGTGGTGCTAGCATT
-T-GCTGGTTG-TCCACTTCTTAGAGGGACTATCGGTTTCAAGCCGATGGAAGTTTGAGG
CAATAACAGGTCTGTGATGCCCTTAGACGTTCTGGGCCGCACGCGCGCTACACTGACGGA
GCCAGCGAGTCTAAC--------------------CTTGGCCGAGAGGTCT-TGGTAATC
TTGTGAAACTCCGTCGTGCTGGGGATAGAGCATTGTAATTATTG-CTCTTCAACGAGGAA
TTCCTAGTAAGCGCAAGTCATCAGCTTGCGTTGATTACGTCCCTGCCCTTTGTACACACC
GCCCGTCGCTAGTACCGATTGAATGGCTTAGTGAGACCTCAGGATCTGCTTAGAGGAGGG
GGCAACTCCACCT-CAGAGCGGAGAATCTGTTCAAACTTGGTCATTT-AGAGGAACTAAA
AGTCGTAACAAGGTTT-----------------------------
[9] Nakaseomyces_delphensis
CTGGTTGATCCTGCCAGTAGTCATATGCTTGTCTCAAAGATTAAGCCATGCATGTCTAAG
TAT-AAGCAAATTATACAGTGAAACTGCGAATGGCTCATTAAATCAGTTATCGTTTATTT
GATAGTTCCTTTACTACATGGTA--TAACTGTGGTAATTCTAGAGCTAATACATGCTTAA
AATCTCGACCTTTTTGGAAGAGATGTATTTATTAGATAAAAAATCAAT-GTCTTCG-GAC
TCTTTGATGATTCATAATAACTTTTCGAATCGCATGGCCTTGTGCTGGCGATGGTTCATT
CAAATTTCTGCCCTATCAACTTTCGATGGTAGGATAGTGGCCTACCATGGTTTCAACGGG
TAACGGGGAATAAGGGTTCGATTCCGGAGAGGGAGCCTGAGAAACGGCTACCACATCCAA
GGAAGGCAGCAGGCGCGCAAATTACCCAATCCTGACACAGGGAGGTAGTGACAATAAATA
ACGATACAGGGCCCATTCGGGTCTTGTAATTGGAATGAGTACAATGTAAATACCTTAACG
AGGAACAATTGGAGGGCAAGTCTGGTGCCAGCAGC-CGCGGTAATTCCAGCTCCAATAGC
GTATATTAAAGTTGTTGCAGTTAAAAAGCTCGTAGTTGAACTTTGGGCCTGGGTGGCCGG
TCCGATTTTTTCGTGTACTGGAAT--GCACCCGGGC-CTTT--CCTTCT-----GGCTAA
CCCCAAGTCCTTGTGGCTTGGCGGCGAACCAGGACTTTTACTTTGAAAAAATTAGAGTGT
TCAAAGCAGGC--GTATTGCTCGAATATATTAGCATGGAATAATGGAATAGGACGTTTGG
TTCTATTTTGTTGGTTTCTAGGACCATCGTAATGATTAATAGGGACGGTCGGGGGCATCA
GTATTCAATTGTCAGAGGTGAAATTCTTGGATTTATTGAAGACTAACTACTGCGAAAGCA
TTTGCCAAGGACGTTTTCATTAATCAAGAACGAAAGTTAGGGGATCGAAGATGATCAGAT
ACCGTCGTAGTCTTAACCATAAACTATGCCGACTAGGGATCGGGTGGTGTTTTT-TTAGT
GACGCACTCGGCACCTTACGAGAAATCAAAGTCTTTGGGTTCTGGGGGGAGTATGGTCGC
AAGGCTGAAACTTAAAGGAATTGACGGAAGGGCACCACCA-GGAGTGGAGCCTGCGGCTT
AATTTGACTCAACACGGGGAAACTCACCAGGTCCAGACACAATAAGGATTGACAGATTGA
GAGCTCTTTCTTGATTTTGTGGGTGGTGGTGCATGGCCGTTCTTAGTTGGTGGAGTGATT
TGTCTGCTTAATTGCGATAACGAACGAGACCTTAACCTACTAAATAGTGGTGCTAGCATT
-T-GCTGGTTG-TCCACTTCTTAGAGGGACTATCGGTTTCAAGCCGATGGAAGTTTGAGG
CAATAACAGGTCTGTGATGCCCTTAGACGTTCTGGGCCGCACGCGCGCTACACTGACGGA
GCCAGCGAGTCTAAC--------------------CTTGGCCGAGAGGTCT-TGGTAATC
TTGTGAAACTCCGTCGTGCTGGGGATAGAGCATTGTAATTATTG-CTCTTCAACGAGGAA
TTCCTAGTAAGCGCAAGTCATCAGCTTGCGTTGATTACGTCCCTGCCCTTTGTACACACC
GCCCGTCGCTAGTACCGATTGAATGGCTTAGTGAGGCCTCAGGATCTGCTTAGAAGAGGG
GGCGACTCCACTT-CAGAGCGGAGAATCTGGTCAAACTTGGTCATTT-AGAGGAACTAAA
AGTCGTAACAAGGTTTCCGTAGGTGAACCTGCGGAAGGATCATTA
[10] Candida_glabrata
------------------------------------------------------------
----------------------------GAATGGCTCATTAAATCAGTTATCGTTTATTT
GATAGTTCCTTTACTACATGGTA--TAACTGTGGTAATTCTAGAGCTAATACATGCTTAA
AATCTCGACCTCT-TGGAAGAGATGTATTTATTAGATAAAAAATCAAT-GTCTTCG-GAC
TTTTTGATGATTCATAATAACTTTTCGAATCGCATGGCCTTGTGCTGGCGATGGTTCATT
CAAATTTCTGCCCTATCAACTTTCGATGGTAGGATAGTGGCCTACCATGGTTTCAACGGG
TAACGGGGAATAAGGGTTCGATTCCGGAGAGGGAGCCTGAGAAACGGCTACCACATCCAA
GGAAGGCAGCAGGCGCGCAAATTACCCAATCCTGACACAGGGAGGTAGTGACAATAAATA
ACGATACAGGGCCCATTCGGGTCTTGTAATTGGAATGAGTACAATGTAAATACCTTAACG
AGGAACAATTGGAGGGCAAGTCTGGTGCCAGCAGC-CGCGGTAATTCCAGCTCCAATAGC
GTATATTAAAGTTGTTGCAGTTAAAAAGCTCGTAGTTGAACTTTGGGCCTGGGTGGCCGG
TCCGATTTTTTCGTGTACTGGAAT--GCACCCGGGC-CTTT--CCTTCT-----GGCTAA
CCCCAAGTCCTTGTGGCTTGGCGGCGAACCAGGACTTTTACTTTGAAAAAATTAGAGTGT
TCAAAGCAGGC--GTATTGCTCGAATATATTAGCATGGAATAATGGAATAGGACGTTTGG
TTCTATTTTGTTGGTTTCTAGGACCATCGTAATGATTAATAGGGACGGTCGGGGGCATCA
GTATTCAATTGTCAGAGGTGAAATTCTTGGATTTATTGAAGACTAACTACTGCGAAAGCA
TTTGCCAAGGACGTTTTCATTAATCAAGAACGAAAGTTAGGGGATCGAAGATGATCAGAT
ACCGTCGTAGTCTTAACCATAAACTATGCCGACTAGGGATCGGGTGGTGTTTTT-TTAGT
GACCCACTCGGCACCTTACGAGAAATCAAAGTCTTTGGGTTCTGGGGGGAGTATGGTCGC
AAGGCTGAAACTTAAAGGAATTGACGGAAGGGCACCACCA-GGAGTGGAGCCTGCGGCTT
AATTTGACTCAACACGGGGAAACTCACCAGGTCCAGACACAATAAGGATTGACAGATTGA
GAGCTCTTTCTTGATTTTGTGGGTGGTGGTGCATGGCCGTTCTTAGTTGGTGGAGTGATT
TGTCTGCTTAATTGCGATAACGAACGAGACCTTAACCTACTAAATAGTGGTGCTAGCATT
-T-GCTGGTTG-TCCACTTCTTAGAGGGACTATCGGTTTCAAGCCGATGGAAGTTTGAGG
CAATAACAGGTCTGTGATGCCCTTAGACGTTCTGGGCCGCACGCGCGCTACACTGACGGA
GCCAGCGAGTCTAAC--------------------CTTGGCCGAGAGGTCT-TGGTAATC
TTGTGAAACTCCGTCGTGCTGGGGATAGAGCATTGTAATTATTG-CTCTTCAACGAGGAA
TTCCTAGTAAGCGCAAGTCATCAGCTTGCGTTGATTACGTCCCTGCCCTTTGTACACACC
GCCCGTCGCTAGTACCGATTGAATGGCTTAGTGAGGCCTCAGGATCTGCTTAGAAGAGGG
GGCGACTCCACTT-CAGAGCGGAGAATCTGGTCAAACTTGGTCATTT-AGA---------
---------------------------------------------
[11] Naumovozyma_castellii
---------------------------------TCAAAGATTAAGCCATGCATGTCTAAG
TAT-AAGCAATTTATACAGTGAAACTGCGAATGGCTCATTAAATCAGTTATCGTTTATTT
GATAGTTCCTTTACTACATGGTA--TAACTGTGGTAATTCTAGAGCTAATACATGCTTAA
AATCTCGACCTTT-TGGAAGAGATGTATTTATTAGATAAAAAATCAAT-GTCTTCG-GAC
TCTTTGATGATTCATAATAACTTTTCGAATCGCATGGCCTTGTGCTGGCGATGGTTCATT
CAAATTTCTGCCCTATCAACTTTCGATGGTAGGATAGTGGCCTACCATGGTTTCAACGGG
TAACGGGGAATAAGGGTTCGATTCCGGAGAGGGAGCCTGAGAAACGGCTACCACATCCAA
GGAAGGCAGCAGGCGCGCAAATTACCCAATCCTAATTCAGGGAGGTAGTGACAATAAATA
ACGATACAGGGCCCATTCGGGTCTTGTAATTGGAATGAGTACAATGTAAATACCTTAACG
AGGAACAATTGGAGGGCAAGTCTGGTGCCAGCAGC-CGCGGTAATTCCAGCTCCAATAGC
GTATATTAAAGTTGTTGCAGTTAAAAAGCTCGTAGTTGAACTTTGGGCCTGGTTGGCCGG
TCCGATTTTTTCGTGTACTGGATT---CCAACCGGGCCTTT--CCTTCT-----GGCTAA
CCTTGGGTCCTT-GTGGCCCTTGGCGAACCAGGACTTTTACTTTGAAAAAATTAGAGTGT
TCAAAGCAGGC--GTATTGCTCGAATATATTAGCATGGAATAATAGAATAGGACGTTTGG
TTCTATTTTGTTGGTTTCTAGGACCATCGTAATGATTAATAGGGACGGTCGGGGGCATCA
GTATTCAATTGTCAGAGGTGAAATTCTTGGATTTATTGAAGACTAACTACTGCGAAAGCA
TTTGCCAAGGACGTTTTCATTAATCAAGAACGAAAGTTAGGGGATCGAAGATGATCAGAT
ACCGTCGTAGTCTTAACCATAAACTATGCCGACTAGGGATCGGGTGGTGTTTTT-TTAAT
GACCCACTCGGCACCTTACGAGAAATCAAAGTCTTTGGGTTCTGGGGGGAGTATGGTCGC
AAGGCTGAAACTTAAAGGAATTGACGGAAGGGCACCACCA-GGAGTGGAGCCTGCGGCTT
AATTTGACTCAACACGGGGAAACTCACCAGGTCCAGACACAATAAGGATTGACAGATTGA
GAGCTCTTTCTTGATTTTGTGGGTGGTGGTGCATGGCCGTTCTTAGTTGGTGGAGTGATT
TGTCTGCTTAATTGCGATAACGAACGAGACCTTAACCTACTAAATAGTGGTGCTAGCATT
-T-GCTGGTCG-TCCACTTCTTAGAGGGACTATCGGTTTCAAGCCGATGGAAGTTTGAGG
CAATAACAGGTCTGTGATGCCCTTAGACGTTCTGGGCCGCACGCGCGCTACACTGACGGA
GCCAGCGAGTCTAAC--------------------CTTGGCCGAGAGGTCT-TGGTAATC
TTGTGAAACTCCGTCGTGCTGGGGATAGAGCATTGTAATTATTG-CTCTTCAACGAGGAA
TTCCTAGTAAGCGCAAGTCATCAGCTTGCGTTGATTACGTCCCTGCCCTTTGTACACACC
GCCCGTCGCTAGTACCGATTGAATGGCTTAGTGAGGCCTCAGGATCTGCTTAGAGAAGGG
GGCAACTCCATCT-CAGAGCGGAGAATTTGGTCAAACTTGGTCATTT-AGAGGAACTAAA
AGTCGTAACAAGGTTT-----------------------------
[12] Candida_castellii
------------------AGTCATATGCTTGTCTCAAAGATTAAGCCATGCATGTCTAAG
TAT-AAGCAATTTATACAGTGAAACTGCGAATGGCTCATTAAATCAGTTATCGTTTATTT
GATAGTTCCTTTACTACATGGTA--TAACTGTGGTAATTCTAGAGCTAATACATGCTTAA
AATCTCGACCTTT-TGGAAGAGATGTATTTATTAGATAAAAAATCAAT-GTCTTCG-GAC
TCTTTGATGATTCATAATAACTTTTCGAATCGCATGGCCTTGTGCTGGCGATGGTTCATT
CAAATTTCTGCCCTATCAACTTTCGATGGTAGGATAGTGGCCTACCATGGTTTCAACGGG
TAACGGGGAATAAGGGTTCGATTCCGGAGAGGGAGCCTGAGAAACGGCTACCACATCCAA
GGAAGGCAGCAGGCGCGCAAATTACCCAATCCTGACACAGGGAGGTAGTGACAATAAATA
ACGATACAGGGCCCATTCGGGTCTTGTAATTGGAATGAGTACAATGTAAATACCTTAACG
AGGAACAATTGGAGGGCAAGTCTGGTGCCAGCAGC-CGCGGTAATTCCAGCTCCAATAGC
GTATATTAAAGTTGTTGCAGTTAAAAAGCTCGTAGTTGAACTTTGGGCCTGGTCGGCCGG
TCCGGGCATTCCCGCGTACTGGCT--TTCGACCGGGCCTTT--CCTTCT-----GGCTAG
CTAATGGTCC-TTGTGGCTGTTAGTGAACCAGGACTTTTACTTTGAAAAAATTAGAGTGT
TCAAAGCAGGC--GATTTGCTCGAATATATTAGCATGGAATAATAGAATAGGACGTTTGG
TTCTATTTTGTTGGTTTCTAGGACCATCGTAATGATTAATAGGGACGGTCGGGGGCATCA
GTATTCAATTGTCAGAGGTGAAATTCTTGGATTTATTGAAGACTAACTACTGCGAAAGCA
TTTGCCAAGGACGTTTTCATTAATCAAGAACGAAAGTTAGGGGATCGAAGATGATCAGAT
ACCGTCGTAGTCTTAACCATAAACTATGCCGACTAGGGATCGGGTGGTGTTTTT-TTAAT
GACCCACTCGGCACCTTACGAGAAATCAAAGTCTTTGGGTTCTGGGGGGAGTATGGTCGC
AAGGCTGAAACTTAAAGGAATTGACGGAAGGGCACCACCA-GGAGTGGAGCCTGCGGCTT
AATTTGACTCAACACGGGGAAACTCACCAGGTCCAGACACAATAAGGATTGACAGATTGA
GAGCTCTTTCTTGATTTTGTGGGTGGTGGTGCATGGCCGTTCTTAGTTGGTGGAGTGATT
TGTCTGCTTAATTGCGATAACGAACGAGACCTTAACCTACTAAATAGTAGTGCTAGCATT
-T-GCTGGTTT--CTACTTCTTAGAGGGACTATCGGTTTCAAGCCGATGGAAGTTTGAGG
CAATAACAGGTCTGTGATGCCCTTAGACGTTCTGGGCCGCACGCGCGCTACACTGACGGA
GCCAGCGAGTCTAAC--------------------CTTGGCCGAGAGGTCATGGGTAATC
TTGTGAAACTCCGTCGTGCTGGGGATAGAGCATTGTAATTATTG-CTCTTCAACGAGGAA
TTCCTAGTAAGCGCAAGTCATCAGCTTGCGTTGATTACGTCCCTGCCCTTTGTACACACC
GCCCGTCGCTAGTACCGATTGAATGGCTTAGTGAGGCCTCAGGACCTGCTTAGAGGAGGG
GGCAACTCCACTT-CAGAGCGGGGAATCTGGACAAACTTGGTCATTT-AGAGGAACTAAA
AGTCGTAACAAGGTTT-----------------------------
[13] Saccharomyces_bayanus
------------------AGTCATATGCTTGTCTCAAAGATTAAGCCATGCATGTCTAAG
TAT-AAGCAATTTATACAGTGAAACTGCGAATGGCTCATTAAATCAGTTATCGTTTATTT
GATAGTTCCTTTACTACATGGTA--TAACTGTGGTAATTCTAGAGCTAATACATGCTTAA
AATCTCGACCCTT-TGGAAGAGATGTATTTATTAGATAAAAAATCAAT-GTCTTCG-GAC
TCTTTGATGATTCATAATAACTTTTCGAATCGCATGGCCTTGTGCTGGCGATGGTTCATT
CAAATTTCTGCCCTATCAACTTTCGATGGTAGGATAGTGGCCTACCATGGTTTCAACGGG
TAACGGGGAATAAGGGTTCGATTCCGGAGAGGGAGCCTGAGAAACGGCTACCACATCCAA
GGAAGGCAGCAGGCGCGCAAATTACCCAATCCTAATTCAGGGAGGTAGTGACAATAAATA
ACGATACAGGGCCCATTCGGGTCTTGTAATTGGAATGAGTACAATGTAAATACCTTAACG
AGGAACAATTGGAGGGCAAGTCTGGTGCCAGCAGC-CGCGGTAATTCCAGCTCCAATAGC
GTATATTAAAGTTGTTGCAGTTAAAAAGCTCGTAGTTGAACTTTGGGCTCGGTTGGCCGG
TCCGATTTTTTCGTGTACTGGATT--TCCAACGGGGCCTTT--CCTTCT-----GGCTAA
CCTTGGGTCCTT-GTGGCTCTTGGCGAACCAGGACTTTTACTTTGAAAAAATTAGAGTGT
TCAAAGCAGGC--GTATTGCTCGAATATATTAGCATGGAATAATAGAATAGGACGTTTGG
TTCTATTTTGTTGGTTTCTAGGACCATCGTAATGATTAATAGGGACGGTCGGGGGCATCA
GTATTCAATTGTCAGAGGTGAAATTCTTGGATTTATTGAAGACTAACTACTGCGAAAGCA
TTTGCCAAGGACGTTTTCATTAATCAAGAACGAAAGTTAGGGGATCGAAGATGATCAGAT
ACCGTCGTAGTCTTAACCATAAACTATGCCGACTAGGGATCGGGTGGTGTTTTT-TTAAT
GACCCACTCGGCACCTTACGAGAAATCAAAGTCTTTGGGTTCTGGGGGGAGTATGGTCGC
AAGGCTGAAACTTAAAGGAATTGACGGAAGGGCACCACCA-GGAGTGGAGCCTGCGGCTT
AATTTGACTCAACACGGGGAAACTCACCAGGTCCAGACACAATAAGGATTGACAGATTGA
GAGCTCTTTCTTGATTTTGTGGGTGGTGGTGCATGGCCGTTCTTAGTTGGTGGAGTGATT
TGTCTGCTTAATTGCGATAACGAACGAGACCTTAACCTACTAAATAGTGGTGCTAGCATT
-T-GCTGGTTA-TCCACTTCTTAGAGGGACTATCGGTTTCAAGCCGATGGAAGTTTGAGG
CAATAACAGGTCTGTGATGCCCTTAGACGTTCTGGGCCGCACGCGCGCTACACTGACGGA
GCCAGCGAGTCTAAC--------------------CTTGGCCGAGAGGTCT-TGGTAATC
TTGTGAAACTCCGTCGTGCTGGGGATAGAGCATTGTAATTATTG-CTCTTCAACGAGGAA
TTCCTAGTAAGCGCAAGTCATCAGCTTGCGTTGATTACGTCCCTGCCCTTTGTACACACC
GCCCGTCGCTAGTACCGATTGAATGGCTTAGTGAGGCCTCAGGATCTGCTTAGAGAAGGG
GGCAACTCCATCT-CAGAGCGGAGAATTTGGACAAACTTGGTCATTT-AGAGGAACTAAA
AGTCGTAACAAGGTTT-----------------------------
[14] Saccharomyces_cerevisiae
---------------------------------------------GCGTGCGGCTCTAAG
TAT-AAGCAATTTATACAGTGAAACTGCGAATGGCTCATTAAATCAGTTATCGTTTATTT
GATAGTTCCTTTACTACATGGTA--TAACTGTGGTAATTCTAGAGCTAATACATGCTTAA
AATCTCGACCCTT-TGGAAGAGATGTATTTATTAGATAAAAAATCAAT-GTCTTCG-GAC
TCTTTGATGATTCATAATAACTTTTCGAATCGCATGGCCTTGTGCTGGCGATGGTTCATT
CAAATTTCTGCCCTATCAACTTTCGATGGTAGGATAGTGGCCTACCATGGTTTCAACGGG
TAACGGGGAATAAGGGTTCGATTCCGGAGAGGGAGCCTGAGAAACGGCTACCACATCCAA
GGAAGGCAGCAGGCGCGCAAATTACCCAATCCTAATTCAGGGAGGTAGTGACAATAAATA
ACGATACAGGGCCCATTCGGGTCTTGTAATTGGAATGAGTACAATGTAAATACCTTAACG
AGGAACAATTGGAGGGCAAGTCTGGTGCCAGCAGC-CGCGGTAATTCCAGCTCCAATAGC
GTATATTAAAGTTGTTGCAGTTAAAAAGCTCGTAGTTGAACTTTGGGCCCGGTTGGCCGG
TCCGATTTTTTCGTGTACTGGATT--TCCAACGGGGCCTTT--CCTTCT-----GGCTAA
CCTTGAGTCCTTG-TGGCTCTTGGCGAACCAGGACTTTTACTTTGAAAAAATTAGAGTGT
TCAAAGCAGGC--GTATTGCTCGAATATATTAGCATGGAATAATAGAATAGGACGTTTGG
TTCTATTTTGTTGGTTTCTAGGACCATCGTAATGATTAATAGGGACGGTCGGGGGCATCA
GTATTCAATTGTCAGAGGTGAAATTCTTGGATTTATTGAAGACTAACTACTGCGAAAGCA
TTTGCCAAGGACGTTTTCATTAATCAAGAACGAAAGTTAGGGGATCGAAGATGATCAGAT
ACCGTCGTAGTCTTAACCATAAACTATGCCGACTAGGGATCGGGTGGTGTTTTT-TTAAT
GACCCACTCGGCACCTTACGAGAAATCAAAGTCTTTGGGTTCTGGGGGGAGTATGGTCGC
AAGGCTGAAACTTAAAGGAATTGACGGAAGGGCACCACCA-GGAGTGGAGCCTGCGGCTT
AATTTGACTCAACACGGGGAAACTCACCAGGTCCAGACACAATAAGGATTGACAGATTGA
GAGCTCTTTCTTGATTTTGTGGGTGGTGGTGCATGGCCGTTCTTAGTTGGTGGAGTGATT
TGTCTGCTTAATTGCGATAACGAACGAGACCTTAACCTACTAAATAGTGGTGCTAGCATT
-T-GCTGGTTA-TCCACTTCTTAGAGGGACTATCGGTTTCAAGCCGATGGAAGTTTGAGG
CAATAACAGGTCTGTGATGCCCTTAGACGTTCTGGGCCGCACGCGCGCTACACTGACGGA
GCCAGCGAGTCTAAC--------------------CTTGGCCGAGAGGTCT-TGGTAATC
TTGTGAAACTCCGTCGTGCTGGGGATAGAGCATTGTAATTATTG-CTCTTCAACGAGGAA
TTCCTAGTAAGCGCAAGTCATCAGCTTGCGTTGATTACGTCCCTGCCCTTTGTACACACC
GCCCGTCGCTAGTACCGATTGAATGGCTTAGTGAGGCCTCAGGATCTGCTTAGAGAAGGT
GGCAACTCCATTC-TTCTGCAGTCATATCTGTCTCCGTGTGGTAACCGCGGAGTATCTGC
AGTCGCAAGCC----------------------------------
[15] Saccharomyces_paradoxus
CTGGTTGATCCTGCCAGTAGTCATATGCTTGTCTCAAAGATTAAGCCATGCATGTCTAAG
TAT-AAGCAATTTATACAGTGAAACTGCGAATGGCTCATTAAATCAGTTATCGTTTATTT
GATAGTTCCTTTACTACATGGTA--TAACTGTGGTAATTCTAGAGCTAATACATGCTTAA
AATCTCGACCCTT-TGGAAGAGATGTATTTATTAGATAAAAAATCAAT-GTCTTCG-GAC
TCTTTGATGATTCATAATAACTTTTCGAATCGCATGGCCTTGTGCTGGCGATGGTTCATT
CAAATTTCTGCCCTATCAACTTTCGATGGTAGGATAGTGGCCTACCATGGTTTCAACGGG
TAACGGGGAATAAGGGTTCGATTCCGGAGAGGGAGCCTGAGAAACGGCTACCACATCCAA
GGAAGGCAGCAGGCGCGCAAATTACCCAATCCTAATTCAGGGAGGTAGTGACAATAAATA
ACGATACAGGGCCCATTCGGGTCTTGTAATTGGAATGAGTACAATGTAAATACCTTAACG
AGGAACAATTGGAGGGCAAGTCTGGTGCCAGCAGC-CGCGGTAATTCCAGCTCCAATAGC
GTATATTAAAGTTGTTGCAGTTAAAAAGCTCGTAGTTGAACTTTGGGCCCGGTTGGCCGG
TCCGATTTTTTCGTGTACTGGATT--TCCAACGGGGCCTTT--CCTTCT-----GGCTAA
CCTTGAGTCCTT-GTGGCTCTTGGCGAACCAGGACTTTTACTTTGAAAAAATTAGAGTGT
TCAAAGCAGGC--GTATTGCTCGAATATATTAGCATGGAATAATAGAATAGGACGTTTGG
TTCTATTTTGTTGGTTTCTAGGACCATCGTAATGATTAATAGGGACGGTCGGGGGCATCA
GTATTCAATTGTCAGAGGTGAAATTCTTGGATTTATTGAAGACTAACTACTGCGAAAGCA
TTTGCCAAGGACGTTTTCATTAATCAAGAACGAAAGTTAGGGGATCGAAGATGATCAGAT
ACCGTCGTAGTCTTAACCATAAACTATGCCGACTAGGGATCGGGTGGTGTTTTT-TTAAT
GACCCACTCGGCACCTTACGAGAAATCAAAGTCTTTGGGTTCTGGGGGGAGTATGGTCGC
AAGGCTGAAACTTAAAGGAATTGACGGAAGGGCACCACCA-GGAGTGGAGCCTGCGGCTT
AATTTGACTCAACACGGGGAAACTCACCAGGTCCAGACACAATAAGGATTGACAGATTGA
GAGCTCTTTCTTGATTTTGTGGGTGGTGGTGCATGGCCGTTCTTAGTTGGTGGAGTGATT
TGTCTGCTTAATTGCGATAACGAACGAGACCTTAACCTACTAAATAGTGGTGCTAGCATT
-T-GCTGGTTA-TCCACTTCTTAGAGGGACTATCGGTTTCAAGCCGATGGAAGTTTGAGG
CAATAACAGGTCTGTGATGCCCTTAGACGTTCTGGGCCGCACGCGCGCTACACTGACGGA
GCCAGCGAGTCTAAC--------------------CTTGGCCGAGAGGTCT-TGGTAATC
TTGTGAAACTCCGTCGTGCTGGGGATAGAGCATTGTAATTATTG-CTCTTCAACGAGGAA
TTCCTAGTAAGCGCAAGTCATCAGCTTGCGTTGATTACGTCCCTGCCCTTTGTACACACC
GCCCGTCGCTAGTACCGATTGAATGGCTTAGTGAGGCCTCAGGATCTGCTTAGAGAAGGG
GGCAACTCCATCT-CAGAGCGGAGAATTTGGACAAACTTGGTCATTT-AGAGGAACTAAA
AGTCGTAACAAGGTTTCC---------------------------
[16] Lachancea_kluyveri
--GGTTGATCCTGCCAGTAGTCATATGCTTGTCTCAAAGATTAAGCCATGCATGTCTAAG
TAT-AAGCAATTTATACAGTGAAACTGCGAATGGCTCATTAAATCAGTTATCGTTTATTT
GATAGTTCCTTTACTACATGG-A--TACCTGTGGTAATTCTAGAGCTAATACATGCTTAA
AATCTCGACCTTT-TGGAAGAGATGTATTTATTAGATAAAAAATCAAT-GTCTTCG-GAC
TTTTTGATGATTCATAATAACTTTTCGAATCGCATGGCCTTGTGCTGGCGATGGTTCATT
CAAATTTCTGCCCTATCAACTTTCGATGGTAGGATAGTGGCCTACCATGGTTTCAACGGG
TAACGGGGAATAAGGGTTCGATTCCGGAGAGGGAGCCTGAGAAACGGCTACCACATCCAA
GGAAGGCAGCAGGCGCGCAAATTACCCAATCCTAATACAGGGAGGTAGTGACAATAAATA
ACGATACAGGGCCCATTCGGGTCTTGTAATTGGAATGAGTACAATGTAAATACCTTAACG
AGGAACAATTGGAGGGCAAGTCTGGTGCCAGCAGC-CGCGGTAATTCCAGCTCCAATAGC
GTATATTAAAGTTGTTGCAGTTAAAAAGCTCGTAGTTGAACTTTGGGCCTGGTTGGCCGG
TCCGATTTTTTGTCGTGTACTGGA--TCCAACCGGGCCTTT--CCTTCT-----GGCTAA
CCTTGGGT-CCTTGTGGCCCTTGGCGAACCAGGACTTTTACTTTGAAAAAATTAGAGTGT
TCAAAGCAGGC---GATTGCTCGAATATATTAGCATGGAATAATAGAATAGGACGTTTGG
TTCTATTTTGTTGGTTTCTAGGACCATCGTAATGATTAATAGGGACGGTCGGGGGCATCA
GTATTCAATTGTCAGAGGTGAAATTCTTGGATTTATTGAAGACTAACTACTGCGAAAGCA
TTTGCCAAGGACGTTTTCATTAATCAAGAACGAAAGTTAGGGGATCGAAGATGATCAGAT
ACCGTCGTAGTCTTAACCATAAACTATGCCGACTAGGGATCGGGTGGTGTTTTT-TTAAT
GACCCACTCGGCACCTTACGAGAAATCAAAGTCTTTGGGTTCTGGGGGGAGTATGGTCGC
AAGGCTGAAACTTAAAGGAATTGACGGAAGGGCACCACCA-GGAGTGGAGCCTGCGGCTT
AATTTGACTCAACACGGGGAAACTCACCAGGTCCAGACACAATAAGGATTGACAGATTGA
GAGCTCTTTCTTGATTTTGTGGGTGGTGGTGCATGGCCGTTCTTAGTTGGTGGAGTGATT
TGTCTGCTTAATTGCGATAACGAACGAGACCTTAACCTACTAAATAGTGCTGCTAGCATT
-T-GCTGGTTT-GTCACTTCTTAGAGGGACTATCGGTTTCAAGCCGATGGAAGTTTGAGG
CAATAACAGGTCTGTGATGCCCTTAGACGTTCTGGGCCGCACGCGCGCTACACTGACGGA
GCCAGCGAGTCTAAC--------------------CTTGGCCGAGAGGTCT-GGGTAATC
TTGTGAAACTCCGTCGTGCTGGGGATAGAGCATTGTAATTATTG-CTCTTCAACGAGGAA
TTCCTAGTAAGCGCAAGTCATCAGCTTGCGTTGATTACGTCCCTGCCCTTTGTACACACC
GCCCGTCGCTAGTACCGATTGAATGGCTTAGTGAGGCCTCAGGATTTGCTTAGAGAAGGG
GGCAACTCCATCT-CAGAGCGAAGAATCTGGTCAAACTTGGTCATTT-AGAGGAACTAAA
AGTCGTAACAAGGTTT-----------------------------
[17] Lachancea_thermotolerants
CTGGTTGATCCTGCCAGTAGTCATATGCTTGTCTCAAAGATTAAGCCATGCATGTCTAAG
TAT-AAGCAATTTATACAGTGAAACTGCGAATGGCTCATTAAATCAGTTATCGTTTATTT
GATAGTTCCTTTACTACATGGTA--TAACTGTGGTAATTCTAGAGCTAATACATGCTTAA
AATCTCGACCCTT-TGGAAGAGATGTATTTATTAGATAAAAAATCAAT-GTCTTCG-GAC
TCTATGATGATTCATAATAACTTTTCGAATCGCATGGCCTTGTGCTGGCGATGGTTCATT
CAAATTTCTGCCCTATCAACTTTCGATGGTAGGATAGTGGCCTACCATGGTTTCAACGGG
TAACGGGGAATAAGGGTTCGATTCCGGAGAGGGAGCCTGAGAAACGGCTACCACATCCAA
GGAAGGCAGCAGGCGCGCAAATTACCCAATCCTAATTCAGGGAGGTAGTGACAATATGTA
ACGATACAGGGCCCATTCGGGTCTTGTAATTGGAATGAGTACAATGTAAATACCTTAACG
AGGAACAATTGGAGGGCAAGTCTGGTGCCAGCAGC-CGCGGTAATTCCAGCTCCAATAGC
GTATATTAAAGTTGTTGCAGTTAAAAAGCTCGTAGTTGAACTTTGGGCTTGGCTGGCCGG
TCCGATTTT-TTTCGTGTACTGGA--TCCAGCCGAGCCTTT--CCTTCT-----GGCTAA
CCTTGGGTCACTTGTGGCCCTTGGCGAACCAGGACTTTTACTTTGAAAAAATTAGAGTGT
TCAAAGCAGGC--G----GCTCGAATATATTAGCATGGAATAATAGAATAGGACGTTTGG
TTCTATTTTGTTGGTTTCTAGGACCATCGTAATGATTAATAGGGACGGTCGGGGGCATCA
GTATTCAGTTGTCAGAGGTGAAATTCTTGGATTTATTGAAGACTAACTACTGCGAAAGCA
TTTGCCAAGGACGTTTTCATTAATCAAGAACGAAAGTTAGGGGATCGAAGATGATCAGAT
ACCGTCGTAGTCTTAACCATAAACTATGCCGACTAGGGATCGGGTGGTGTTTTT-TTAAT
GACCCACTCGGCACCTTACGAGAAATCAAAGTCTTTGGGTTCTGGGGGGAGTATGGTCGC
AAGGCTGAAACTTAAAGGAATTGACGGAAGGGCACCACCA-GGAGTGGTGCCTGCGGCTT
AATTTGACTCAACACGGGGAAACTCACCAGGTCCAGACACAATAAGGATTGACAGATTGA
GAGCTCTTTCTTGATTTTGTGGGTGGTGGTGCATGGCCGTTCTTAGTTGGTGGAGTGATT
TGTCTGCTTAATTGCGATAACGAACGAGACCTTAACCTACTAAATAGTGCTGCTAGCATT
-T-GCTGGTTT-GTCACTTCTTAGAGGGACTATCGGTTTCAAGCCGATGGAAGTTTGAGG
CAATAACAGGTCTGTGATGCCCTTAGACGTTCTGGGCCGCACGCGCGCTACACTGACGGA
GCCAGCGAGTATAAC--------------------CTTGGCCGAGAGGTCT-GGGTAAAC
TTGTGAAACTCCGTCGTGCTGGGGATAGAGCATTGTAATTATTG-CTCTTCAACGAGGAA
TTCCTAGTAAGCGCAAGTCATCAGCTTGCGTTGATTACGTCCCTGCCCTTTGTACACACC
GCCCGTCGCTAGTACCGATTGAATGGCTTAGTGAGGCCTCAGGATTTGCTTAGAGAAGGG
GGCAACTCCATCT-CAGAGCGGAGAATCTGGTCAAACTTGGTCATTT-AGAGGAACTAAA
AGTCGTAACAAGGTTTCCGTAGGTGAACCTGCGGAAGGATCATTA
;
END;

begin trees;
   translate
    1 Schizosaccharomyces_pombe,
    2 Lachancea_waltii,
    3 Wickerhamomyces_canadensis,
    4 Eremothecium_gossypii,
    5 Zygosaccharomyces_rouxii,
    6 Kluyveromyces_lactis,
    7 Vanderwaltozyma_polyspora,
    8 Nakaseomyces_bacillisporus,
    9 Nakaseomyces_delphensis,
   10 Candida_glabrata,
   11 Naumovozyma_castellii,
   12 Candida_castellii,
   13 Saccharomyces_bayanus,
   14 Saccharomyces_cerevisiae,
   15 Saccharomyces_paradoxus,
   16 Lachancea_kluyveri,
   17 Lachancea_thermotolerants;
   tree 18SU = [&U]((12,(5,((((10,9),8),(11,(((15,14),13),7))),(16,((6,4),(17,2)))))),3,1);
   tree 18SR = [&R] (1,(3,((((14,((10,9),(((15,13),11),8))),7),(12,5)),((6,4),(16,(17,2))))));
   end;
