# Supplementary material for: A Kolmogorov-Smirnov test for the molecular clock based on Bayesian ensembles of phylogenies
Source: PLoS One. 2018 Jan 4;13(1):e0190826. doi: 10.1371/journal.pone.0190826 (PMC5754089; doi:10.1371/journal.pone.0190826)
Supplement: S1 File — Each folder contains the corresponding alignments in nexus format. (ZIP) [file pone.0190826.s001.zip › pks-alignments/env/non-clock/Env.nex]

#NEXUS
[saved by seaview on Fri Nov 18 15:26:24 2016]
BEGIN DATA;
  DIMENSIONS NTAX=9 NCHAR=3013;
  FORMAT DATATYPE=DNA
  GAP=-
  ;
MATRIX
[1] Env_BIV
ATGGATCAGGACCTAGACGGCGCGGAACGCGGGGAAAGGGG--AGGAGGATCCGAAGAAC
--TG-----CTTCAGGAGGAGATCAAC----------GAAGGGAGGCTGACAGCCAGAGA
AGCTTTACAAACATGGATCAATAACGGTGAGATCCACCCTTGGGTCCTGGCAGGAATGCT
GTCCATGGGAGTAGGAATGCTA---CTAGGAGTATATTGTC--AGTTACCAGACAC-ACT
---GATTTGGATACTAATGTTTCAATTATGCC----TTTATTGGGGTTTGGGTGAAACAT
CTAGAGAATTAGACAAGGATAGTTGGCAGTGGGTCAGAAGTGTATTTATAATAGCAATAT
TGGGAACTCTCACTATGGCAGG--AACTGCTTTGGCCGACGACGATCAAAGTACTTTAAT
CCCC---AATATCACAAAAATTCCTACAAAGGACACGGAACCCGGTTGCACCTATCCGTG
GATATTAATCCTCTTGATTTTGGCTTTCATACTGGGAATTCTGGGTATAATACTTGTCTT
GAGACGCAGCAACTCGGAGGATATATTGGCAGCCAGAGATACCATAGATTGGTGG----C
TCTCA----GCTAATCAGGAA-ATACCTCCAAAGTTTGCTTTCCCAATAATATTAATATC
TTCCCCTCTAGCAGGCATAATAGGATATTATGTCATGGAAAGGCACTTAGAGATCTTCAA
AAAGGGATGTCAAATTTGTGGGAGCCTGAGCAGCATGTGGGGAATGCTTTTGGAAGAAAT
TGGCAGGTGG------CTCGCACGTAGGGAATGGAATGTTAGTAGAGTAATGGTTATCCT
C--TTAATCAGCTTCA-GTTGGGGAATGTATGTCAATAGGGTAAATGCCTCAGGGTCACA
TGTAGCCATGGTCACCAGCCCTCCAGGGTACCGCATAGTGAATGATACCAGCCAGGCACC
TT---GGTATTGCTTCTCCTCGG--CACCAATCCCAACGTGTAGTTCCTCTCAGTG----
--GGGAGACAAATATTTTGA-GGAGAAAATAAACGAGACACTG--GTCAAACAGGTGTAT
GAACAGGC------CGCGAAACATTCGAGAGCCACATGGATTGAACCTGATCTATTGGAG
GAAGCAGTCTATGAGCTAGCTCTGTTATCAGCTAATGACAGTCGTCAGGTGGTGGTAG--
AAAATGGTACAGACGTATGTAGCTC---ACAGAACTCGAGCAC-AAACAAAGGCCACCCA
ATGACGCTTC--TAAAGTTGAGAGGGCAGGTGTCAGAAACTTG----GATAGGGAATTCC
TCCCTCCAGTTTTGTGTCCAGTGGCCATATGTCTTGGTAGGTCTTAATAATAGTGATAGT
AATATTAGCTTCAATTCGGGAGATTGGATAGCAACCAATTGTATGCACCCAATTACACTA
AATAAAAGTGCACAAGATCTAGGAAAAAATTTTCCGAGACTAACATTTCTTGACGGACAA
CTGTCCCAGTTGAAGAACACACTGTGCGGACA--------TAACACAAACTGTTTGAAAT
TTGGA-AACAAGTCCTTCAGTACAAATTCCCTAATACTATGCCAAGACAAC---CCCATC
GGCAACGACACCTTTTATAGCCTAAGTCATTCCTTCTCAAA----ACAGGCCTCTGCCC-
-------------GG--------TGGATTCTTGTAAAGGTCCCCAGCTATGGGTTTGTGG
TAGTAAATG-ACACAGATACACCACCATCCCTCCGCATCCGAAAGCCTCGAGCAGTCGGA
CTAGCAATATTCCTGCTTGTGCTGGCTATCATGGCCATCACAT-CC---TCCTTGGTGGC
AGCTACAACGCTCGTGAACCAGCACACGACGGC------TAAGGTTGTGGAGAGGGTTGT
GCAA---------AATGTGTCATATATTGCTCAAACCCAGGACCAATTCACCCACCTGTT
--CAGGAATATAAACAACAGATTAAATG-----TCCTACACCATAGAGTTTCATACTTGG
A----GTATGTAGAGGAAATCAGACAAAAACAAGTATTCTTTGGTTGCAAACCTCA--TG
GAAGGTATTGCCACTTTGACTTTGGACCAGAGG----------------AAGTTGGATGG
AACAATAGTTGGAATAGCAAAACTTGGAATGATCTACAAGATGAGTATGATAAGATAGAA
GAAAAAATATTAAAAATTCGAGTGG-ACTGGCTCAATAGCTCCCTG-AGTGACACACAGG
ACACCTTTGGCCTGGAGACCTCTATTTTTGACCATTTAGTGCAATTGTTTGATTGGACTT
CTTGGAAAGACTGGATAAAAATCAT---------------------------------TA
TAGTAATCATTGTACTTTGGCTTCTGATAAAGATTCTCCTAGGTATGTTAAGAAGCTGCG
CCAAGGTCAGCCAGAATTACCA------ACATCTCCCGGCGGAGGAGGAG---------G
ACGGGGACACAGAGCCAGAAAGCTCCCCGGCGAGAGGAGACCCGGCTT--CTGGAAGTCT
CTACGAGAATTGGTTGAACAAAATAGGAGAAAGC-----------AAGAACGACGCCTAT
CGGGTCTGGACAGAAGAATACAACAGCTTGAGGATCTTGTTCGCCACATGTCGCTGGGAT
CTCCTGACCCCTCAACTCCTTCAGCTTCCGTTCTTTCT---GTTAACCCTCCTGCTCAAA
CTCCTTTGGGAC---------------------A----TCTTCCGCCACGCTCCTATTTT
AAACTTAAAAGGGTGGACTGTGGGGCAGGGTGGGAC----CTCAGGACAACAGCAGCCCC
CGGACTTCCCATATGTGAATTGGACTGGATCCAGGGAACAAAATAAC-----CCAGAAGG
GGGATTAGACTCTGGGGCTTGGTATGAAGGCCTGAGAGGTTCTCAGTAG-----------
-------------
[2] Env_FIV
ATGGCAGAAG------------------GA--------------TTTGCAGCCAATAGAC
AATGGATAGGACTAGAAGAAGCTGAAGAGTTATTAGATTTTGATA--TAGCAACACAAAT
GAGTGAAGAAGGACCACTAAATCCAGGAGTAAACCCATTTAGGGTACCTGGAATAACAGA
AAAAGAAAAGCAAAACTACTGT-----AACATATTACAACCTAAGTTACAAGATCTAAGG
AACGAAATTCA------AGAGGTAAAACTGGAAGAAGGAAATGCAGGTAAGTTTAGAAGA
GCAAGATTTT--TAAGGTATT--CTGATGAAAGTGTATTGTCCCTGGTTCATGCGTTCAT
AGGATAT--TGTATATATTTAGGTAATCGAAATAAGTTAGGATCTTTAAGACA-------
--------------TGACATTGATATAGAAGCACCCCAAGAAGAGT------------GT
TATAATAATAGAGAGAAGGGTACAACTGACAATATAAAATATGGTAGACGATGTTGCCTA
GGAACGGTGACTTTG--TACCTGATTTTATT--TATAGGAATAATAATATATTCACAGAC
AACCAACGCTCAGGTAGTATGGAGACTTCCACCATTAGTAGTCCCAGTAGAAGAA-TCAG
AAATAATTTTTTGGGATTGTTGGGC-A----CCAGAAGAACCCGCCTGTCAGGACTTTCT
TGGGGCAATGATACATCTAAAAGCTAAGACAAATA--TAAG-----TATACGAGAGGGAC
CTACCTTGGGGAATTGGGCTAGAGAAATATGGGCAACATTATT-CAAAAAGGCTACTAGA
CAATGTAGAAGAGGCAGAATATGGAAAAGATGGAATGAGACT--------ATAACAGGAC
CATCAGGATGTGCTAATAACACATGTTATAATGTTTCAGTAATAGTACCTGATTATCAGT
GTTATTTAGATAGAGTAGATACTTGGTTACAAGGGAAAATA---AATATATCATTATGTC
TAACAGGAGGAAAAATGTTGTACAATAAAGTTACAAAACAAT-----TAAGCTATTGTAC
AGACCCATTACAAATCCCACTGATCAATTATACATTTGGACCTAATCAAACATGTATGTG
GAATACTTCACAAA-------------TT----CAGGACC-CTGAAATACCAAAATGTGG
ATGGTGGA-----------------------------------------------ATCAA
ATGGCCTATTATAACAGTTGTAAATGGGAAGAGGCAAAAGTAAAGTTTCATTGTCAAAGA
ACACA--GAGTCAGCCTGGATCATGGTTTAGAGCAATCTCGTCATGGAAACAAAGAAATA
GATG---GGAGTGGAGACCAGATTTTGAAAGTAAAAAG-------GTGAAAATATCTCTA
C-------AGTGCAATAGCACAAAAAACCTAACCTTTGC----AATGAGAAGTTCAGGAG
ATTATGGAGAAGTAACGGGAGCTTGGATAGAGTTTGGATGTCATAGAAATAAATCAAAAC
TTCAT-GCTGAAGCAAGGTTTA-----------GAATTAGATGTAGAT------GGAAT-
---GTAGGGAGTAATACCTCGCTCATTGATACATGTGGAAACACTCAAAAAGTT-TCAGG
TGCGAATCCTGTAGATTGTACCATGTATTCAAATAAAATGTACAATTGTTCTTTACAAAA
CGGGTTTACTATGAAGGTAGATGACCTTAT-TATGCATTTCAATATGAAAAAGGCTGTAG
AAATGTATAATATTGCTGGAAATTGGTCTTGTACATCTGACTTGCCATCGTCATGGGGGT
ATATGAATTGTAATTGTACAAATAGTAGTAGTAGTTATAGTGGTACTAAAATGGCATGTC
CTAGCAATCGAGGCATCTTAAGGAATTGGTATAACCCAGTGGCAGGATTACGACAATCCT
TAGAACAGTATCAAGTTGTAAAACAACCAGATTACTTAGTGGTCCCAGAGGAAGTCATGG
AATATAAACCTAGAAGGA--AAAGGGCA-GCTATTCATGTTATGTTGGCTCTTGCAGCAG
TATTATC-TATTGCCGGTGCAGGGACGGGGGCTACTGCTATAGGGATGGTAACACAATAC
CACCA-AGTTCTGGCAACCCATCA-AGAAGCTGTAGAAAAG-GTGACTGAAGCCTTAAAG
ATAAACAACTTAAGATTAGTTACATTAGAGCATCAAGTACTAGTAATAGGATTAAAAGTA
GAAGCTATG-GAAAAATTTTTGTATACAGCTTTCGCTATGCAAGAATTAGGATGTAATCA
AAATCAATTTTTCTGCAAAATCCCTCCTGAGTTGTGGACAAGGTATAATATGACTATAAA
TCAAACAATAT----------------GGAATCATGGAAATATAACTTTGGGGGAATGGT
ATAACCAAACAAAAGATTTACAACAAAAGTT-TTATGAAATAATAATGGACATAGAACAA
AATAATGTACAAGGGAAGAAAGGGATACAACAATTACAAAAGTGGGAAGATTGGGTAGGA
TGGATAGGAAATATTCCACAATATTTAAAGGGACT-----------ATT-------GGGA
GGTATCTTGGGAA---------TAGGATTAGGAGTGTTATTATTGATT------------
------------------------------------------------------------
-TTATGTTTACCTACATTGGTTGATTGTATAAGAAATTGTATCCACAAGATACTAGGATA
CACAGTAATTGCAATGCCTGAAGTAGAAGGAGAAGAAATACAACCAC-------------
-AAATGGAATTGAGGAGAAATGGTAGGCAATGTGGCATG---------------------
----------TCTGAAAAAGAGGAGGAATGA-----------------------------
-------------
[3] Env_SIVgm
ATGGGACCAT------------------TAAGGGGAA-------AAGGGGTATTATTAGT
AATTTTGGGATTAAGCTTAATAGGACTGTTATATGGGACACAGTATATTACAGTGTTTTA
TGGTATCCCAGTATGGAAAAACAGCTCA--GTGCAAGCTTTCTGTATGACACCTAATACC
AACCTTTGGGCAACAACTAATT---------------------GTATACCAGATGATCAT
---GATTATACTGAAGTACAGTTAAATGTCTCTGAGAAATTTGAAGCATGGAAGGACAGG
AATCCATT----AGTGGCACAGGCGGAGAGTAACATACATTTGCTCTTTGAAAGCACTCT
GAAGCCA--TGCGTAAAACT----GACACCTATGTGCATAAAGATGAATTGTACTAAATT
AACAAGTACCGCCCCTACATCAAGTAC-CCCTACATCAAGCA---------------GCA
CTACGGAT-------CCCTG-TC--CAAAT---------ACCGACGAAAGTAGCTGTAAC
GCCACCTTAGTTA----CAAATAGCATGGATTATGAGAATAGTTCTATATGCTCCTTTGC
TATGGCAGGATATAGGAGAGA-TGTAAAAAAGAAATATAATAGTACTTGGTATGATCAGG
AGTTGGTATGTGAGA---------AGGAAAACAACACCACAGGCACGAGAGGTTGTTACA
TGATTCACTGCAACGACTCTGTAATAAAAGAAGCTTGTGAGAAAACTTATTGGGATACCT
TAAGATTAAGATACTGTGCACCAGCAGGCTTTGCTATCTTAAA-ATGTAAGGATACTA-A
T--TATACAGGATTTG-GTGTTTGTAGAAATGTTTCAGTAGTTA------GTTGTAC---
TGGATTGATGAATACTACAGTGAGCTCAGCATTTGGCATAAATGGCAGTCAGGCAGAAAA
CA---GAACAGAAATATGGCAAAAGCATGGAGTGAGCAATAATTCTGTGATAATAAAACT
AAATAAACATTATAAGTTGA-AGATAGTGTGTAGAAGACCAGGAAATAAGACAGTCTTAC
CAGTAACCATC---ATGGCAGGTCTCGTGTTCCACTCACAACAATAT---------AATA
CAAAATTAAGACAAGCATGGTGCCATTTCC---AGGGTGA-TTGGAAAGGAGCCTGGAGG
GAAGTGAGAAAAACAATAGTGGAGCTTCCAAAAGAGAAATATCGAGGGACAAATAACACA
AGGCAGATTTGGCTAAGTAGACAATGGGGAGATCCAGAAGCAGCTAACATTTGGCTCAAT
TGCCAAGGAGAGTTTTTCTATTGTACTCCTGATTGGTTTGTTAATTGGCTGAATAATGAG
TCTAATAGTGGAAGAAATGTAGATGTAGAAG--------------GTAATAATTGCACCA
CTGGAAAGGATAAACGCTGCTACAAAAGGACATATGTCC----CCTGCCATATTAGGTCA
ATTGTCAATGACTGGTACACGCTCAGTAAGAAAACCTATGCACCACCAAGGGAAGGACAC
TTAGAATGCACATCAACAGTGA---CATCTATGATGGTATCACTGGATTAT---AACAGC
AAAGAAAGGACTAATGTGACATTG---------ACAGCTAATTTGGAGAACATATGGGCT
TATGAATTGGGAAGA--------TATAAGCTCATAGAAATTGAACCAATCGGTTTCGCGC
CAACAGAGATAAGAAGATATG------T---------TGG-GCCAACTCGAGAAAAGAGG
GTGCCCTTCGTGTTGGGGTTCCTAGGCTTTTTGGGGGCAGCTG-GAGCTGCAATGGGTGC
AACAGCGACAGCGTTGACGGTCCAGTCCCAG---------CAATTACTTGCAGGGATATT
GCAGCAGCAGAAGAATCTGCTGGCGGCAGTTGAGCAGCAGCAGCAGATGCTAAAGCTCAC
-----------CATTTGGGGTGTGAAAA-----ACCTCAATGCCCGCGTCACTGCCCTTG
A-AAAATACCTAGAGGAT--CAGACACG-GCTAAATTTGTGGGGATGTGCATTCAAACAG
GTGTGTCACACTACGGTGCCGTGGACTTTCAACAAT---ACA------------------
--CCA-GACTGGGACAATATGACCTGGCAGGAATGGGAGAGCCAAATAACTGCCTTGGAA
GGAAATATTAGTACTACTCTTGTCA---AAGCATATGAGCAAGAGC-AGAAAAATATGGA
TACTTA----TCAAAAGTTAGGTGATTGGACTTCTTGGTGGAACATCTTTGACGTCTCAT
CATGGTTCTGGTGGATTAAATGGGGATTTTATATAGTAATAGGACTTATATTGTTTAGGA
TGGCTTGGCTTATTTGGGGATGCATAGCTAGGGTTAGGCAGGGTTACTTTCCTTTGT---
------------------CTCCTCAGATCAATATCCGCCTGGGGAGGGAACAGCCAGACA
ACGCAGGAGGAGAAGACAAAGA--TTCCAGCAGCAGCAGAGACAAGTC--GCCGCCCTCA
GTGAAAGAATCTTTATTGCCCAACAGAGGAGGGATCCAAGCGGAGGAGAGAGCTTGGCGG
CAGCATTTGACCAATTGGTGCTTGACAATCAGCAGTTGGTTATTGAGACTTTACCAGATC
CTCCGCAGGA---------------------GCCTCACGACTCTTCTTCAACTGCTTAGA
CAGGAGTGCCAATACATTCAGTATGGGTGGCAGC----AATTCAAAGAGGGAGCAGCAAG
GTCTTTTGAGGCTTTGGCGAGCGCTGCGCAAAGCGCCAGTCGTACGCTATGGAATGCTTG
CAGATCCGCTTATCGGGCAATCCTCGAACATCCAAGAAGAATGCGACAAGAACTGGAACG
GTGGTTCAACTAG-----------------------------------------------
-------------
[4] Env_SIVcpz
ATGAAAGTAA-TGGAGAAGAAGAAGAGAGACTGGAACAGCT---TATCCATAATTACAAT
CATAACAATCATTTTGCTAACCCCATGTTTGACCTCTGAGTTATGGGTAACAGTATATTA
TGGAGTACCTGTTTGGCATGATGCTGAC--CCGGTACTCTTTTGTGCCTCAGACGCTAAG
GCACATAGTACAGAGGCTCATAATATTTGGGCCACACAGGCATGTGTACCTACAGATCCC
AGTCCTCAGGAAGTATTTCTTCCAAATGTAATAGAATCATTTAACATGTGGAAAAATAAT
ATGGTGGA----CCAAA------TGCATGAAGACATTATCAGTCTCTGGGATCAGAGTCT
CAAGCCT--TGTGTAAAGTT----GACCCCTTTATGTGTAACCTTGCAGTGCAGTAAGGC
TAACTTTAGCCAGGCAAAAAACCTA-----------------------------------
------------------------------------------------------------
---ACAAACCAGA----C---ATCTTCTCCGCCTCTCGAAATGAAAAACTGTTCATTTAA
TGTGACAACAGAATTAAGAGA-TAAGAAGAAACAGGTCTATTCACTATTTTATGTGGAGG
ATGTG---------------------GTAAACCTAGGGAATGAGAACAACACATATAGGA
TAATTAATTGCAATACTACAGCCATAACACAAGCATGTCCAAAAACGTCCTTTGAGCCTA
TTCCAATACACTATTGTGCACCAGCAGGGTTTGCAATTCTTAA-ATGCAATGATAAAG-A
C--TTTTCAGGAAAAG-GTAAATGTACTAATGTAAGTACAGTGC------ATTGTACACA
TGGAA---TTAAACCAGTGGTTACCACTCAGTTACTTATTAATGGAAGTTTAGCTGAAGG
AA---ACATAACTGTAAGAGTGGAGAATAAGTCAAAAAATA---CTGATGTCTGGATAGT
ACAGCTAGTAGAAGCAGTTA-GTCTAAATTGTCATAGACCAGGAAACAATACAAGGGGAG
AGGTGC---------AGATAGGGCCAGGAATGACCTTTTATAATATAGAAAATGTAGTAG
GAGATACCAGATCTGCCTACTGTAAGATAAATGGGACCAC-ATGGAATCGAACGGTGGAA
GAAGTAAAAAAGGCTTT-AGCAACC-----------TCATCAAATCGAACAGCAGCCAAC
ATAACACTC---AACAGAGCCTCTGGAGGAGATCCAGAGGTCACACATCATATGTTTAAT
TGTGGAGGAGAATTTTTCTATTGTAATACTAGCCAAATATTTACTGACAAC---------
------------------------------------------------------------
--------------ATTACAAATGGCATTATAATACTGC----CATGCAGAATTAGACAG
ATAGTTAGTTCATGGATGAGGGTAGGAAGAGGAATATATGCACCCCCAATCAGAGGAAAC
ATCACTTGCAATTCTAACATTA---CTGGACTTCTCTTAACTTCAGACACTCCTGTGACT
AACAACAGTGGTAACCTGACATTTAGACCTACAGGAGGAAACATGAAAGATATTTGGAGA
AGTGAGCTCTATAAG--------TATAAAGTAGTTCGAATAGAGCCTTTATCAGTGGCAC
CAACAAAAGCAAGAAGGCATACAGTGGCAAGACAGAAAGA-CAGACAGAAAAGAGCAGCC
TTCGGTCTGGGAGCACTGTTCCTTGGGTTCCTGGGTGCAGCAG-GAAGCACTATGGGCGC
AGCGGCAGTAACGCTGACGGTACAGGCCCGA---------CAGTTGCTGTCGGGTATAGT
GCAGCAACAGAATAATCTGTTGAAAGCAATAGAGGCTCAACAGCACCTATTGCAACTATC
-----------AATCTGGGGAGTAAAAC-----AACTACAAGCCAGATTGCTTGCTGTAG
A-AAGGTACCTGCAGGAT--CAGCAGAT-TCTGGGCCTGTGGGGCTGCTCTGGAAAGGCT
GTCTGTTATACCACGGTGCCTTGGAACAACTCTTGGCCTGGG-----AGCAATTCCACAG
ATGAC-ATTTGGGGGAATCTAACATGGCAGCAATGGGATAAATTAGTGTCTAACTACACA
GGGAAAATTTTTGGTCTGTTAGAGG---AAGCACAATCACAACAAG-AGAAAAATGAAAG
GGACCT----ATTGGAATTGGATCAATGGGCCAGCTTGTGGAATTGGTTTGACATAACAA
AATGGCTGTGGTATATAAAAATTTTCCTTATGGCAGTAGGAGGAATCATAGGGTTAAGAA
TTATTATGACAGTTTTCTCAGTAGTCAGGAGAGTTAGGCAGGGCTACTCACCTCTCTCGT
TGCAGACCCTTAT---------------------CCCAGTCCAGAGGGAACAAGGAAGGC
TCGGAGAAATCGACGAAGGAGG--TGGCGAGCAAGACAGAAGCAGATC--AGTGAGATTA
GTGGAAGGGTGCTTGCCACTTATCTGGGACGACCTCCGA---------------------
AACCTGGGGATTTGGAGCTACCAGAGCTTGACAAGCTTAGCCTGCAATGTGTGGAGACAA
CTCAAGACGTTGGGACATCTAATACTTCACAGCCTCAGACTGCTACGGGAGAGACTGTGC
CTGCTGGGGGGAATTATTCAATATTGGGGAAAGG----AGCTAAAAATTAGTGCTATAAG
CCTGCTTGATGCAACAGCTATTGCAGTAGCAGAAGGTACAGATAGAATAATAGAAGCTTT
TCAAGTTACACTTAGAATTATTAGAAACATCCCTAGGCGCATAAGACAAGGGCTGGAAAG
AGCTTTACTTTAA-----------------------------------------------
-------------
[5] Env_HIV1
ATGAGAGTGA-AGGAGAAATATCAGCACTTGTGGAGATGGGGGTGGAGATGGGGCACCAT
GCTCCTTGGGATGTTGATGATCTGTAGTGCTACAGAAAAATTGTGGGTCACAGTCTATTA
TGGGGTACCTGTGTGGAAGGAAGCAACC--ACCACTCTATTTTGTGCATCAGATGCTAAA
GCATATGATACAGAGGTACATAATGTTTGGGCCACACATGCCTGTGTACCCACAGACCCC
AACCCACAAGAAGTAGTATTGGTAAATGTGACAGAAAATTTTAACATGTGGAAAAATGAC
ATGGTAGA----ACAGA------TGCATGAGGATATAATCAGTTTATGGGATCAAAGCCT
AAAGCCA--TGTGTAAAATT----AACCCCACTCTGTGTTAGTTTAAAGTGCACTGATTT
GAAGAATGATACTAATACCAATAGT-----------------------------------
------------------------------------------------------------
---AGTAGCGGGA----GAATGATAATGGAGAAAGGAGAGATAAAAAACTGCTCTTTCAA
TATCAGCACAAGCATAAGAGG-TAAGGTGCAGAAAGAATATGCATTTTTTTATAAACTTG
ATATA---------------------ATACCAATAGATAATGATACTACCAGCTATAAGT
TGACAAGTTGTAACACCTCAGTCATTACACAGGCCTGTCCAAAGGTATCCTTTGAGCCAA
TTCCCATACATTATTGTGCCCCGGCTGGTTTTGCGATTCTAAA-ATGTAATAATAAGA-C
G--TTCAATGGAACAG-GACCATGTACAAATGTCAGCACAGTAC------AATGTACACA
TGGAA---TTAGGCCAGTAGTATCAACTCAACTGCTGTTAAATGGCAGTCTAGCAGAAGA
AG---AGGTAGTAATTAGATCTGTCAATTTCACGGACAATG---CTAAAACCATAATAGT
ACAGCTGAACACATCTGTAG-AAATTAATTGTACAAGACCCAACAACAATACAAGAAAAA
GAATCCGTATC---CAGAGAGGACCAGGGAGAGCATTTGTTACAATAGGAAA---AATAG
GAAATATGAGACAAGCACATTGTAACATTAGTAGAGCAAA-ATGGAATAACACTTTAAAA
CAGATAGCTAGCAAATT-AAGAGA--------------ACAATTTGGAAATAATAAAACA
ATAATCTTT---AAGCAATCCTCAGGAGGGGACCCAGAAATTGTAACGCACAGTTTTAAT
TGTGGAGGGGAATTTTTCTACTGTAATTCAACACAACTGTTTAATAGTACTTGGTTTAAT
AGTACTTGGAGTACTG------------AAG--------------GGTC-----------
----AAATAACACTGAAGGAAGTGACACAATCACCCTCC----CATGCAGAATAAAACAA
ATTATAAACATGTGGCAGAAAGTAGGAAAAGCAATGTATGCCCCTCCCATCAGTGGACAA
ATTAGATGTTCATCAAATATTA---CAGGGCTGCTATTAACAAGAGA---TGGTGGTAAT
AGCAACAATGAGTCCGAGATCTTCAGACCTGGAGGAGGAGATATGAGGGACAATTGGAGA
AGTGAATTATATAAA--------TATAAAGTAGTAAAAATTGAACCATTAGGAGTAGCAC
CCACCAAGGCAAAGAGAAGAGTGGTGCA----------------GAGAGAAAAAAGAGCA
GTGGGAATAGGAGCTTTGTTCCTTGGGTTCTTGGGAGCAGCAG-GAAGCACTATGGGCGC
AGCCTCAATGACGCTGACGGTACAGGCCAGA---------CAATTATTGTCTGGTATAGT
GCAGCAGCAGAACAATTTGCTGAGGGCTATTGAGGCGCAACAGCATCTGTTGCAACTCAC
-----------AGTCTGGGGCATCAAGC-----AGCTCCAGGCAAGAATCCTGGCTGTGG
A-AAGATACCTAAAGGAT--CAACAGCT-CCTGGGGATTTGGGGTTGCTCTGGAAAACTC
ATTTGCACCACTGCTGTGCCTTGGAATGCTAGTTGGAGTAAT-----AAA---TCTCTGG
AACAG-ATTTGGAATCACACGACCTGGATGGAGTGGGACAGAGAAATTAACAATTACACA
AGCTTAATACACTCCTTAATTGAAG---AATCGCAAAACCAGCAAG-AAAAGAATGAACA
AGAATT----ATTGGAATTAGATAAATGGGCAAGTTTGTGGAATTGGTTTAACATAACAA
ATTGGCTGTGGTATATAAAATTATTCATAATGATAGTAGGAGGCTTGGTAGGTTTAAGAA
TAGTTTTTGCTGTACTTTCTATAGTGAATAGAGTTAGGCAGGGATATTCACCATTATCGT
TTCAGACCCACCT---------------------CCCAACCCCGAGGGGACCCGACAGGC
CCGAAGGAATAGAAGAAGAAGG--TGGAGAGAGAGACAGAGACAGATC--CATTCGATTA
GTGAACGGATCCTTGGCACTTATCTGGGACGATCTGCGG---------------------
AGCCTGTGCCTCTTCAGCTACCACCGCTTGAGAGACTTACTCTTGATTGTAACGAGGATT
GTGGAACTTCTGGGACGCAGGGGGT---------------------GGGAAGCCCTCAAA
TATTGGTGGAATCTCCTACAGTATTGGAGTCAGG----AACTAAAGAATAGTGCTGTTAG
CTTGCTCAATGCCACAGCCATAGCAGTAGCTGAGGGGACAGATAGGGTTATAGAAGTAGT
ACAAGGAGCTTGTAGAGCTATTCGCCACATACCTAGAAGAATAAGACAGGGCTTGGAAAG
GATTTTGCTATAA-----------------------------------------------
-------------
[6] Env_SIVmne
ATGGGATGTC------------------TT---GGGA-------ATCAGCTGCTTATCGC
CATCTT---GTTTCTAAGTGCCTATGGGATCTATTGCATTCAATATGTCACAGTCTTTTA
TGGTGTACCAGCTTGGAGGAATGCGACA--ATTCCCCTCTTCTGTGTAACCAGGAATAGG
GATACTTGGGGAACAACTCAGT---------------------GCCTACCAGATAATGAT
---GATTATTCAGAATTGGCCCTTAATATTACAGAAAGCTTTGATGCTTGGGAGAATACA
GTCACAGA----ACAGGCAAT------AGAGGATGTATGGCATCTCTTTGAGACCTCAAT
AAAGCCT--TGTGTAAAATT----AACCCCATTATGCATTACTATGAAATGCAACAAAAG
TGAGACAGATAAATGGGGATTGACAAA-ATCATCAACAACAACAGCACCAA------CAG
CAATACCA-ACAAAAGCAGA-GG--CAATAAAAGTGGTCAATGAGAATAGTCCTTGTATA
AATCATGATAATT----GCACAGGCTTGGAACAAGAGCCAATGATAAGCTGTAAATTCAA
CATGACAGGGTTAAAAAGAGA-CAAGAGAAGAGAGTACAATGAAACTTGGTACTCTGCAG
ATTTGGTTTGTGAAC---------AAGGTAATAGCACTGAAAATGAAAGTAGATGTTACA
TGAATCACTGTAACACTTCTGTTATTCAAGAATCTTGTGACAAACATTATTGGGATGCTA
TTAGATTTAGGTATTGTGCACCTCCAGGTTATGCTTTGCTTAG-ATGTAATGACACAA-A
T--TATTCAGGCTTTA-TGCCTAACTGTTCTAAGGTGGTGGTCT------CTTCATGCAC
AAGAATGATGGAGACACAGACTTCTACTTGGTTTGGCTTTAATGGAACTAGAGCAGAAAA
TA---GAACTTATATTTACTGG------CATAGCAAAGATAATAGGACTATAATTAGTTT
GAATAAGTATTATAATCTAA-CAATGAAATGTAGAAGACCAGGAAATAAGACAGTTTTAC
CAGTCACCATC---ATGTCTGGATTGGTTTTCCACTCACAACCAATC---------AATG
ATAGGCCAAAACAGGCATGGTGTAGGTTTG---AAGGAAA-TTGGAAGGAGGCAATAAAA
GAGGTAAAGCAGACCATTGTCAAACATCCCAGGTATACTGGAACTAACAATACTGATAAA
ATCAATTTGACGGCTCCT---GGAGGAGGAGATCCGGAAGTTACCTTCATGTGGACAAAT
TGCAGAGGAGAGTTTCTCTACTGTAAAATGAATTGGTTTCTAAATTGGGTAGAAGATAAG
AATCTGACTGGAACTACCCAGA--------------------------------------
------AGCCACAGGAACGGCATAAAAGGAATTACGTGC----CATGTCATATTAGACAA
ATAATCAACACTTGGCATAAAGTAGGCAGAAATGTTTATTTGCCTCCAAGAGAGGGAGAC
CTCACGTGTAATTCCACAGTGA---CCAGTCTCATAGCAAACATAGATTGG---ATTGAT
GGAAACCAAACTAATATCACCATG---------AGTGCAGAGGTGGCAGAACTGTATCGA
TTGGAATTGGGAGAT--------TATAAATTAGTAGAGATCACTCCAATTGGCTTGGCCC
CCACAAATGTGAAGAGGTACACTACTGG---------TGG-CACCTCAAGAAATAAAAGA
GGGGTCTTTGTGCTAGGGTTCTTAGGTTTTCTCGCAACGGCAG-GTTCTGCAATGGGCGC
GGCGTCGTTGACGCTGACCGCTCAGTCCCGG---------ACTTTATTGGCTGGGATAGT
GCAGCAACAGCAACAGCTGTTGGACGTGGTCAAGAGACAACAAGAATTGTTGCGACTGAC
-----------CGTCTGGGGAACAAAGA-----ACCTCCAGACTAGAGTCACTGCCATCG
A-GAAGTACTTAAAGGAC--CAGGCGCA-GCTAAATGCTTGGGGATGTGCATTTAGACAA
GTCTGCCATACTACTGTACCATGGCCAAATGCAAATCTAACA------------------
--CCA-AATTGGAACAATGAGACTTGGCAAGAGTGGGAGCGAAAGGTTGACTTCTTGGAG
GAAAATATAACGGCCCTTTTAGAAG---AGGCACAAATTCAACAAG-AAAAGAACATGTA
TGAATT----ACAAAAGTTGAATAGCTGGGATGTGTTTGGCAATTGGTTTGACCTTGCTT
CTTGGATAAGGTATATACAATACGGAGTTTATATAGTTGTAGGAGTAATACTGTTAAGAA
TAGTGATCTATATAGTACAAATGCTAGCTAAGTTAAGGCAAGGGTATAGGCCAGTGTTCT
CTTCCCCACCTTCTTATTTCCAGTAGACCCATATCCGACAGGACCAGGCACTGCCAACCA
AAGAAGGAACAGAAGGAGACGG--TGGAGGCAGCGGTGGCAACAGCTC--CTGGCCTTGG
CAGATAGAATATATTCATTTCCTGATCCGCCAACT---------------------AATA
CGCCTCTTGACTTGGTTATTCAGCAACTGCAGAACCTTGCTATCGAGAGCATACCAGATC
CTCCAACCAATATTCCAGAGATTCTCCACGACCCTACAGAGAATCCGAGAAGTCCTCAGG
ACTGAACTAACCTACCTACAATATGGGTGGAGCT----ACTTCCAAGAGGCGGTCCAAGT
CGCCTGGAGATCTGCGACAGAGACTCTTGCGGGCGCGTGGGGAGACTTATGGGAGACTCT
GGGAAGAGTTGGAAGATGGATACTCGCAATCCCTAGGAGGATCAGACAAGGGCTCGAGCT
TACTCTCTTGTGAGGGACAGAAATACAATCAGGGACAGTTTATGAATACTCCATGGAAAA
ACCCAGCTGGAGA
[7] Env_SIVrh
ATGGGATGTC------------------TT---GGGA-------ATCAGCTGCTTATCGC
CATCTT---GCTTTTAAGTGCCTATGGGATCTATTGCACTCAATATGTCACAGTTTTTTA
TGGTGTACCAGCATGGAAGAATGCGACA--ATTCCCCTCTTCTGTGCAACCAAGAATAGG
GATACTTGGGGAACAACTCAGT---------------------GCTTGCCAGATAATGGT
---GATTATTCAGAATTGGCCATAAATGTTACAGAAAGATTTGATGCCTGGAACAATACA
GTCACAGA----ACAGGCAAT------AGAGGATGTATGGAATCTCTTTGAGACCTCTAT
AAAACCC--TGTGTAAAATT----GACCCCCTTATGCATTACCATGAGATGCAATAAGAC
AGATACAGATAGATGGGGGTTAACAGG-GAATGTACCAACAACAACAGCAACAACA----
--TCAACA-ACAACACCAAA-AG--AAACAAATGTTGTAAATGAAACTAGTTCTTGTGTA
AAAAACAATAATT----GTACAGGCTTAGAGCCGGAACCAATGGTAAGCTGTAAATTTAA
CATGACTGGGTTAAAAAGGGA-CAAAAAGAAAGAATATAATGAAACATGGTATTCAAGAG
ATTTAATATGTGAAC---------AAAA---TACTAATGGAAGTGAAAGTAAATGTTACA
TGAATCACTGTAACACCAGTATTATTCAAGAATCCTGTGACAAGCATTATTGGGATGCTA
TTAGATTTAGATATTGTGCACCGCCAGGTTATGCTTTGCTTAG-GTGTAATGATACAA-A
T--TATTCAGGCTTTG-CTCCTAACTGTTCTAAGGTAGTGGTTT------CTTCATGCAC
AAGAATGATGGAGACACAAACCTCTACTTGGTTTGGTTTCAATGGTACTAGGGCAGAAAA
TA---GAACATACATTTATTGG------CATGGTAGAAGTAATAGAACCATAATTAGCCT
AAATAAGTTTTATAATCTAA-CAATAAGATGTAGAAGGCCAGGGAATAAGACAGTCTTAC
CAGTCACCATT---ATGTCAGGGTTGGTCTTCCATTCGCAACCCATA---------AATG
AGAGACCCAAACAGGCCTGGTGCTGGTTTG---GGGGAAG-TTGGAAGAAGGCCATCCAG
GAGGTGAAGGAAACCATTGTCAAACATCCCAGATATACTGGAACTAATGATACTAAGAAA
ATTAATCTGACAGCTCCA---AGAGGAGGAGATCCAGAAGTTACTTTTATGTGGACAAAT
TGTAGAGGAGAGTTTCTCTATTGCAAAATGAATTGGTTCCTTAATTGGGTAGAGGATAGA
GACACAAATGGTAGTATATGGAT-----------------------------------AC
AACAAAAAAGGAAAGAGCAAGAGAAGAGAAATTATGTGC----CATGTCATATCAGACAG
ATAGTCAACACATGGCACAAAGTAGGCAAAAATGTGTATTTGCCTCCCAGGGAAGGAGAC
CTGACATGTAATTCCACTGTAA---CTAGCCTCATAGCAAATATAGACTGG---ATTGAT
GGCAACCGGACGAACATCACCATG---------AGTGCAGAAGTGGCAGAACTGTATAGA
TTGGAGTTGGGAGAT--------TATAAATTAGTAGAGATCACTCCAATTGGCTTGGCCC
CCACAAATGTAAGAAGGTACACCACAAC---------TGG-TGCCTCAAGAAATAAGAGA
GGGGTCTTTGTGCTAGGGTTCTTGGGTTTTCTCGCAACAGCAG-GTTCTGCAATGGGCGC
GGCGTCGCTGACGCTGTCCGCTCAGTCCCGG---------ACTTTGTTGGCTGGGATAGT
GCAGCAACAGCAACAGCTGTTGGATGTGGTCAAGAGACAACAAGAATTGTTGCGATTGAC
-----------CGTCTGGGGAACTAAGA-----ACCTCCAGACTAGAGTCACTGCTATCG
A-GAAGTACCTGAAGGAT--CAGGCGCA-GCTAAATTCATGGGGATGTGCTTTTAGGCAG
GTCTGCCACACTACTGTACCATGGCCAAATGAAACATTGGTG------------------
--CCT-GATTGGAACAATATGACTTGGCAAGAGTGGGAAAGACAGGTTGACTTCCTAGAG
GCAAATATAACTCAAATGTTGGAAG---AAGCACAAGTTCAGCAGG-AAAAGAATATGTA
TGAATT----GCAAAAATTAAATAGCTGGGATATTTTTGGCAATTGGTTTGACCTTACTT
CTTGGATAAGATATATACAATATGGTGTACTTATAGTTTTAGGAGTAGTAGGGTTAAGAA
TAGTGATATATGTAGTGCAGATGTTAGCTAGGTTAAGACAAGGTTATAGGCCAGTGTTCT
CTTCCCCTCCCGCTTATGTTCAGCAGATCCCTATCCACAAGGGCCAGGAACCGCCAACCA
GAGAAGGAGAAGAAGGAGACGG--TGGAGACAGAGGTGGCAGCAGATC--TTGGCCTTGG
CAGATAGGATATATTCATTTCCTGATCCGCCAGTT---------------------GATT
CGCCTCTTGACTTGGCTATTCAGCAACTGCAGGACCTGTCTCTTGAGAGTATACCAGATC
CTCCAACCAGTGTTCCAGAGACTCTTCTGCATACTACAGAGAATCCGAGAAGTTGTCAGG
ATTGAGATATCCTACCTGCAATATGGGTGCCGCT----GGTTCCAAGAAGCAGTCCAAGC
AGCGTGGAGGGCTGCGGGAGAGACTCTTGCAAGCGCGTGGAGAGACTCATGGGAGGCTCT
GGGAAGGGTTGGAAGATGGGTACTTGCAATCCCGAGGAGGATTAGACAAGGATTGGAACT
TACACTCCTCTGA-----------------------------------------------
-------------
[8] Env_HIV2
ATGGAGCCTG------------------GT---AGGA-------ATCAGCTGTTTGTTGT
CATTTT---ACTAACAAGTGCTTGCTTAGTATATTGTAGCCAGTATGTGACTGTTTTCTA
TGGCATACCCGCGTGGAAAAATGCATCT--ATTCCCTTATTTTGTGCAACTAAAAATAGA
GACACTTGGGGGACCATACAGT---------------------GCTTGCCAGACAATGAT
---GATTATCAGGAAATAATTTTAAATGTGACAGAGGCTTTTGATGCATGGAATAATACA
GTGACAGA----ACAAGCAGT------AGAAGATGTCTGGCATCTATTTGAGACATCAAT
AAAACCA--TGTGTCAAGCT----AACACCTCTATGTGTGGCAATGAATTGTAGCAGGGT
TCAAGGGAATACCACGACCCCGAATCC-CAGGACCTCGAGTTCCACA------------A
CCTCGAGA-CCACCCACATC-CG--CAGCCTCCATAATAAATGAAACTTCTAACTGCATA
GAAAACAACACAT----GCGCAGGATTAGGGTATGAGGAGATGATGCAATGTGAGTTCAA
TATGAAGGGGTTAGAACAAGA-TAAGAAAAGGAGGTATAAGGACACATGGTATTTAGAAG
ATGTGGTTTGTGACA---------------------ACACAACAGCTGGCACATGTTACA
TGAGACATTGCAACACATCAATCATCAAAGAGTCATGTGATAAGCACTATTGGGATGCTA
TGAGGTTTAGATACTGTGCACCACCGGGCTTTGCCCTATTAAG-ATGTAATGATACCA-A
C--TATTCAGGCTTTG-AACCTAAGTGCACTAAAGTAGTAGCTG------CTTCATGCAC
AAGGATGATGGAAACGCAAACTTCTACTTGGTTTGGCTTTAATGGCACTAGAGCAGAAAA
TA---GAACATATATCTATTGG------CATGGCAGAGATAATAGGACTATCATTAGCTT
AAACAAGTATTATAATCTCA-CAATGCGTTGTAAGAGACCAGGAAATAAGACAGTTTTAC
CAATAACACTT---ATGTCAGGATTAGTGTTTCACTCTCAGCCAATC---------AACA
CAAGGCCTAGGCAGGCATGGTGCCGGTTTG---GAGGCAG-ATGGAGGGAAGCCATGCAG
GAGGTGAAGCAAACCCTTGTACAACATCCCAGATACAAAGGAATCAATGATACAGGGAAA
ATTAACTTTACGAAACCGGGAGCAGGCTCAGACCCGGAAGTGGCATTTATGTGGACTAAC
TGCAGAGGAGAATTTCTCTACTGTAACATGACTTGGTTCCTCAATTGGGTAGAAGACAAG
AACCAAACACGGCGCAACT-----------------------------------------
-------------------------------------------ATTGCCATATAAAGCAG
ATAATTAATACCTGGCATAAAGTAGGGAAAAATGTATATTTGCCTCCTAGGGAAGGGGAG
TTGGCCTGTGAATCAACAGTAA---CCAGCATAATTGCTAACATTGACATAGATAAAAAT
CGGACTCATACCAACATTACCTTT---------AGTGCAGAAGTGGCAGAACTGTACCGA
TTAGAACTGGGAGAC--------TACAAATTAATAGAAATAACACCAATTGGCTTCGCAC
CTACAGATCAGAGAAGGTACTCCTCAAC---------TCC----AGTGAGGAACAAAAGA
GGTGTGTTCGTGCTAGGGTTCTTGGGTTTTCTCGCGACAGCAG-GTTCTGCAATGGGCGC
GCGGTCCCTGACGCTGTCAGCCCAGTCCCGG---------ACTTTACTGGCCGGGATAGT
GCAGCAACAGCAACAGCTGTTGGACGTAGTCAAGAGACAACAAGAAATGTTGCGACTGAC
-----------CGTCTGGGGAACGAAAA-----ACCTCCAGGCAAGAGTCACTGCTATCG
A-GAAGTACCTAAAGCAT--CAGGCACA-GCTAAATTCATGGGGATGTGCGTTTAGACAG
GTCTGCCACACTACTGTACCGTGGGTAAATGACTCTTTATCG------------------
--CCT-GACTGGAAAAATATGACATGGCAGGAGTGGGAGAAACAAGTCCGCTACCTAGAG
GCAAATATCAGTCAAAGTTTAGAAG---AAGCCCAAATTCAACAAG-AAAAGAATATGTA
TGAATT----ACAAAAATTAAATAGCTGGGATATTCTTGGCAACTGGTTTGACTTAACCT
CCTGGGTCAAGTATATTCAATATGGAGTGCATATAGTAGTGGGAATAATAGCTTTAAGAA
TAGCAATCTATGTAGTGCAATTGTTAAGTAGATTTAGAAAGGGCTATAGGCCTGTTTTCT
CTTCCCCCCCCGGTTATCTCCAACAGATCCATATCCACAAGGACCGGGGACAGCCAGCCA
ACGAAGGAACAGAAGAAGACGT--CGGAGGCGACAGTGGTTACGACTT--GTGGCCTTGG
CCAATAAACTATGTGCAGTTCCTGATCCACCTACT---------------------GACT
CGCCTCTTGATCGGGCTATACAACATCTGCAGAGACTTACTATCCAAGAACTCCCCGACC
CGCCGACTGATCTCCCAGAGTCTAACAGC------------AATCAGGGACTGGCTGAGA
CTTAAGGCGGCCCAACTGCAATATGGGTGCGAGT----GGATCCAAGAAGCTTTCCAAGC
ATTCGCGAGGACTACGAGAGAGACTCTTGCGGGCGCGTGGGGATGGTTATGGGAAGCAGC
GCGACGCATCGGGAGGGGAATACTCGCAGTTCCAAGAAGAATCAGGCAGGGAGCAGAACT
CGCCCTCCTGTGA-----------------------------------------------
-------------
[9] Env_SIVsmm
ATGGGATGTC------------------TT---GGGA-------ATCAGCTGCTTATCGC
GCTCTT---GCTAGTAAGTGTTTTAGAGATTTGTTGTGTTCAATATGTAACAGTATTCTA
TGGTGTACCAGCATGGAAGAATGCGACA--ATTCCCCTCTTCTGTGCAACCAAGAATAGG
GACACTTGGGGAACAACACAAT---------------------GCTTGCCAGATAATGAT
---GATTACTCAGAATTGGCAATCAATGTCACAGAGGCTTTTGATGCTTGGGATAATACA
GTCACAGA----ACAAGCAAT------AGAGGATGTGTGGAACCTCTTTGAAACATCCAT
TAAGCCC--TGTGTAAAACT----CACCCCACTATGTATAGCAATGAGATGTAATAAAAC
TGAGACAGATAGGTGGGGTTTGACAGG-AAACGCAGGGACAACAACAACAGCAATAACAA
CAACAGCA-ACACCAAGTGT-AG--CAGAAAATGTTATAAATGAAAGTAATCCTTGCATA
AAAAATAATAGTT----GTGCAGGCTTGGAACAGGAGCCCATGATAGGTTGTAAATTTAA
CATGACAGGGTTAAATAGGGA-CAAAAAGAAAGAATATAATGAAACATGGTATTCAAGAG
ATTTAATCTGTGAGC---------AGTC---AGCGAATGAAAGTGAGAGTAAATGTTACA
TGCATCATTGTAACACCAGTGTTATTCAAGAATCCTGTGACAAGCATTATTGGGATGCTA
TTAGATTTAGATACTGTGCACCGCCAGGTTATGCTTTGCTTAG-GTGTAATGATTCAA-A
T--TATTTAGGCTTTG-CTCCTAACTGTTCTAAGGTAGTGGTTT------CTTCATGCAC
AAGAATGATGGAGACGCAAACCTCTACTTGGTTTGGCTTCAATGGTACTAGGGCAGAAAA
TA---GAACATACATTTATTGG------CATGGCAAAAGTAATAGAACCATAATTAGCTT
GAATAAGTATTATAATCTAA-CAATGAGATGTAGAAGACCAGAAAATAAGACAGTTTTAC
CAGTCACCATT---ATGTCAGGGTTGGTCTTCCATTCGCAGCCCATA---------AATG
AGAGACCAAAACAGGCCTGGTGCTGGTTTG---AAGGAAG-CTGGAAAAAGGCCATCCAG
GAAGTGAAGGAAACCTTGGTCAAACATCCCAGGTATACGGGAACTAATGATACTAGGAAA
ATTAATCTAACAGCTCCA---GCAGGAGGAGATCCAGAAGTCACTTTTATGTGGACAAAT
TGTCGAGGAGAATTCTTATATTGCAAAATGAATTGGTTTCTTAATTGGGTAGAGGACAGA
GACCAAAAGGGTGGCAGATGGAA-----------------------------------AC
AACAAAATAGGAAAGAGCAACAGAAGAAAAATTATGTGC----CATGTCATATTAGACAA
ATAATCAACACGTGGCACAAAGTAGGCAAAAATGTATATTTGCCTCCTAGGGAAGGAGAC
CTGACATGCAATTCCACTGTAA---CTAGTCTCATAGCAGAGATAGATTGG---ATCAAT
AGCAATGAGACCAATATCACCATG---------AGTGCAGAGGTGGCAGAACTGTATCGA
TTGGAGTTGGGAGAT--------TACAAATTAATAGAGATTACTCCAATTGGCTTGGCCC
CCACAAGTGTAAGAAGGTACACCACAAC---------TGG-TGCCTCAAGAAATAAGAGA
GGGGTCTTTGTGCTAGGGTTCTTGGGTTTTCTCGCGACAGCAG-GTTCTGCAATGGGCGC
GGCGTCCGTGACGCTGTCGGCTCAGTCCCGG---------ACTTTGTTGGCTGGGATAGT
GCAGCAACAGCAACAGCTGTTGGATGTGGTCAAGAGACAACAAGAATTGTTGCGACTGAC
-----------CGTCTGGGGAACTAAGA-----ACCTCCAGACTAGAGTCACTGCTATCG
A-GAAGTACCTGAAGGAT--CAGGCGCA-GCTAAATTCATGGGGATGTGCTTTTAGGCAA
GTCTGTCACACTACTGTACCATGGCCAAATGAAACATTGGTG------------------
--CCT-AATTGGAACAATATGACTTGGCAAGAGTGGGAAAGACAGGTTGACTTCCTAGAG
GCAAATATAACTCAATTATTAGAAG---AAGCACAAATTCAGCAAG-AAAAGAATATGTA
TGAATT----GCAAAAATTAAATAGCTGGGATATCTTTGGCAATTGGTTTGACCTTACTT
CTTGGATAAGATATATACAATATGGTGTACTTATAGTTCTAGGAGTAATAGGGTTAAGAA
TAGTAATATATGTAGTGCAAATGTTAGCTAGGTTAAGACAGGGTTATAGGCCAGTGTTCT
CTTCCCCTCCCGCTTATGTTCAGCAGATCCCTATCCACAAGGGCCAGGAACCGCCAACCA
AAGAAGGAGAAGAAGGAGACGG--TGGAGACAGAGGTGGCAGCAGATC--TTGGCCTTGG
CAGATAGAATATATTCATTTCCTGATCCGCCAGTT---------------------GATA
CGCCTCTTGACTTGGCTATTCAGCAGCTGCAGGGATTGGCTATTGAGGAGCTACCAGATC
CTCCAACCAGTGCTCCAGAGCCTCTCAACGACGTTGCAAAGAGTCCGTGAAGTCATCAGA
ATTGAAATAGCCTACCTACAATATGGGTGGCGCT----ATTTCCAAGAAGCAGTACAAGC
GTGGTGGAAACTTGCGCGAGAGACTCTTGCAAGCGCGTGGGGAGACATATGGGAGACTCT
GGGAAGGGTTGGAAGAGGGATACTCGCAATCCCTAGGCGCATCAGGCAAGGGCTTGAGCT
CACTCTCTTGTGA-----------------------------------------------
-------------
;
END;

begin trees;
	translate
		1	Env_BIV,
		2	Env_FIV,
		3	Env_SIVgm,
		4	Env_SIVcpz,
		5	Env_HIV1,
		6	Env_SIVmne,
		7	Env_SIVrh,
		8	Env_HIV2,
		9	Env_SIVsmm
		;
   tree env_hivU = [&U](2,((5,4),((8,((9,7),6)),3)),1);
   tree env_hivR = [&R]((((5,4),((8,((9,7),6)),3)),1),2);
end;
